# Supplementary material for: The microbiota extends the reproductive lifespan of mice by safeguarding the ovarian reserve
Source: Cell Host Microbe. Author manuscript; Available in PMC 2026 Jul 16. (PMC13374525; doi:10.1016/j.chom.2025.09.006)
Supplement: MMC5 [file NIHMS2110120-supplement-MMC5.xlsx]

## Sheet: Sheet1
Table S6. DEG and GO analysis on diet manipulation studies, accompanying Figure 5

## Sheet: DEG Summary
Comparison	Contrast	Total_DEGs	Upregulated	Downregulated
Fiber_HF	Hf+FI vs. Hf-Lfi	1195	651	544
Fiber_LF	Lf+Fi vs. Lf-LFI	8190	4283	3907
Fat_with_Fiber	HF+Fi vs. Lf+Fi	8690	4762	3928
Fat_no_Fiber	Hf-Lfi. vs. Lf-Lfi	9	7	2
Hf-Lfi vs Chow	Hf-Lfi vs Chow	4528	1716	2812
Hf+Fi vs Chow	Hf+Fi vs Chow	7159	2941	4218
Lf-Lfi vs Chow	Lf-Lfi vs Chow	5283	2548	2735
Lf+Fi vs Chow	Lf+Fi vs Chow	4590	2081	2509

## Sheet: Lf-Lfi vs Chow_GO_BP
ID	Description	GeneRatio	BgRatio	RichFactor	FoldEnrichment	zScore	pvalue	p.adjust	qvalue	geneID	Count
GO:1901987	regulation of cell cycle phase transition	186/4687	475/28928	0.0396842	2.41681	4.97171	8.97913e-34	5.82476e-30	2.98958e-30	12443/14632/14165/68964/12448/20135/21853/194655/235559/17096/21385/26992/75425/19241/12021/12534/75430/67052/219114/117229/211651/14451/70127/77065/28019/12545/56460/233805/15902/93695/12144/57913/105837/208628/20133/218793/17829/12236/15937/16952/23834/18817/237877/327762/66977/52040/12532/208583/68094/67155/268465/22137/67141/11785/13649/11820/240087/66993/268709/12189/56453/11909/268697/13972…	186
GO:0007059	chromosome segregation	173/4687	433/28928	0.0369106	2.46594	4.54177	9.25654e-33	3.00236e-29	1.54097e-29	68298/12448/26886/67300/70645/26992/70012/230936/12534/75430/67052/219114/211651/70127/108912/21973/73804/73738/224727/71846/208628/13018/52504/68617/66934/12236/23834/193740/100502766/24086/18817/70218/66977/72119/69736/68094/67155/14211/71988/22137/67141/233406/15511/110033/237911/66993/76478/74201/12189/16551/215387/268697/234094/21335/67177/67849/102920/71909/30949/100088/13605/170472/66336/2…	173
GO:0006260	DNA replication	126/4687	273/28928	0.0268829	2.8486	2.98738	2.36434e-31	5.11248e-28	2.624e-28	14632/18968/68964/12448/17220/117599/17295/18973/21853/17219/235559/12021/11628/12534/56455/12545/218973/12144/17216/245688/108961/69263/20133/18538/269400/16881/23834/237877/17217/327762/17215/18974/18028/68379/268465/71988/67141/77805/13649/21877/212377/70024/12189/66634/208084/67177/26909/170472/15461/223970/14084/76843/22059/19075/12428/332110/19076/18969/52808/27221/110749/234736/26447/57441…	126
GO:0000819	sister chromatid segregation	110/4687	230/28928	0.0234692	2.95181	2.45822	3.25364e-29	4.68221e-26	2.40316e-26	68298/67300/26992/230936/12534/75430/67052/219114/70127/21973/73804/208628/12236/23834/193740/100502766/18817/70218/66977/72119/68094/67155/14211/22137/67141/233406/15511/110033/66993/74201/16551/215387/268697/234094/21335/67177/67849/102920/30949/100088/223970/20877/54392/68612/18140/69716/332110/71819/76044/101994/20842/68014/67629/229841/228421/108907/56150/68942/209737/70385/66442/26934/16319…	110
GO:0044772	mitotic cell cycle phase transition	172/4687	455/28928	0.0366972	2.33314	4.5087	3.60892e-29	4.68221e-26	2.40316e-26	12443/14165/68964/12448/15904/15481/18973/20135/194655/235559/26992/14235/12021/12534/75430/67052/219114/70127/404710/12545/233805/15902/93695/12144/57913/105837/208628/20133/218793/17829/12236/15937/16952/67121/23834/18817/237877/66977/12532/208583/27401/68094/18028/67155/22137/67141/12452/13649/11820/11479/66993/12323/268709/12189/56453/268697/21335/13555/14056/67849/30949/21752/12577/100088/69…	172
GO:0006261	DNA-templated DNA replication	85/4687	156/28928	0.0181353	3.36293	1.63141	5.442e-28	5.8837e-25	3.01983e-25	18968/12448/17220/117599/18973/21853/17219/235559/12021/11628/56455/12545/218973/12144/17216/108961/69263/20133/18538/269400/16881/23834/237877/17217/327762/17215/18974/68379/268465/67141/21877/212377/70024/12189/67177/26909/170472/19075/19076/18969/234736/57441/71711/12566/12544/104806/69270/77011/22036/50776/18971/19361/79456/226409/320209/19360/27214/217127/17218/22404/57813/18972/52679/230709…	85
GO:0098813	nuclear chromosome segregation	135/4687	328/28928	0.0288031	2.54029	3.28503	2.45708e-27	2.27701e-24	1.16868e-24	68298/12448/67300/26992/230936/12534/75430/67052/219114/211651/70127/21973/73804/224727/71846/208628/66934/12236/23834/193740/100502766/18817/70218/66977/72119/68094/67155/14211/22137/67141/233406/15511/110033/237911/66993/74201/16551/215387/268697/234094/21335/67177/67849/102920/30949/100088/13605/223970/20877/54392/68612/64383/20878/18140/66713/69716/332110/71819/76044/101994/20842/68014/67629/…	135
GO:0000070	mitotic sister chromatid segregation	93/4687	190/28928	0.0198421	3.02101	1.89599	7.33869e-26	5.64177e-23	2.89566e-23	68298/67300/230936/12534/75430/67052/219114/73804/208628/12236/193740/100502766/18817/70218/66977/72119/14211/22137/67141/233406/15511/110033/74201/16551/215387/268697/234094/67177/67849/102920/30949/100088/20877/54392/68612/18140/69716/71819/76044/101994/20842/68014/67629/229841/228421/108907/56150/68942/209737/70385/66442/26934/16319/52276/22264/24061/68953/54141/16571/78658/107995/19357/381293…	93
GO:0006302	double-strand break repair	128/4687	312/28928	0.0273096	2.53209	3.05352	7.82734e-26	5.64177e-23	2.89566e-23	233908/18968/17220/117599/21853/17219/235559/26992/21427/14235/234396/211651/70127/101185/12545/229584/12144/17216/14375/269400/211978/19366/16881/18817/17217/327762/27401/17215/68094/67155/268465/71988/78656/50721/11785/66595/13831/212377/74377/237911/66993/12189/66634/72459/14050/67849/170472/223970/233826/75560/22059/66713/71777/69716/64050/19362/27223/235610/224008/21761/232314/15574/234736/5…	128
GO:0007264	small GTPase-mediated signal transduction	161/4687	444/28928	0.0343503	2.23803	4.1449	4.23667e-25	2.74833e-22	1.41059e-22	14165/74055/72729/11603/216831/68339/17295/19341/212539/29815/56041/54153/14235/236920/226407/104215/404710/56699/72318/320292/170758/12558/108100/18128/14570/104886/83813/24063/14063/11806/68585/16889/194231/74012/11852/14569/320404/319197/228543/19730/20779/67657/214952/98845/192662/73167/333050/69581/13131/15461/67169/74194/22059/18208/105841/214137/12428/109905/14272/74018/11845/235041/114255…	161
GO:0045786	negative regulation of cell cycle	153/4687	413/28928	0.0326435	2.28647	3.88033	5.07583e-25	2.99335e-22	1.53635e-22	12443/13982/21853/235559/17096/26992/75425/19241/12021/12534/75430/67052/219114/117229/12228/211651/14451/77065/21981/233805/93695/12144/57913/105837/108961/208628/17829/12236/15937/23834/100502766/18817/327762/66977/52040/208583/11852/268465/22137/67141/11785/13649/240087/268709/12189/56453/11909/268697/13972/13555/219158/14056/67177/107503/30949/12577/20877/20878/76843/22059/102423/12449/69716/…	153
GO:1901988	negative regulation of cell cycle phase transition	119/4687	286/28928	0.0253894	2.56806	2.75587	9.4866e-25	5.1283e-22	2.63211e-22	12443/21853/235559/17096/26992/75425/19241/12021/12534/75430/67052/219114/117229/211651/14451/77065/233805/93695/12144/57913/105837/208628/17829/12236/15937/23834/18817/327762/66977/52040/208583/268465/22137/67141/11785/240087/268709/12189/56453/11909/268697/13972/13555/219158/14056/67177/107503/30949/20877/20878/76843/22059/102423/69716/27223/12450/235610/235041/381921/68014/67629/71733/229841/2…	119
GO:0000280	nuclear division	166/4687	468/28928	0.0354171	2.1892	4.31027	1.2432e-24	6.20357e-22	3.184e-22	13982/68298/12448/98733/17295/67300/235559/70012/234396/230936/12534/75430/67052/219114/211651/108912/21973/73804/224727/71846/105837/208628/17702/434130/19366/12236/67121/193740/100502766/17701/18817/70218/66977/72119/18028/268465/14211/22137/67141/233406/74377/15511/110033/237911/74201/12323/16551/215387/268697/234094/67177/67849/102920/30949/12577/100088/12390/20877/54392/68612/64383/20878/181…	166
GO:0010948	negative regulation of cell cycle process	130/4687	330/28928	0.0277363	2.43138	3.11967	2.87416e-24	1.33176e-21	6.83532e-22	12443/13982/21853/235559/17096/26992/75425/19241/12021/12534/75430/67052/219114/117229/211651/14451/77065/233805/93695/12144/57913/105837/108961/208628/17829/12236/15937/23834/100502766/18817/327762/66977/52040/208583/268465/22137/67141/11785/240087/268709/12189/56453/11909/268697/13972/13555/219158/14056/67177/107503/30949/20877/20878/76843/22059/102423/12449/69716/27223/12450/235610/235041/3819…	130
GO:0140014	mitotic nuclear division	117/4687	282/28928	0.0249627	2.56071	2.68973	3.14125e-24	1.35849e-21	6.97247e-22	13982/68298/98733/17295/67300/70012/230936/12534/75430/67052/219114/108912/73804/105837/208628/434130/12236/193740/100502766/18817/70218/66977/72119/18028/14211/22137/67141/233406/15511/110033/74201/16551/215387/268697/234094/67177/67849/102920/30949/12577/100088/12390/20877/54392/68612/20878/18140/69716/71819/76044/17345/101994/20842/78309/68014/67629/229841/228421/108907/216810/56150/68942/2097…	117
GO:0000075	cell cycle checkpoint signaling	98/4687	218/28928	0.0209089	2.77455	2.06135	1.25865e-23	5.10303e-21	2.61915e-21	12443/21853/235559/17096/75425/12021/12534/75430/67052/219114/117229/211651/77065/12144/57913/105837/208628/17829/12236/15937/23834/18817/327762/66977/52040/208583/268465/22137/240087/12189/56453/11909/268697/13972/13555/219158/67177/30949/20877/20878/76843/22059/102423/69716/27223/12450/235610/381921/68014/67629/229841/241627/15574/12952/71007/20460/234736/56150/70385/17685/20184/66442/71711/163…	98
GO:1901990	regulation of mitotic cell cycle phase transition	135/4687	354/28928	0.0288031	2.35372	3.28503	1.37712e-23	5.25494e-21	2.69712e-21	12443/14165/68964/12448/20135/194655/235559/26992/12021/12534/75430/67052/219114/70127/12545/233805/15902/93695/12144/57913/105837/208628/20133/218793/17829/12236/15937/16952/23834/18817/237877/66977/12532/208583/68094/67155/22137/67141/13649/11820/66993/268709/12189/56453/268697/13555/14056/67849/30949/21752/12577/20877/68612/76843/22059/27375/69716/12450/235041/381921/68014/67629/229841/15574/7…	135
GO:0044843	cell cycle G1/S phase transition	110/4687	263/28928	0.0234692	2.58143	2.45822	3.34161e-23	1.20428e-20	6.181e-21	12443/14632/14165/12448/15904/15481/18973/20135/194655/21385/26992/19241/12534/14451/70127/404710/56460/233805/15902/93695/57913/105837/20133/218793/17829/16952/27401/68094/67155/11785/12452/13649/11479/66993/12323/268709/268697/13555/14056/21752/100088/69581/17863/22059/102423/12449/27375/12428/12450/235041/71733/12442/70891/15468/14199/20460/234736/11491/433938/22264/12566/18795/71878/216166/52…	110
GO:0051054	positive regulation of DNA metabolic process	121/4687	312/28928	0.0258161	2.39361	2.82202	5.2759e-22	1.8013e-19	9.24525e-20	14632/233908/14165/68964/17295/21853/53817/26992/21427/14235/18481/12534/26400/70127/101185/12545/18753/12144/108961/69263/18538/269400/14464/237877/19229/327762/52040/18950/27401/68094/68379/67155/78656/50721/11785/13831/13649/56351/66993/12189/67177/14050/15461/11991/14084/20877/75560/66713/71777/12428/332110/14049/64050/19076/19362/27223/224008/21761/234371/57321/17685/20184/12566/18643/14194/…	121
GO:0044782	cilium organization	155/4687	450/28928	0.0330702	2.1259	3.94647	1.25623e-21	4.0746e-19	2.0913e-19	213402/227753/319713/68339/74019/332934/74354/53883/216560/56455/11843/216846/71091/75533/627872/381259/51938/105833/19329/66722/207686/18128/71448/269702/69707/15185/241112/100048534/436022/19725/66264/78801/232943/286942/24084/380654/75172/17152/320277/110084/22092/244608/14569/209012/21689/68625/18011/74453/106840/217705/74201/100101919/71769/76670/12589/66717/214704/212190/78774/13191/68270/3…	155
GO:0140694	non-membrane-bounded organelle assembly	151/4687	435/28928	0.0322168	2.14245	3.81418	1.78495e-21	5.5138e-19	2.82998e-19	233064/233908/227753/109272/233199/16691/26886/67300/22350/16669/14786/72181/70012/67052/219114/21916/432995/16578/20979/73738/216846/229584/13664/208628/12372/18595/193740/100502766/18817/74596/72119/57837/20474/67141/226041/21956/74470/18810/233406/15511/207175/76478/74201/279561/16551/20779/234094/65256/71909/100088/20877/20878/228859/18140/332110/268396/71819/102502/320840/14705/20842/12442/2…	151
GO:0000082	G1/S transition of mitotic cell cycle	98/4687	233/28928	0.0209089	2.59593	2.06135	4.86971e-21	1.4359e-18	7.3698e-19	12443/14165/12448/15904/15481/18973/20135/194655/26992/12534/70127/404710/233805/15902/93695/57913/105837/20133/218793/17829/16952/27401/68094/67155/12452/13649/11479/66993/12323/268709/268697/13555/14056/21752/100088/69581/17863/22059/102423/12449/27375/12428/12450/235041/12442/70891/15468/14199/20460/234736/11491/22264/12566/18795/216166/52004/12325/28036/12366/11629/56456/12445/381293/27214/20…	98
GO:0033044	regulation of chromosome organization	104/4687	257/28928	0.022189	2.4976	2.25979	1.01201e-20	2.85431e-18	1.46498e-18	68298/68964/26992/12534/75430/26400/67052/219114/70127/101185/21973/218973/17216/208628/269400/12236/23834/18817/66977/52040/68094/67155/14211/22137/50721/67141/56351/66993/215387/20779/268697/208084/21335/30949/223970/11991/20877/54392/68612/22059/69716/332110/76044/229512/68014/67629/229841/244329/56150/57321/70385/66442/16319/52276/22264/12566/74522/67459/50912/50505/234344/56456/78658/107995/…	104
GO:0007093	mitotic cell cycle checkpoint signaling	76/4687	160/28928	0.0162151	2.93168	1.33376	2.09369e-20	5.65906e-18	2.90453e-18	12443/235559/12021/12534/75430/67052/219114/117229/211651/12144/57913/105837/208628/17829/12236/15937/23834/18817/66977/52040/208583/268465/22137/12189/56453/11909/268697/30949/20877/76843/22059/69716/12450/381921/68014/67629/229841/15574/71007/20460/234736/56150/70385/17685/20184/66442/71711/16319/52276/22264/77011/12366/107995/19360/269582/66371/208768/52679/19090/19252/225182/20104/66131/11799…	76
GO:0045787	positive regulation of cell cycle	130/4687	360/28928	0.0277363	2.22877	3.11967	2.39598e-20	6.21709e-18	3.19094e-18	12443/14632/68298/14165/12448/17295/16848/20135/53376/21385/12021/12534/67052/219114/12545/56460/15902/105837/108961/17702/20133/218793/16952/15567/23834/17701/230126/237877/52040/12532/21816/14211/67141/13649/11820/66993/12323/19014/12189/215387/268697/14056/67849/15205/21752/13605/110606/20877/68612/64383/20878/76843/22059/22418/332110/14272/19362/71819/76044/11845/229841/108907/70891/20460/114…	130
GO:0003002	regionalization	153/4687	454/28928	0.0326435	2.07998	3.88033	2.52533e-20	6.3007e-18	3.23385e-18	14632/14165/15213/12266/14164/23872/20671/16848/74019/15257/20350/21385/53883/19763/68713/15415/103889/22411/71870/14451/15111/15414/14725/13865/15413/51938/71860/17702/14464/18128/18504/18510/15402/436022/24063/17701/21410/12808/244631/71233/15416/15425/12167/15438/269878/74453/18553/15436/66993/21892/12227/224143/13411/15434/68270/65256/15205/19206/20346/11838/17427/233826/20878/21389/22059/177…	153
GO:0045930	negative regulation of mitotic cell cycle	101/4687	249/28928	0.021549	2.50349	2.16057	2.97105e-20	7.13822e-18	3.66371e-18	12443/13982/235559/26992/12021/12534/75430/67052/219114/117229/12228/211651/14451/233805/93695/12144/57913/105837/208628/17829/12236/15937/23834/18817/66977/52040/208583/268465/22137/67141/13649/268709/12189/56453/11909/268697/14056/30949/12577/20877/76843/22059/69716/12450/235041/381921/68014/67629/229841/15574/71007/15468/216810/14199/20460/234736/56150/70385/14184/17685/20184/66442/71711/16319…	101
GO:0000724	double-strand break repair via homologous recombination	81/4687	178/28928	0.0172818	2.80859	1.49913	3.46316e-20	8.02341e-18	4.11804e-18	233908/17220/117599/21853/17219/235559/21427/234396/12545/229584/12144/17216/269400/211978/19366/18817/17217/27401/17215/78656/50721/66595/13831/212377/12189/66634/72459/170472/223970/233826/75560/66713/71777/64050/19362/27223/224008/21761/232314/15574/234736/57321/71711/12544/104806/19365/59004/50505/56456/80886/19361/19357/79456/22592/12995/19360/67561/11350/17218/226026/75317/225182/11545/2197…	81
GO:0000725	recombinational repair	82/4687	183/28928	0.0174952	2.76558	1.5322	6.72694e-20	1.50475e-17	7.72317e-18	233908/17220/117599/21853/17219/235559/21427/234396/12545/229584/12144/17216/14375/269400/211978/19366/18817/17217/27401/17215/78656/50721/66595/13831/212377/12189/66634/72459/170472/223970/233826/75560/66713/71777/64050/19362/27223/224008/21761/232314/15574/234736/57321/71711/12544/104806/19365/59004/50505/56456/80886/19361/19357/79456/22592/12995/19360/67561/11350/17218/226026/75317/225182/1154…	82
GO:0060271	cilium assembly	142/4687	415/28928	0.0302966	2.11185	3.51653	1.24476e-19	2.69159e-17	1.38146e-17	213402/227753/319713/74019/332934/74354/53883/216560/56455/11843/216846/71091/75533/627872/381259/51938/105833/19329/66722/207686/18128/71448/269702/69707/100048534/436022/19725/66264/78801/232943/24084/380654/75172/17152/320277/110084/22092/244608/14569/209012/21689/68625/18011/74453/106840/74201/100101919/71769/76670/12589/66717/214704/212190/78774/13191/68270/382090/14894/16535/381741/17427/67…	142
GO:0060541	respiratory system development	111/4687	293/28928	0.0236825	2.33818	2.49129	2.18059e-19	4.56306e-17	2.342e-17	14632/98711/14165/14164/20682/21853/74318/21385/216560/15483/22411/12638/20522/16420/224727/51938/26570/18128/66513/30957/74155/18595/252973/15402/24063/17701/16889/320277/18028/74178/20474/13047/13649/22631/13712/56351/23795/18667/68270/21412/72154/15205/15360/20390/13395/30051/207920/13138/17381/22418/77794/16776/15245/16772/22062/67996/72007/116701/12306/15223/22762/18109/14184/381489/207607/1…	111
GO:0045859	regulation of protein kinase activity	158/4687	494/28928	0.0337103	1.97403	4.04569	1.78245e-18	3.61335e-16	1.85457e-16	12443/52840/12484/11603/19122/14164/12411/105844/233878/17096/70012/21934/19260/13731/26400/11553/19303/17002/18753/12144/12283/14375/26365/239126/80794/76500/15502/11450/19735/66513/30957/11770/74155/24063/18817/230126/21898/19229/20963/74012/211770/118449/72119/20510/209012/16846/13649/11820/18810/100037258/18011/16475/15507/20779/14056/56468/110891/12577/13605/13131/15461/18213/22418/109905/26…	158
GO:0031570	DNA integrity checkpoint signaling	67/4687	140/28928	0.0142949	2.95373	1.03611	2.22179e-18	4.36749e-16	2.24163e-16	12443/21853/235559/17096/75425/12021/12534/117229/211651/77065/12144/57913/17829/15937/23834/18817/327762/52040/208583/268465/240087/12189/56453/11909/13972/13555/219158/67177/76843/22059/102423/27223/12450/235610/381921/241627/15574/12952/71007/234736/17685/20184/71711/22264/235323/77011/27103/12366/19361/269582/208768/52679/19090/66131/225131/104418/60364/74729/80280/226591/12575/12190/12905/68…	67
GO:0006310	DNA recombination	121/4687	341/28928	0.0258161	2.19005	2.82202	2.43481e-18	4.55071e-16	2.33567e-16	233908/17220/117599/21853/17219/235559/21427/234396/50931/12021/11628/211651/21973/12545/229584/12144/17216/14375/269400/211978/19366/53610/16881/18817/237877/17217/27401/17215/268465/78656/50721/66595/13831/212377/74377/237911/12189/66634/72459/208084/14056/26909/170472/223970/233826/75560/66713/71777/69716/17686/64050/19362/27223/14958/97165/224008/21761/232314/15574/234736/65113/57321/17685/71…	121
GO:0072001	renal system development	133/4687	390/28928	0.0283764	2.1048	3.21888	2.45529e-18	4.55071e-16	2.33567e-16	72043/11609/12484/98711/14165/74055/16449/13642/114249/15213/15481/14164/14537/20682/20671/14013/74019/21853/13809/12307/22393/216560/15415/22411/12879/15902/381157/19108/14725/224727/18128/11450/18504/18510/19126/58198/18654/18595/24063/11826/21410/14585/11847/20474/13047/234865/319197/71602/13003/19713/30953/14056/21412/13841/14082/445007/15205/19206/12577/15360/100534287/22418/16776/70350/1520…	133
GO:0090068	positive regulation of cell cycle process	104/4687	276/28928	0.022189	2.32567	2.25979	4.60879e-18	8.30478e-16	4.26245e-16	12443/14632/68298/14165/12448/17295/20135/21385/12534/67052/219114/12545/56460/105837/108961/17702/20133/218793/16952/23834/17701/237877/52040/12532/14211/67141/13649/11820/66993/12323/19014/215387/268697/14056/67849/21752/13605/20877/68612/64383/20878/76843/22418/332110/19362/71819/76044/11845/229841/108907/20460/11491/56150/26934/16319/319675/52276/58186/58994/22264/18795/71878/14609/54141/1222…	104
GO:0030323	respiratory tube development	100/4687	262/28928	0.0213356	2.35571	2.1275	7.16819e-18	1.25676e-15	6.45035e-16	14632/98711/14165/14164/20682/21853/74318/21385/15483/22411/12638/20522/16420/224727/51938/26570/18128/66513/30957/74155/18595/252973/15402/24063/16889/18028/74178/13047/13649/22631/13712/56351/23795/18667/68270/21412/72154/15205/15360/20390/30051/207920/13138/17381/22418/77794/16776/15245/16772/22062/67996/72007/12306/15223/22762/18109/14184/381489/207607/14172/58994/319939/21834/12614/64138/264…	100
GO:0030324	lung development	99/4687	259/28928	0.0211223	2.35917	2.09443	9.30299e-18	1.5862e-15	8.14121e-16	14632/98711/14165/14164/20682/21853/74318/21385/15483/22411/12638/20522/16420/224727/51938/26570/18128/66513/30957/74155/18595/252973/15402/24063/16889/18028/74178/13047/13649/22631/13712/56351/23795/18667/68270/21412/72154/15205/15360/20390/30051/207920/13138/17381/22418/77794/16776/15245/16772/22062/67996/72007/12306/15223/22762/18109/14184/381489/207607/14172/58994/319939/21834/12614/64138/264…	99
GO:0060562	epithelial tube morphogenesis	135/4687	404/28928	0.0288031	2.06241	3.28503	9.59212e-18	1.5862e-15	8.14121e-16	20496/11609/13982/98711/14165/13642/114249/15213/14164/17295/20682/20671/21853/21385/12305/15415/20732/20733/22411/19303/19143/15111/381157/19108/14725/14368/51938/17702/18128/18504/18510/58198/18654/18595/252973/15402/24063/21410/12808/11852/20474/50721/269878/19014/11839/19713/20779/18667/68270/21412/13841/65256/15205/19206/21389/207920/13138/22418/16819/18208/16776/15245/16772/20292/67937/1870…	135
GO:0001822	kidney development	128/4687	375/28928	0.0273096	2.1067	3.05352	9.78078e-18	1.5862e-15	8.14121e-16	72043/11609/12484/98711/14165/74055/16449/13642/114249/15213/15481/14164/14537/20682/20671/74019/21853/13809/12307/22393/216560/15415/22411/12879/15902/381157/19108/14725/224727/18128/11450/18504/18510/19126/58198/18654/18595/24063/11826/21410/14585/11847/20474/13047/234865/319197/71602/13003/19713/30953/14056/21412/13841/14082/445007/15205/19206/12577/15360/100534287/22418/16776/70350/15201/7207…	128
GO:0071900	regulation of protein serine/threonine kinase activity	100/4687	268/28928	0.0213356	2.30297	2.1275	4.36253e-17	6.90237e-15	3.54266e-15	12443/12484/14164/12411/17096/21934/19260/26400/17002/18753/12144/12283/26365/239126/80794/76500/15502/11450/19735/66513/30957/24063/18817/21898/20963/211770/118449/13649/16475/20779/14056/110891/15461/18213/22418/26408/16145/99470/70891/20460/11491/14388/14172/24136/381759/18755/11819/68082/15944/26409/13197/66971/16179/26398/19271/12445/12156/26403/11350/70769/12775/54612/13866/93759/320207/218…	100
GO:1902850	microtubule cytoskeleton organization involved in mitosis	72/4687	164/28928	0.0153616	2.70964	1.20148	4.66079e-17	7.1987e-15	3.69476e-15	233064/14165/26886/67839/67300/12534/67052/71877/193740/100502766/24063/18817/75786/66977/72119/382543/68519/233406/15511/74201/16551/268697/234094/21335/13191/100088/20877/20878/18140/71819/20842/229841/108907/244329/20460/56150/68942/209737/70385/66442/26934/16319/52276/14609/24061/68953/216166/72080/218977/16571/107995/66371/73420/225898/223921/16580/16765/76789/11799/67811/232933/16569/212514…	72
GO:0007051	spindle organization	83/4687	204/28928	0.0177086	2.51114	1.56527	5.3302e-17	8.04116e-15	4.12715e-15	233064/26886/67300/22350/67052/219114/73738/71877/193740/100502766/18817/75786/66977/72119/68519/67141/74470/233406/15511/76478/74201/16551/268697/234094/21335/13191/71909/100088/74717/20877/20878/18140/332110/71819/20842/12442/229841/20460/68942/209737/66442/26934/16319/52276/12316/24061/68953/66296/216166/54141/218977/230376/16571/51885/107995/83679/72948/66371/73420/225745/225898/223921/16580/…	83
GO:0051983	regulation of chromosome segregation	63/4687	134/28928	0.0134414	2.90174	0.903825	6.85081e-17	1.01003e-14	5.184e-15	68298/26992/12534/75430/67052/219114/70127/108912/73804/208628/12236/23834/18817/66977/68094/67155/14211/22137/67141/66993/215387/268697/21335/30949/223970/20877/68612/64383/69716/332110/76044/17345/68014/67629/229841/56150/70385/66442/16319/52276/58186/22264/56456/78658/107995/19357/12995/56317/12704/12054/226026/93759/70099/214901/19252/11799/20588/59008/59126/12235/57376/66923/329152	63
GO:0001578	microtubule bundle formation	67/4687	149/28928	0.0142949	2.77531	1.03611	1.26394e-16	1.82204e-14	9.35168e-15	213402/68339/332934/74354/360213/627872/51938/105833/66722/68617/207686/69707/100048534/67971/436022/78801/18817/24084/320277/110084/22092/209012/68625/18011/233406/100101919/68270/237930/14159/381741/17427/104362/212517/381350/75564/17761/16977/15223/381738/269954/207607/105000/114602/71227/237891/64652/244653/330188/215690/212892/72948/110082/223921/381229/26942/330830/104346/210356/69387/74362…	67
GO:0006282	regulation of DNA repair	86/4687	220/28928	0.0183486	2.41268	1.66449	2.64992e-16	3.73696e-14	1.91801e-14	233908/14165/117599/21853/26992/21427/14235/12021/230936/70127/101185/56790/12144/18538/269400/15937/18817/226182/18950/27401/68094/67155/78656/50721/11785/13831/13649/66993/12189/14050/170472/223970/75560/66713/71777/14049/64050/19362/27223/235610/224008/21761/232314/234371/57321/20184/19365/14194/59004/13211/72195/56456/80886/230484/19361/320209/12995/67561/11350/217127/72836/12054/20937/93759/…	86
GO:1901991	negative regulation of mitotic cell cycle phase transition	78/4687	191/28928	0.0166418	2.52049	1.39991	3.57732e-16	4.93747e-14	2.53417e-14	12443/235559/26992/12021/12534/75430/67052/219114/233805/93695/12144/57913/208628/17829/12236/15937/23834/18817/66977/22137/67141/268709/12189/56453/268697/14056/30949/20877/76843/22059/69716/12450/235041/381921/68014/67629/229841/15574/71007/15468/14199/234736/56150/70385/20184/66442/16319/52276/22264/77011/52004/12366/107995/19357/19360/269582/66371/208768/52679/72400/19090/72611/19252/225182/1…	78
GO:0042770	signal transduction in response to DNA damage	79/4687	196/28928	0.0168551	2.48768	1.43298	5.62063e-16	7.59605e-14	3.8987e-14	12443/235559/17096/75425/14235/12021/12534/117229/211651/77065/28019/12144/57913/17829/15937/18817/237877/52040/208583/268465/12189/56453/11909/13972/13555/219158/53892/76843/22059/102423/27223/12450/235610/381921/241627/15574/12952/71007/234736/17685/20184/71711/22264/17988/235323/77011/13197/27103/12366/19361/226419/67071/269582/11350/208768/52679/230709/93759/19090/12578/66131/55982/225131/582…	79
GO:0044786	cell cycle DNA replication	31/4687	43/28928	0.00661404	4.44956	-0.154487	5.79217e-16	7.6151e-14	3.90847e-14	18968/17220/17219/11628/12545/17216/108961/18538/269400/16881/237877/17217/327762/17215/67141/21877/67177/170472/57441/12544/69270/19361/27214/17218/22404/52679/230709/14182/60364/12190/68142	31
GO:0000077	DNA damage checkpoint signaling	61/4687	132/28928	0.0130147	2.8522	0.83768	5.86951e-16	7.6151e-14	3.90847e-14	12443/235559/17096/75425/12021/12534/117229/211651/77065/12144/57913/17829/15937/18817/52040/208583/268465/12189/56453/11909/13972/13555/219158/76843/22059/102423/27223/12450/235610/381921/241627/15574/12952/71007/234736/17685/20184/71711/22264/235323/77011/27103/12366/19361/269582/208768/52679/19090/66131/225131/104418/60364/80280/226591/12575/12190/12905/68145/18854/80285/17193	61
GO:0051347	positive regulation of transferase activity	121/4687	364/28928	0.0258161	2.05167	2.82202	7.35364e-16	9.35354e-14	4.80073e-14	12443/12484/11603/19122/14164/105844/233878/21934/13731/26400/11553/19303/17002/18753/12283/14375/26365/239126/69263/18538/76500/11450/66513/30957/67121/18817/11806/21898/19229/20963/211770/72119/20510/16846/13649/18011/16475/20779/17470/14056/110891/13605/13131/15461/18213/106021/22418/109905/19076/26408/16145/74018/99470/229841/75104/70891/20460/11491/14388/218442/11808/26397/14172/24136/68082/…	121
GO:0099173	postsynapse organization	108/4687	314/28928	0.0230425	2.12284	2.39208	1.89856e-15	2.36845e-13	1.21561e-13	226778/11603/216831/19122/15481/18164/20350/22350/18481/56376/433485/20743/16180/73804/64451/11843/170758/12558/26570/53321/19268/108100/11418/66860/15185/68585/77116/19229/210274/75786/13175/11820/18011/18190/12323/232533/268709/241638/18693/434794/13841/386750/11838/18213/29816/66713/22421/22418/16776/14272/29819/11845/54725/381921/94190/66797/68942/19744/14360/243499/18187/217692/53972/11840/5…	108
GO:0003341	cilium movement	104/4687	299/28928	0.022189	2.14677	2.25979	2.67766e-15	3.27736e-13	1.68211e-13	213402/68339/17295/67747/332934/22142/53883/211482/71870/16578/104111/75533/627872/51938/71860/105833/66722/207686/15502/227613/71877/69707/100048534/78801/69310/232943/24084/71233/380654/70882/75172/433700/320277/110084/22092/209012/11747/21689/68625/18011/74453/14447/100101919/13411/76670/12589/214704/78774/68270/237930/14894/252967/17427/237806/104362/226356/212517/71236/71062/381350/229658/75…	104
GO:0009314	response to radiation	145/4687	474/28928	0.0309366	1.88805	3.61575	3.00804e-15	3.61355e-13	1.85467e-13	108012/12443/12925/20512/53376/22142/12748/235559/12021/19046/26400/211651/77065/233805/15902/18753/16420/14725/12144/14375/26570/68048/20133/18538/11418/66860/18627/19366/19049/52033/24086/17025/11826/15932/19094/75786/18950/11852/108841/50721/12953/11810/13649/11820/13712/56335/12189/71769/231841/14151/219158/14050/13864/13166/13605/15461/20877/76843/22059/195208/19362/27223/104027/12846/13663/…	145
GO:1902806	regulation of cell cycle G1/S phase transition	78/4687	198/28928	0.0166418	2.43138	1.39991	3.84922e-15	4.53999e-13	2.33016e-13	12443/14632/14165/12448/20135/194655/21385/26992/19241/14451/70127/56460/233805/15902/93695/57913/105837/20133/218793/17829/16952/68094/67155/11785/13649/66993/268709/13555/14056/21752/22059/27375/235041/71733/15468/14199/20460/234736/11491/433938/22264/18795/71878/216166/52004/28036/12366/67278/11629/56456/12445/381293/27214/208768/52679/12054/75604/19090/12578/72611/16323/20588/234779/21781/225…	78
GO:0033260	nuclear DNA replication	28/4687	38/28928	0.00597397	4.54776	-0.253704	6.01524e-15	6.96801e-13	3.57635e-13	18968/17220/17219/11628/12545/17216/18538/269400/16881/237877/17217/327762/17215/21877/67177/170472/57441/12544/69270/19361/27214/17218/22404/230709/14182/60364/12190/68142	28
GO:0007052	mitotic spindle organization	59/4687	131/28928	0.012588	2.77974	0.771536	7.44574e-15	8.47377e-13	4.34919e-13	233064/26886/67300/67052/71877/193740/100502766/18817/75786/66977/72119/68519/233406/15511/74201/16551/268697/234094/21335/13191/100088/20877/20878/18140/71819/20842/229841/20460/68942/209737/66442/26934/16319/52276/24061/68953/216166/218977/16571/107995/66371/73420/225898/223921/16580/16765/76789/11799/67811/232933/16569/212514/17865/192176/78906/77744/56742/20843/20620	59
GO:0045860	positive regulation of protein kinase activity	102/4687	296/28928	0.0217623	2.12683	2.19364	9.89139e-15	1.1063e-12	5.67813e-13	12443/12484/11603/19122/14164/105844/233878/21934/13731/26400/11553/19303/17002/18753/12283/14375/26365/239126/76500/11450/66513/30957/21898/19229/20963/72119/20510/16846/13649/18011/16475/20779/14056/110891/13605/13131/15461/18213/22418/109905/26408/16145/74018/99470/229841/75104/70891/20460/11491/14388/26397/14172/24136/68082/15944/26409/16179/26398/18607/12445/16452/26403/381293/269582/11350/1…	102
GO:0061008	hepaticobiliary system development	75/4687	190/28928	0.0160017	2.4363	1.30069	1.13727e-14	1.25042e-12	6.4178e-13	72043/12443/14632/18792/15439/394432/14164/17295/20682/20671/14235/26365/51938/108961/18538/18128/22433/74155/22371/68585/16889/21410/12808/105670/15451/13649/20111/13712/110074/19014/11909/78894/14056/68270/15205/19206/15360/11991/20878/22171/11845/17345/54725/394436/12894/14598/207607/14172/18145/103149/74025/14465/21386/225341/12995/17127/52679/230709/12578/27419/20687/69719/14055/71701/18534/…	75
GO:0003351	epithelial cilium movement involved in extracellular fluid movement	34/4687	55/28928	0.00725411	3.8154	-0.0552701	2.86907e-14	3.10195e-12	1.59208e-12	68339/71870/75533/51938/66722/100048534/78801/380654/320277/110084/22092/209012/74453/13411/214704/252967/237806/226356/71236/381350/229658/75564/231293/207607/75050/71227/212892/110082/104346/226162/69387/74362/269209/73293	34
GO:0042692	muscle cell differentiation	146/4687	491/28928	0.03115	1.83525	3.64882	3.14069e-14	3.29621e-12	1.69179e-12	13052/11938/11609/14165/13642/114249/109272/15213/17341/12266/20661/17295/20682/20679/17329/13549/238161/225518/74318/233199/16691/12527/53817/21385/16669/19241/56376/12534/12224/70127/21916/15111/15902/666794/12558/13018/53321/74376/18128/66860/19735/22433/19091/12372/235130/18595/17701/18007/20182/67155/12818/20474/50721/21417/226041/13831/17268/76612/21956/18810/66993/12023/14056/65256/15205/1…	146
GO:0042060	wound healing	124/4687	394/28928	0.0264562	1.94245	2.92123	3.15038e-14	3.29621e-12	1.69179e-12	13052/20496/18792/14165/228413/76509/27359/14164/109254/12527/17096/12496/12305/14268/11553/101613/17289/18753/16420/20720/14368/26365/26570/17702/22433/16952/19091/15567/14066/233246/13518/19219/18595/241639/14063/22371/21898/11826/14461/12739/84004/20963/74012/11687/11747/21682/18810/319197/16475/67866/18783/244152/14114/216350/15461/110606/16440/213649/14027/14460/13138/22421/17381/22418/67996…	124
GO:0050807	regulation of synapse organization	123/4687	390/28928	0.0262428	1.94654	2.88816	3.37176e-14	3.47184e-12	1.78193e-12	226778/11603/216831/19122/15481/22142/20350/18481/56376/433485/112405/16180/64451/11843/170758/12558/26570/53321/19329/19268/108100/11418/66860/68585/19229/210274/14735/11852/20474/12294/13175/22631/11820/18011/18190/12323/268709/241638/20351/13191/13841/386750/13131/11838/18213/67252/13138/20450/66713/22421/22418/18208/29819/320840/11845/319476/381921/54712/18530/19281/68942/19744/207683/14360/6…	123
GO:0006858	extracellular transport	35/4687	58/28928	0.00746746	3.72446	-0.0221978	3.42988e-14	3.47651e-12	1.78433e-12	68339/71870/75533/51938/66722/100048534/78801/380654/320277/110084/22092/209012/74453/13411/214704/252967/237806/226356/71236/381350/229658/75564/231293/207607/75050/71227/66894/212892/110082/104346/226162/69387/74362/269209/73293	35
GO:0051225	spindle assembly	59/4687	135/28928	0.012588	2.69738	0.771536	3.87358e-14	3.86583e-12	1.98415e-12	67300/67052/219114/73738/193740/100502766/18817/72119/67141/233406/15511/76478/74201/16551/234094/71909/100088/20877/20878/18140/332110/71819/20842/12442/229841/20460/68942/209737/26934/16319/52276/12316/24061/68953/66296/54141/230376/16571/51885/107995/66371/73420/225745/225898/223921/16580/76789/11799/67811/232933/212307/16569/212514/17865/192176/78906/20843/17350/68142	59
GO:0033674	positive regulation of kinase activity	104/4687	310/28928	0.022189	2.07059	2.25979	3.9822e-14	3.91402e-12	2.00889e-12	12443/12484/11603/19122/14164/105844/233878/21934/13731/26400/11553/19303/17002/18753/12283/14375/26365/239126/76500/11450/66513/30957/21898/19229/20963/72119/20510/16846/13649/18011/16475/20779/14056/110891/13605/13131/15461/18213/22418/109905/26408/16145/74018/99470/229841/75104/70891/20460/11491/14388/26397/14172/24136/68082/15944/26409/16179/26398/18607/12445/16452/26403/381293/19360/269582/1…	104
GO:0045926	negative regulation of growth	90/4687	253/28928	0.019202	2.19556	1.79678	4.34331e-14	4.20523e-12	2.15835e-12	13052/20856/12550/22401/211652/20671/20350/22411/360213/14451/28019/233805/20720/245688/20360/76500/19735/15567/15185/83813/193740/17701/629378/68585/19094/13132/67155/100042784/72269/15511/11479/12189/214523/219158/14706/13841/171207/19206/11556/20346/68349/22059/22418/18208/22062/52808/13663/71007/14199/73379/14184/14609/236266/19271/69550/14381/12061/170770/240514/71254/18121/56812/217124/1473…	90
GO:0048545	response to steroid hormone	115/4687	357/28928	0.024536	1.98817	2.62358	4.53015e-14	4.32163e-12	2.21809e-12	11609/13982/15484/94180/15481/21385/214105/19215/245688/18538/15502/19273/11450/15551/16952/77889/74155/13511/15185/94284/17025/11826/20592/27401/13132/20182/12953/13649/11928/56351/93721/19014/11839/268709/12189/394435/12038/20779/104263/14151/18667/21412/15360/224902/22229/12846/22171/235041/66663/20276/21788/97165/14417/394436/12952/15468/332579/26379/12494/56404/140483/18145/228545/11745/6727…	115
GO:0001889	liver development	73/4687	187/28928	0.015575	2.40938	1.23455	5.00667e-14	4.707e-12	2.41588e-12	72043/12443/14632/18792/15439/394432/14164/17295/20682/14235/26365/51938/108961/18538/18128/22433/74155/22371/68585/16889/21410/12808/105670/15451/13649/20111/13712/110074/19014/11909/78894/14056/68270/15205/19206/15360/11991/20878/22171/11845/17345/54725/394436/12894/14598/207607/14172/18145/103149/74025/14465/21386/225341/12995/17127/52679/230709/12578/27419/20687/69719/14055/71701/18534/80280/…	73
GO:0007015	actin filament organization	142/4687	476/28928	0.0302966	1.84122	3.51653	5.32445e-14	4.93424e-12	2.53251e-12	227753/17295/338367/17922/22350/19241/17974/18481/22411/104215/13731/19303/21916/404710/231830/56699/18753/170758/110380/213556/80880/108100/69693/20259/53318/19219/114774/15185/241112/14063/11806/19229/12808/19230/17357/118449/12797/11852/54132/22004/11687/17912/218194/269233/21956/18810/228543/71602/268709/20779/18693/234094/21346/114606/52428/69581/29816/74194/12985/67252/224105/66713/268396/2…	142
GO:2001251	negative regulation of chromosome organization	49/4687	102/28928	0.0104544	2.96496	0.440814	6.44834e-14	5.8916e-12	3.02388e-12	68964/75430/67052/219114/101185/21973/17216/208628/269400/12236/18817/66977/22137/67141/20779/268697/208084/30949/20877/22059/69716/68014/67629/229841/56150/57321/70385/66442/16319/52276/22264/50912/50505/107995/19357/79456/19360/237107/72836/72400/19252/21749/28113/11799/11545/12235/74729/98956/18854	49
GO:0050803	regulation of synapse structure or activity	124/4687	398/28928	0.0264562	1.92292	2.92123	7.10576e-14	6.40209e-12	3.2859e-12	226778/11603/216831/19122/15481/22142/20350/18481/56376/433485/112405/16180/64451/11843/170758/12558/26570/53321/19329/19268/108100/11418/66860/68585/19229/210274/14735/11852/20474/12294/13175/22631/11820/18011/18190/12323/268709/241638/18693/20351/13191/13841/386750/13131/11838/18213/67252/13138/20450/66713/22421/22418/18208/29819/320840/11845/319476/381921/54712/18530/19281/68942/19744/207683/1…	124
GO:0097193	intrinsic apoptotic signaling pathway	111/4687	343/28928	0.0236825	1.99734	2.49129	8.8191e-14	7.83692e-12	4.02233e-12	12925/53313/22393/15257/74126/17974/170799/64209/21981/224727/75533/68048/15502/17829/15937/22433/53610/17701/27280/237877/70369/56085/18950/106298/11820/76933/65106/68428/12189/11909/15507/69181/20779/13555/219158/68349/15461/69065/106021/22059/17279/15201/22062/242705/57748/26408/13663/234371/17685/14360/81535/22334/30954/18970/235323/68015/209456/59004/17390/12015/74143/12366/23992/12778/26398…	111
GO:0061138	morphogenesis of a branching epithelium	84/4687	232/28928	0.0179219	2.23468	1.59834	9.78399e-14	8.57686e-12	4.4021e-12	20496/11609/13982/98711/14165/114249/12550/14164/17295/20682/21853/217325/21385/12305/15415/20732/20733/19303/19143/381157/17702/18128/18504/18510/58198/18654/72780/18595/252973/15402/24063/21410/20474/50721/19014/11839/20779/18667/21412/19206/20346/207920/13138/22418/16776/15245/16772/20292/67937/54485/18109/12614/56753/15478/107515/20349/64138/11535/21386/15376/12156/17979/18121/56334/11350/147…	84
GO:0050678	regulation of epithelial cell proliferation	131/4687	432/28928	0.0279496	1.87159	3.15274	1.33703e-13	1.15644e-11	5.93546e-12	13052/72043/12443/13982/70465/14632/18792/14165/16449/13642/21828/15213/12550/14164/20682/14451/404710/54139/26365/140571/18128/18504/22433/14066/18654/14344/74155/15185/15402/68585/73608/14461/13132/18028/21816/18803/20474/50721/13345/21417/16846/15451/13649/67866/19014/11909/18667/69073/15205/19206/13166/12577/15461/12390/13395/18140/207920/22421/17381/22418/16776/67996/20292/97165/11878/18707/…	131
GO:0006979	response to oxidative stress	131/4687	434/28928	0.0279496	1.86297	3.15274	1.94775e-13	1.66251e-11	8.53288e-12	11938/20856/19122/15481/17295/19224/12534/211651/18753/75533/26570/71361/18538/11450/12350/22433/16952/16881/13361/69051/114774/18595/15185/14776/17025/21898/11826/19229/20657/20510/11852/70603/93735/13649/11820/11815/65106/11839/11909/15507/214254/66841/20779/18619/14056/53901/13605/226090/64383/72170/22059/11863/16819/22229/26408/12846/74018/56615/29819/27413/17250/234371/14388/14598/11808/1436…	131
GO:0044774	mitotic DNA integrity checkpoint signaling	44/4687	88/28928	0.00938767	3.08598	0.275452	2.01638e-13	1.69874e-11	8.71883e-12	12443/235559/12534/117229/211651/12144/57913/17829/15937/23834/18817/52040/208583/268465/12189/56453/11909/76843/22059/12450/381921/15574/71007/234736/17685/20184/71711/22264/77011/12366/269582/208768/52679/19090/66131/225131/104418/60364/74729/80280/12575/12905/18854/17193	44
GO:0048562	embryonic organ morphogenesis	111/4687	347/28928	0.0236825	1.97432	2.49129	2.09132e-13	1.73928e-11	8.9269e-12	14632/97031/98711/14165/20682/20671/15257/21385/216560/15415/103889/22411/70615/14451/15111/15414/15902/14368/15413/51938/18128/18504/18510/18595/252973/15402/17701/22095/21410/14461/329421/15416/70129/20474/13345/21417/15438/224796/269878/15451/15436/15434/68270/21412/65256/15205/16535/11941/13395/17150/21389/22418/18208/102502/15404/20460/18109/110253/207607/230824/58250/68588/14462/14609/12614…	111
GO:0035082	axoneme assembly	51/4687	112/28928	0.0108812	2.81045	0.506958	2.8598e-13	2.34829e-11	1.20527e-11	213402/332934/74354/627872/51938/105833/66722/207686/69707/100048534/436022/78801/24084/320277/110084/22092/209012/68625/18011/100101919/68270/381741/17427/104362/212517/381350/75564/16977/15223/381738/207607/105000/114602/71227/64652/244653/330188/212892/110082/381229/26942/330830/104346/69387/74362/12009/269209/26920/73293/21821/227058	51
GO:2000045	regulation of G1/S transition of mitotic cell cycle	67/4687	170/28928	0.0142949	2.43248	1.03611	3.16658e-13	2.5677e-11	1.31788e-11	12443/14165/12448/20135/194655/26992/70127/233805/15902/93695/57913/105837/20133/218793/17829/16952/68094/67155/13649/66993/268709/13555/14056/21752/22059/27375/235041/15468/14199/20460/234736/11491/22264/18795/216166/52004/28036/12366/11629/56456/12445/381293/27214/208768/52679/12054/75604/19090/12578/72611/16323/20588/21781/225131/104418/57376/54394/19650/69188/19052/12575/66923/12905/68142/216…	67
GO:0048754	branching morphogenesis of an epithelial tube	73/4687	194/28928	0.015575	2.32244	1.23455	4.39453e-13	3.51943e-11	1.80636e-11	20496/11609/13982/98711/14165/114249/14164/17295/20682/21853/21385/12305/15415/19303/381157/17702/18128/18504/18510/58198/18654/18595/15402/24063/21410/20474/50721/19014/11839/20779/18667/21412/19206/207920/13138/22418/16776/15245/16772/20292/67937/54485/18109/12614/56753/15478/107515/20349/64138/21386/15376/12156/17979/18121/11350/14734/14573/29876/69903/15431/16000/13617/71228/16973/11606/21687…	73
GO:0031023	microtubule organizing center organization	62/4687	153/28928	0.0132281	2.50106	0.870753	5.56973e-13	4.4062e-11	2.2615e-11	233064/22142/70012/207792/67052/73738/216846/100502766/18817/75786/209012/74470/207175/76478/12189/16551/234094/13191/107503/71909/14159/20878/12449/244329/15223/71007/20460/68942/209737/319675/12566/74477/246102/68953/13197/66296/236266/230376/83679/66371/381644/225745/93759/16328/104394/232933/66917/18080/56706/78610/98956/212514/381077/57434/12009/56036/12190/16568/382406/241035/20620/14534	62
GO:0099111	microtubule-based transport	85/4687	243/28928	0.0181353	2.15892	1.63141	6.31713e-13	4.93725e-11	2.53406e-11	68339/15481/74019/11775/16562/22142/16594/216560/360213/56455/71870/78933/75533/51938/19329/66722/30957/13518/18762/15185/100502766/100048534/78801/232943/380654/17152/320277/110084/22092/209012/11820/74453/15507/13411/12589/214952/214704/12794/252967/17760/237806/226356/71236/381350/29819/229658/75564/241950/231293/207607/216344/67095/16579/14609/213575/74052/230917/75050/71227/73668/68566/71435…	85
GO:0044773	mitotic DNA damage checkpoint signaling	42/4687	84/28928	0.00896096	3.08598	0.209308	7.06415e-13	5.45538e-11	2.79999e-11	12443/235559/12534/117229/211651/12144/57913/17829/15937/18817/52040/208583/268465/12189/56453/11909/76843/22059/12450/381921/15574/71007/234736/17685/20184/71711/22264/77011/12366/269582/208768/52679/19090/66131/225131/104418/60364/80280/12575/12905/18854/17193	42
GO:0001763	morphogenesis of a branching structure	87/4687	252/28928	0.018562	2.1308	1.69756	7.83032e-13	5.92142e-11	3.03919e-11	20496/11609/13982/98711/14165/114249/12550/14164/17295/20682/21853/217325/21385/12305/15415/20732/20733/19303/19143/381157/17702/18128/18504/18510/58198/18654/72780/18595/252973/15402/24063/68585/21410/20474/50721/19014/11839/20779/18667/21412/13841/19206/20346/207920/13138/22418/16776/15245/16772/20292/67937/54485/18109/12614/56753/15478/107515/20349/64138/11535/21386/15376/12156/17979/18121/563…	87
GO:0051098	regulation of binding	110/4687	349/28928	0.0234692	1.94532	2.45822	7.85019e-13	5.92142e-11	3.03919e-11	11938/11603/53313/17295/16848/74019/74318/67839/15257/211482/68528/15111/15902/12144/17702/19268/76500/11450/18627/14339/74155/17701/18817/13132/433700/18028/13345/11820/66993/20779/12716/13555/67177/15205/21752/98170/20877/29816/64383/20878/14460/22418/14958/213539/97165/12306/268970/208727/57441/15184/68010/68588/14462/319939/67459/28036/20568/50505/74025/15901/20481/16452/12156/16971/242466/18…	110
GO:2000779	regulation of double-strand break repair	59/4687	143/28928	0.012588	2.54648	0.771536	8.03575e-13	5.99172e-11	3.07527e-11	233908/117599/21853/26992/21427/14235/70127/101185/12144/269400/18817/27401/68094/67155/78656/50721/13831/66993/170472/223970/75560/66713/71777/64050/19362/27223/235610/224008/21761/232314/57321/14194/59004/56456/80886/19361/320209/12995/67561/11350/72836/12054/93759/19090/75317/11545/20588/227867/58230/74729/57376/67968/60530/51869/191578/381678/66923/94232/18854	59
GO:0051056	regulation of small GTPase mediated signal transduction	85/4687	244/28928	0.0181353	2.15007	1.63141	8.16639e-13	6.01993e-11	3.08975e-11	14165/72729/11603/216831/17295/54153/14235/236920/226407/72318/12558/18128/83813/24063/14063/11806/68585/320404/319197/20779/67657/98845/192662/15461/105841/214137/14272/11845/235041/94190/72536/268970/75104/105445/11814/110596/19765/71709/217692/319939/67425/108699/227801/73910/216805/108155/110279/57912/56486/381293/19415/11350/13866/19159/102442/241694/107338/16765/19732/11548/71704/102098/212…	85
GO:0010212	response to ionizing radiation	63/4687	158/28928	0.0134414	2.46097	0.903825	8.61346e-13	6.27815e-11	3.22228e-11	12748/235559/12021/211651/77065/233805/16420/14725/12144/14375/68048/20133/19366/24086/17025/18950/11852/11810/13712/12189/231841/14050/13605/15461/22059/19362/27223/224008/15574/71007/234736/17685/20184/227525/18970/22264/14462/235323/209456/77011/13197/228140/170770/19361/230709/93759/19090/55982/75570/12955/58230/60530/57434/446101/12575/12190/12367/98415/68142/74041/623474/18854/22601	63
GO:2001233	regulation of apoptotic signaling pathway	132/4687	447/28928	0.028163	1.82259	3.18581	9.23337e-13	6.6552e-11	3.41581e-11	11609/14165/240518/18611/22393/22029/74126/17974/170799/64209/14451/18753/22035/66813/75533/15502/17829/15937/22433/53610/17701/67338/21898/237877/70369/56085/106298/13132/12167/93735/11820/15511/12323/19713/68428/12189/15507/20779/219158/14050/14082/13166/21752/68349/14084/14460/22059/224105/22418/15201/22062/14049/13663/97165/16403/14678/234371/73699/14360/22334/170755/68015/26409/59004/17390/1…	132
GO:0002064	epithelial cell development	89/4687	262/28928	0.0189887	2.09658	1.7637	1.21191e-12	8.63919e-11	4.43409e-11	13982/16449/68339/12550/17341/17295/20682/22350/20733/12224/12638/53868/21916/19143/12558/18128/11450/69693/22433/286940/252973/15402/14063/14461/12739/18810/319197/71602/214597/622434/20779/21873/18667/69073/74144/30051/14460/81879/27375/22418/109905/22171/71913/17761/15223/13405/14184/19744/18795/14609/12015/26433/15901/18607/386463/11475/244653/240025/93742/18613/20672/20675/19877/22352/104394…	89
GO:0050767	regulation of neurogenesis	140/4687	485/28928	0.0298699	1.7816	3.45039	1.25486e-12	8.84812e-11	4.54133e-11	233064/12484/15213/12550/98733/15904/11595/17295/20350/17096/14268/20732/18481/360213/12032/15902/20720/14725/14375/140571/19268/20360/108100/18128/18627/15185/71955/68585/14461/78748/13047/65086/269878/13649/18011/66993/12323/12227/13003/13555/14056/13841/114606/171207/107503/15205/21752/13131/20346/18213/17760/17863/64383/22059/13138/66713/22421/22418/18208/22062/20292/29819/12561/97165/12306/5…	140
GO:0033045	regulation of sister chromatid segregation	49/4687	109/28928	0.0104544	2.77455	0.440814	1.50683e-12	1.05105e-10	5.39456e-11	26992/12534/75430/67052/219114/70127/208628/12236/23834/18817/66977/68094/67155/22137/67141/66993/268697/21335/30949/223970/20877/68612/69716/332110/68014/67629/229841/56150/70385/66442/16319/52276/22264/56456/107995/19357/56317/12704/12054/93759/19252/11799/20588/59008/59126/12235/57376/66923/329152	49
GO:0071902	positive regulation of protein serine/threonine kinase activity	62/4687	156/28928	0.0132281	2.45296	0.870753	1.54352e-12	1.06519e-10	5.46714e-11	12443/12484/14164/21934/26400/17002/12283/26365/239126/76500/11450/66513/30957/21898/20963/13649/16475/20779/14056/110891/15461/18213/22418/26408/16145/99470/70891/20460/11491/14388/14172/24136/68082/15944/26409/16179/26398/12445/26403/12775/13866/93759/320207/70097/78943/21899/242202/26404/13838/50490/14182/26407/30955/17311/19052/21987/18712/68145/56742/11606/26412/22030	62
GO:0010639	negative regulation of organelle organization	119/4687	393/28928	0.0253894	1.86886	2.75587	1.93607e-12	1.32203e-10	6.78535e-11	13982/68964/227753/68339/17295/19241/75430/67052/219114/21916/101185/21973/18753/17216/110380/105837/208628/213556/80880/269400/20259/12236/15937/269702/15185/100502766/18817/19230/66977/72119/17152/22137/67141/14569/74201/20779/18693/268697/208084/52428/30949/20877/29816/80986/22059/224105/12449/69716/235041/68014/67629/229841/268970/216810/56150/57321/70385/14184/66442/12333/14787/16319/52276/2…	119
GO:0006869	lipid transport	133/4687	456/28928	0.0283764	1.80016	3.21888	2.02657e-12	1.36942e-10	7.02857e-11	11609/104158/241633/238257/216974/319581/16803/24059/74114/17096/234564/21934/74486/12638/18753/20525/56520/57279/26365/224705/11304/11450/16952/63954/11770/11806/16889/14311/12492/20963/21763/13132/219149/68453/12953/16846/235283/12903/11815/12780/18783/73389/244152/73658/58207/76775/19206/13897/20524/16535/17863/228983/12683/52014/22229/74152/11982/12846/27413/17250/67863/54219/16523/76408/1230…	133
GO:0044839	cell cycle G2/M phase transition	63/4687	161/28928	0.0134414	2.41512	0.903825	2.31383e-12	1.5474e-10	7.9421e-11	12443/68964/235559/14235/12021/12534/67052/28019/12545/12144/20133/15937/67121/23834/18817/237877/12532/27401/67141/11820/66993/12189/56453/268697/107503/53892/20877/76843/22059/12428/12450/381921/12442/12314/15574/71007/14199/20184/12566/18795/77011/67278/226419/19357/381293/19360/16906/269582/66371/12704/72400/225182/11799/56399/55982/60364/80280/75770/21987/12575/68145/17193/19363	63
GO:0007098	centrosome cycle	57/4687	139/28928	0.0121613	2.53095	0.705391	2.63535e-12	1.74444e-10	8.95338e-11	233064/22142/70012/207792/67052/73738/216846/100502766/18817/75786/74470/207175/76478/12189/16551/234094/13191/107503/71909/14159/20878/12449/244329/71007/20460/68942/209737/319675/12566/74477/246102/68953/13197/66296/236266/230376/83679/66371/381644/225745/93759/16328/66917/18080/56706/78610/98956/212514/57434/12009/56036/12190/16568/382406/241035/20620/14534	57
GO:0090307	mitotic spindle assembly	39/4687	77/28928	0.00832089	3.12606	0.110091	2.74828e-12	1.80082e-10	9.24275e-11	67300/193740/100502766/18817/72119/233406/15511/74201/16551/234094/100088/20877/18140/71819/20842/68942/209737/26934/16319/52276/24061/68953/16571/107995/66371/73420/225898/223921/16580/76789/11799/67811/232933/16569/212514/17865/192176/78906/20843	39
GO:0043254	regulation of protein-containing complex assembly	134/4687	463/28928	0.0285897	1.78627	3.25195	3.08697e-12	2.00252e-10	1.0278e-10	12484/227753/15481/17295/20682/74019/20907/17967/19241/17974/19260/18481/226407/21916/56699/16578/18753/53624/80880/108100/20259/666048/19219/18762/15185/193740/241639/67971/21898/19229/19230/20963/75786/11687/209012/15893/15511/110074/16475/71769/20779/13191/15205/14159/30949/14084/29816/327959/228983/12985/64383/22059/332110/20292/16145/11845/235041/224008/268970/56644/79554/83964/12333/22334/3…	134
GO:0051656	establishment of organelle localization	142/4687	500/28928	0.0302966	1.75284	3.51653	3.29324e-12	2.11517e-10	1.08562e-10	108012/14165/226778/94040/11775/16562/217325/22142/67839/17096/22350/226407/12534/360213/67052/19215/56455/219114/73804/78933/110380/19329/66251/66934/18762/15185/100502766/24063/18817/14461/20963/66977/382543/14389/22137/320405/22631/110033/68428/268697/214952/12794/21335/67177/13191/114606/67849/54524/14159/13605/14070/74717/17760/20877/64383/14460/18208/332110/20528/20336/101994/67629/229841/2…	142
GO:0045005	DNA-templated DNA replication maintenance of fidelity	32/4687	56/28928	0.00682739	3.52684	-0.121415	3.46543e-12	2.20395e-10	1.13118e-10	18973/21853/12021/56455/12144/18538/269400/327762/268465/212377/12189/26909/234736/71711/104806/22036/18971/19361/226409/320209/19360/225182/66131/11545/54380/60364/74729/67968/18975/12190/68145/98415	32
GO:0044784	metaphase/anaphase transition of cell cycle	46/4687	101/28928	0.00981438	2.81099	0.341597	4.07856e-12	2.5687e-10	1.31839e-10	26992/75430/67052/219114/70127/208628/12236/23834/18817/66977/68094/67155/22137/67141/66993/268697/21335/30949/20877/68612/69716/332110/68014/67629/229841/56150/70385/66442/16319/52276/22264/56456/107995/19357/56317/12704/12054/19252/11799/20588/59008/59126/12235/57376/66923/329152	46
GO:0034504	protein localization to nucleus	106/4687	340/28928	0.0226157	1.9242	2.32593	4.31536e-12	2.69171e-10	1.38153e-10	11609/110809/53325/12550/16480/15481/20682/105844/12021/19260/226432/12534/18753/29810/52065/18128/22433/241639/17701/16543/18817/20963/68379/20474/50721/12953/16846/13175/22631/11820/234865/11815/19014/12189/19387/11909/74137/20779/18667/445007/21752/13605/12390/106021/22059/17381/212518/103468/18969/13663/269113/16451/231293/54354/14360/110750/66810/16907/16648/93679/208263/67459/230673/28036/2…	106
GO:0007091	metaphase/anaphase transition of mitotic cell cycle	45/4687	98/28928	0.00960102	2.83407	0.308525	4.89513e-12	3.02426e-10	1.55221e-10	26992/75430/67052/219114/70127/208628/12236/23834/18817/66977/68094/67155/22137/67141/66993/268697/21335/30949/20877/68612/69716/68014/67629/229841/56150/70385/66442/16319/52276/22264/56456/107995/19357/56317/12704/12054/19252/11799/20588/59008/59126/12235/57376/66923/329152	45
GO:0051304	chromosome separation	42/4687	88/28928	0.00896096	2.94571	0.209308	5.11099e-12	3.12783e-10	1.60537e-10	68298/75430/67052/219114/21973/208628/12236/18817/66977/14211/22137/67141/215387/268697/30949/170472/20877/68612/69716/332110/76044/68014/67629/229841/56150/70385/66442/16319/52276/22264/78658/107995/19357/12995/56317/70099/19252/11799/21975/59008/12235/51792	42
GO:0046486	glycerolipid metabolic process	116/4687	385/28928	0.0247493	1.85961	2.65665	5.23799e-12	3.1756e-10	1.62988e-10	13982/53897/74055/104158/23945/12266/67111/97212/66198/14555/319660/212862/20249/21835/75320/14755/110197/269437/67800/233549/76500/234515/117150/230779/68393/11806/74596/77116/16889/14311/235533/225049/68262/68453/18805/18803/100504663/11687/56703/11810/56077/320404/16475/18783/210992/228859/52123/170749/18719/28169/14705/27226/73472/18707/231293/12894/218442/11808/11814/30805/18795/268783/21834…	116
GO:0006275	regulation of DNA replication	52/4687	123/28928	0.0110945	2.60929	0.54003	5.85915e-12	3.51929e-10	1.80628e-10	14632/68964/17295/21853/11628/12534/56455/12545/12144/108961/69263/18538/237877/327762/68379/71988/67141/77805/13649/67177/15461/14084/22059/12428/332110/52808/57441/12566/77011/13211/26398/50776/56456/27214/19647/217127/22404/52679/245007/230709/214901/21749/66131/235134/14182/106344/13804/50793/21927/98415/68142/12301	52
GO:0048608	reproductive structure development	116/4687	386/28928	0.0247493	1.85479	2.65665	6.30713e-12	3.75361e-10	1.92655e-10	12443/13982/70465/14632/98711/14165/12550/12266/15904/20682/16848/110542/12638/11705/17289/22035/20720/381157/14725/20133/18128/19219/74155/18595/21410/333639/14585/12167/20474/16846/237911/18783/20779/30953/18667/100040608/21412/19206/12577/20346/226090/224902/14460/22421/22418/66720/103468/17761/97165/228421/13363/22762/15395/17685/60534/11819/14462/12316/14609/14313/22668/107515/17390/12366/20…	116
GO:0018212	peptidyl-tyrosine modification	97/4687	303/28928	0.0206955	1.97584	2.02828	6.37972e-12	3.7623e-10	1.93101e-10	12484/14165/11603/21828/19122/380705/74019/12748/17096/12305/19260/19303/12747/18753/80794/11450/19219/74155/18762/18595/11602/21898/19229/20963/74012/14585/22137/16846/13649/11820/18011/11839/69181/20779/13841/56468/15205/14159/22021/12390/12985/14460/22059/224105/16451/56644/11491/14184/14360/230979/76303/12805/16001/19271/16452/226419/98878/12931/12750/56620/11350/18613/18983/13866/216869/5463…	97
GO:0030111	regulation of Wnt signaling pathway	103/4687	329/28928	0.0219757	1.93226	2.22671	6.52819e-12	3.81517e-10	1.95815e-10	72043/494504/140577/20680/14632/20668/14165/68339/12550/20682/20671/68775/214105/22411/14368/12558/381259/19273/18128/50781/666048/58198/72780/241639/16543/629378/21410/75607/13132/77583/13649/11820/244152/20779/219158/114606/21752/98170/13395/56811/22418/214897/195208/270624/72345/18099/235542/432940/18230/14184/53614/24136/84035/56612/72114/68010/68588/12316/14369/107515/74025/319998/73668/3533…	103
GO:0018108	peptidyl-tyrosine phosphorylation	96/4687	299/28928	0.0204822	1.98163	1.99521	6.77685e-12	3.92513e-10	2.01458e-10	12484/14165/11603/21828/19122/380705/74019/12748/17096/12305/19260/19303/12747/18753/80794/11450/19219/74155/18762/18595/11602/21898/19229/20963/74012/14585/22137/16846/13649/11820/18011/11839/69181/20779/13841/56468/15205/14159/12390/12985/14460/22059/224105/16451/56644/11491/14184/14360/230979/76303/12805/16001/19271/16452/226419/98878/12931/12750/56620/11350/18613/18983/13866/216869/54635/1457…	96
GO:0061458	reproductive system development	117/4687	391/28928	0.0249627	1.84685	2.68973	6.97231e-12	3.99631e-10	2.05112e-10	12443/13982/70465/14632/98711/14165/12550/12266/15904/20682/16848/110542/12638/11705/17289/22035/20720/381157/14725/20133/18128/19219/74155/18595/21410/333639/14585/12167/20474/16846/237911/18783/20779/30953/18667/100040608/21412/19206/12577/20346/226090/224902/14460/22421/22418/66720/103468/17761/97165/228421/13363/22762/15395/17685/60534/11819/14462/12316/14609/14313/22668/107515/17390/12366/20…	117
GO:0072006	nephron development	67/4687	180/28928	0.0142949	2.29734	1.03611	7.02296e-12	3.99631e-10	2.05112e-10	72043/11609/12484/74055/16449/114249/15213/14164/20682/21853/13809/12307/15415/22411/381157/18128/11450/18504/18510/19126/58198/18654/18595/11826/21410/20474/234865/319197/71602/19713/21412/445007/15205/19206/100534287/16776/70350/103468/12846/11601/15223/67937/12628/14462/56753/15478/107515/18131/12490/11475/12156/18121/14734/14573/53421/83429/69847/15431/22422/12829/12633/13617/11606/21687/1704…	67
GO:0062197	cellular response to chemical stress	107/4687	347/28928	0.0228291	1.90317	2.359	7.28226e-12	4.10783e-10	2.10835e-10	11938/15481/17295/12534/26400/211651/18753/20525/14375/26570/71361/18538/15502/22433/16952/13361/69051/114774/18595/15185/11826/20657/20510/11852/93735/13649/11928/18810/11830/65106/279561/11909/15507/20779/18619/14056/13605/226090/64383/72170/22059/11863/16819/26408/56615/29819/18099/20528/234371/14598/11808/14360/12333/58994/107723/52231/19365/68015/17390/12015/52463/23992/26398/224617/11629/14…	107
GO:0003012	muscle system process	132/4687	460/28928	0.028163	1.77109	3.18581	8.62489e-12	4.82325e-10	2.47555e-10	72043/11938/57442/11609/227753/110809/114249/11603/109272/16480/17295/238161/19224/233199/53817/21385/17904/56376/11553/21916/21954/15111/21953/16518/71960/14464/18128/19735/19091/12372/19219/74155/13511/114774/17896/19230/18585/11749/100705/11534/71912/70008/12818/11847/22004/11785/16846/333433/17268/11928/21956/19218/69642/12291/14056/65256/57080/14225/74166/16535/13138/224105/67972/268860/2376…	132
GO:1902099	regulation of metaphase/anaphase transition of cell cycle	44/4687	96/28928	0.00938767	2.82882	0.275452	9.09745e-12	5.04403e-10	2.58886e-10	26992/75430/67052/219114/70127/208628/12236/23834/18817/66977/68094/67155/22137/67141/66993/268697/30949/20877/68612/69716/332110/68014/67629/229841/56150/70385/66442/16319/52276/22264/56456/107995/19357/56317/12054/19252/11799/20588/59008/59126/12235/57376/66923/329152	44
GO:0030071	regulation of mitotic metaphase/anaphase transition	43/4687	93/28928	0.00917431	2.8537	0.24238	1.08727e-11	5.92701e-10	3.04206e-10	26992/75430/67052/219114/70127/208628/12236/23834/18817/66977/68094/67155/22137/67141/66993/268697/30949/20877/68612/69716/68014/67629/229841/56150/70385/66442/16319/52276/22264/56456/107995/19357/56317/12054/19252/11799/20588/59008/59126/12235/57376/66923/329152	43
GO:0044458	motile cilium assembly	43/4687	93/28928	0.00917431	2.8537	0.24238	1.08727e-11	5.92701e-10	3.04206e-10	213402/332934/56455/51938/66722/207686/69707/100048534/436022/232943/380654/75172/320277/110084/209012/68625/18011/74453/76670/12589/78774/68270/17427/104362/226356/212517/381350/75564/15223/381738/207607/114602/75563/381229/104394/330830/74362/12009/77505/16568/382406/21821/380718	43
GO:0001539	cilium or flagellum-dependent cell motility	86/4687	259/28928	0.0183486	2.04938	1.66449	1.14682e-11	6.14827e-10	3.15562e-10	213402/17295/67747/332934/22142/211482/71870/16578/104111/75533/627872/51938/71860/105833/66722/207686/15502/227613/71877/69707/100048534/69310/232943/24084/71233/380654/70882/75172/433700/320277/110084/22092/11747/21689/68625/18011/74453/14447/100101919/13411/76670/12589/214704/78774/237930/14894/252967/17427/237806/104362/226356/212517/71236/71062/381350/75564/16977/381738/207607/74711/110083/5…	86
GO:0060285	cilium-dependent cell motility	86/4687	259/28928	0.0183486	2.04938	1.66449	1.14682e-11	6.14827e-10	3.15562e-10	213402/17295/67747/332934/22142/211482/71870/16578/104111/75533/627872/51938/71860/105833/66722/207686/15502/227613/71877/69707/100048534/69310/232943/24084/71233/380654/70882/75172/433700/320277/110084/22092/11747/21689/68625/18011/74453/14447/100101919/13411/76670/12589/214704/78774/237930/14894/252967/17427/237806/104362/226356/212517/71236/71062/381350/75564/16977/381738/207607/74711/110083/5…	86
GO:0031346	positive regulation of cell projection organization	134/4687	471/28928	0.0285897	1.75593	3.25195	1.16548e-11	6.19709e-10	3.18067e-10	12484/74055/11603/98733/17295/17096/12305/14268/27260/18481/104215/56455/56699/20720/140571/11932/19268/108100/19735/71951/15185/14063/71955/11826/19229/12808/12492/19230/329421/106298/11785/13047/65086/269878/18011/12323/19713/15507/20779/98845/14056/14159/15461/18213/68743/17760/17427/66713/22418/16819/18208/18546/109905/29819/320840/11845/12561/16403/54712/13405/208727/11491/13660/14360/24136/…	134
GO:0060294	cilium movement involved in cell motility	85/4687	255/28928	0.0181353	2.05732	1.63141	1.19775e-11	6.31689e-10	3.24217e-10	213402/17295/67747/332934/22142/211482/71870/16578/104111/75533/627872/51938/71860/66722/207686/15502/227613/71877/69707/100048534/69310/232943/24084/71233/380654/70882/75172/433700/320277/110084/22092/11747/21689/68625/18011/74453/14447/100101919/13411/76670/12589/214704/78774/237930/14894/252967/17427/237806/104362/226356/212517/71236/71062/381350/75564/16977/381738/207607/74711/110083/56087/77…	85
GO:0051235	maintenance of location	112/4687	372/28928	0.0238959	1.85823	2.52436	1.2745e-11	6.66746e-10	3.4221e-10	74055/227753/104158/12266/17329/238161/76757/14873/17096/19241/234564/12021/94178/432995/269437/67800/14421/20259/66400/70573/12372/11806/74596/16889/19229/14311/19230/11749/100705/71912/66629/59091/68379/18803/12953/16846/19387/21335/18667/13897/14225/11512/74166/14084/16440/12683/106021/228859/268977/320840/14705/12314/12952/13405/12292/12894/13660/207683/15275/53322/18145/15211/12316/18643/187…	112
GO:0045739	positive regulation of DNA repair	55/4687	137/28928	0.0117346	2.4778	0.639247	1.71686e-11	8.90979e-10	4.57298e-10	233908/14165/21853/26992/21427/14235/70127/12144/18538/18950/27401/68094/67155/78656/50721/11785/13831/13649/66993/12189/14050/75560/66713/71777/14049/64050/19362/224008/21761/234371/20184/14194/59004/13211/56456/320209/67561/12054/93759/19090/11545/20588/227867/235134/58230/74729/57376/67968/51869/170787/191578/381678/66923/68142/319604	55
GO:0009952	anterior/posterior pattern specification	81/4687	240/28928	0.0172818	2.08304	1.49913	1.77539e-11	9.11035e-10	4.67592e-10	15213/23872/20671/16848/15257/53883/19763/68713/15415/103889/15414/15413/17702/18128/15402/17701/21410/12808/15416/15425/15438/18553/15436/12227/224143/15434/15205/11838/233826/20878/21389/22059/22418/15403/235542/72475/15404/18530/17286/15395/214575/24136/11819/12614/15412/29871/79362/21386/20481/15376/15430/12156/18121/226049/15437/56334/55927/14734/17127/19090/13082/225164/13797/15405/81898/15…	81
GO:0071103	DNA conformation change	40/4687	84/28928	0.00853424	2.93903	0.143163	1.78359e-11	9.11035e-10	4.67592e-10	17220/117599/17219/101185/21973/12144/17216/14375/69263/269400/16952/17217/327762/17215/237911/66634/208084/170472/20589/97165/12544/104806/69270/13211/19361/79456/226409/320209/19360/11350/17218/72836/214901/67772/53379/21975/106344/545725/191578/15242	40
GO:0009100	glycoprotein metabolic process	112/4687	374/28928	0.0238959	1.84829	2.52436	1.84452e-11	9.29946e-10	4.77298e-10	99011/72043/241230/235534/11595/14537/93961/14538/330671/14594/328779/14043/230145/331026/67547/171167/66175/17155/14583/14344/14425/114774/72297/20452/15932/110173/72136/66629/12167/67075/16431/16846/18553/224143/110006/16432/64580/14460/68292/330406/20450/17381/56375/52014/227619/72077/217664/232984/217203/20454/98388/56846/278279/20440/231293/58250/271786/14423/68273/18145/14348/15211/207839/1…	112
GO:0001666	response to hypoxia	105/4687	343/28928	0.0224024	1.88938	2.29286	1.84928e-11	9.29946e-10	4.77298e-10	20856/15484/18792/12484/75387/12411/18822/171210/18655/112405/63959/20525/50706/17986/18128/11450/15567/53610/18654/68655/11501/11602/17025/68585/11826/19229/20657/12739/56085/54132/16846/237911/16475/11909/20779/18619/21335/21752/64383/22059/15441/11863/268860/12428/22229/12846/11931/18791/20528/16523/14417/11601/11610/15468/11491/12894/64707/12494/17988/12772/17390/12015/12398/12325/11535/14465…	105
GO:0030522	intracellular receptor signaling pathway	115/4687	388/28928	0.024536	1.82932	2.62358	2.05013e-11	1.02301e-09	5.25065e-10	13982/240518/15481/83490/19260/20480/101613/20148/15502/66513/77889/74155/14063/68585/21898/56085/20592/27401/13132/20182/11687/12953/16846/56351/15511/19014/56496/12189/20779/104263/14056/18667/21412/224902/20877/64383/74136/11863/21357/18171/57738/246730/16145/235041/66663/432940/16523/12952/23960/15468/79554/433938/26379/56404/11819/15944/76438/21815/21834/26409/228545/67278/11614/108155/20787…	115
GO:0010569	regulation of double-strand break repair via homologous recombination	39/4687	81/28928	0.00832089	2.97169	0.110091	2.07077e-11	1.02543e-09	5.26303e-10	233908/117599/21853/21427/12144/269400/18817/27401/78656/50721/13831/170472/223970/75560/66713/71777/64050/19362/27223/224008/21761/232314/57321/59004/56456/80886/19361/12995/67561/11350/75317/11545/227867/58230/67968/60530/51869/191578/94232	39
GO:1901989	positive regulation of cell cycle phase transition	51/4687	123/28928	0.0108812	2.55911	0.506958	2.23148e-11	1.09664e-09	5.62854e-10	12443/14632/14165/12448/20135/21385/12534/219114/12545/56460/105837/20133/218793/16952/237877/52040/12532/67141/13649/11820/66993/268697/14056/67849/21752/68612/20878/76843/332110/229841/20460/11491/22264/18795/71878/28036/67278/11629/12445/107995/226419/56317/27214/16906/11799/234779/59008/21781/69188/270201/19363	51
GO:1905818	regulation of chromosome separation	38/4687	78/28928	0.00810753	3.00685	0.0770189	2.38186e-11	1.16174e-09	5.96265e-10	68298/75430/67052/219114/208628/12236/18817/66977/14211/22137/67141/215387/268697/30949/20877/68612/69716/332110/76044/68014/67629/229841/56150/70385/66442/16319/52276/22264/78658/107995/19357/12995/56317/70099/19252/11799/59008/12235	38
GO:0032970	regulation of actin filament-based process	121/4687	416/28928	0.0258161	1.79521	2.82202	2.41436e-11	1.1688e-09	5.99891e-10	11938/227753/216831/16480/17295/238161/19241/17974/18481/22411/19303/21916/56699/432995/18753/170758/16518/110380/213556/80880/108100/20259/19219/13511/14063/11806/19229/19230/329421/118449/11687/11928/21956/19218/268709/622434/18693/234094/52428/13605/15461/29816/74194/213649/12985/224105/620235/268396/20292/104027/29819/11845/235041/381921/268970/83964/230824/24136/12333/14787/22351/22388/53972…	121
GO:0097191	extrinsic apoptotic signaling pathway	83/4687	250/28928	0.0177086	2.04909	1.56527	2.62095e-11	1.25942e-09	6.46399e-10	11609/14165/16668/240518/20661/18611/16691/15257/22029/14451/22035/29810/66813/57913/67338/21898/13132/12167/11820/15511/11479/19713/12189/20779/14050/14082/17347/13166/21752/14084/14460/224105/16819/14049/13867/97165/16403/73699/14184/14360/81535/30954/170755/12015/12366/18607/16452/56486/17127/14573/12045/24105/16323/21899/17210/26885/21938/14182/20684/217356/14870/17311/12633/16000/66505/15368…	83
GO:0042063	gliogenesis	121/4687	417/28928	0.0258161	1.79091	2.82202	2.86476e-11	1.36645e-09	7.01333e-10	494504/20668/14165/15904/11595/20682/20679/232232/12527/22142/17096/70747/14268/20732/12799/12032/15902/20720/14725/12558/11932/53321/11496/17986/18128/18504/18823/68585/21898/19229/75786/192897/18028/209012/170768/13649/11820/18810/11839/13003/56335/18693/234094/18619/13555/14056/107503/15205/21752/13131/15461/18213/17863/64383/22059/13138/18208/22062/13867/18438/17250/20336/66797/13363/13405/18…	121
GO:0033002	muscle cell proliferation	93/4687	293/28928	0.0198421	1.95902	1.89599	2.9169e-11	1.38116e-09	7.08887e-10	13052/13982/14632/14164/53817/21385/17967/12534/67052/15902/14375/18128/11450/15551/66934/22433/19091/21898/19094/211770/27401/12797/20182/70008/13649/11815/20779/268697/14159/13166/21752/100689/12390/17863/22059/22062/26408/12846/14678/208727/22762/58994/13433/20475/239273/14609/16009/26409/22668/18131/17390/16179/16001/11629/14465/20481/16452/19204/12156/57264/18121/16646/11350/93759/19090/1408…	93
GO:0060485	mesenchyme development	101/4687	328/28928	0.021549	1.90051	2.16057	3.05099e-11	1.43419e-09	7.36102e-10	171463/98711/14165/16449/226778/15213/100044509/20682/18188/14538/20350/21385/17967/14268/22411/13731/11705/15111/666794/12558/17702/20360/14464/18128/18504/114774/15402/11501/24063/17701/629378/68585/13132/20474/93735/15451/234865/19713/11468/224143/20351/14056/21412/15205/20346/13138/22418/16776/13867/72345/20336/24136/18187/68010/14462/71878/14609/20349/353310/21386/76905/11475/107586/83395/15…	101
GO:0048144	fibroblast proliferation	59/4687	154/28928	0.012588	2.36458	0.771536	3.15269e-11	1.47133e-09	7.55166e-10	11609/13982/14165/68964/78912/14268/12534/108961/23834/114774/18595/11826/106298/67155/50721/14123/13649/56351/70445/268697/14114/70248/13555/15461/110606/17863/22059/671535/22418/12428/72007/16523/21761/12306/17286/21815/12223/116905/13211/20481/68303/11350/14319/54635/230709/19090/218397/14870/16000/13617/12575/20928/67279/11606/69807/103844/18854/17395/14534	59
GO:0031589	cell-substrate adhesion	112/4687	377/28928	0.0238959	1.83358	2.52436	3.18422e-11	1.47543e-09	7.5727e-10	18792/16449/114249/76509/16480/14538/216560/12305/208777/14268/13731/19303/231830/12032/17289/16420/14115/19108/170758/50706/11932/18128/18762/241639/11501/22371/11806/19229/192897/13132/11687/11815/23795/16475/245827/268709/20779/15434/14114/18074/225392/57278/13138/17381/16776/83436/72007/381921/20745/15404/11601/12306/94214/16403/20440/13405/83964/110253/329872/14787/18167/64817/213119/319480/…	112
GO:0072594	establishment of protein localization to organelle	130/4687	459/28928	0.0277363	1.74805	3.11967	3.28414e-11	1.51094e-09	7.75493e-10	11609/75387/12550/16480/15481/20661/19341/72930/19260/226407/226432/12534/64209/101185/18753/29810/14725/224727/17986/15502/18128/22433/17155/227738/241639/66384/15482/16543/12492/20963/75219/66629/100504663/50721/73078/12953/16846/22631/234865/11815/19014/12189/11909/240055/72825/445007/21752/13605/224824/72170/22059/17381/212518/194309/103468/18969/16145/13663/57743/269113/224008/11781/70891/23…	130
GO:0007163	establishment or maintenance of cell polarity	81/4687	243/28928	0.0172818	2.05732	1.49913	3.60568e-11	1.64719e-09	8.45424e-10	14165/227753/15213/217325/67839/22350/216560/20733/22411/207792/104215/67052/219114/73804/11843/170758/68617/13518/18762/241639/24063/18817/263406/11826/75786/382543/66629/54132/228543/13191/15205/69581/66713/22421/22418/16772/11845/20336/16523/94190/244329/15223/56150/70385/83964/224912/22388/14462/14609/54141/72080/74025/16001/69288/67771/246710/75723/11350/93742/12775/19159/17826/69697/107338/…	81
GO:0051146	striated muscle cell differentiation	109/4687	365/28928	0.0232558	1.84313	2.42515	4.11856e-11	1.86833e-09	9.58927e-10	13052/11609/13642/109272/17341/20661/17295/20679/17329/13549/238161/74318/233199/16691/12527/53817/16669/56376/12534/12224/21916/15111/666794/12558/13018/53321/74376/18128/66860/19735/22433/19091/12372/235130/18595/17701/18007/20182/12818/20474/50721/226041/13831/17268/76612/21956/18810/12023/14056/65256/12390/237611/116904/16523/244810/66797/13405/208727/12292/13660/98932/15184/20307/22388/13007…	109
GO:0032868	response to insulin	96/4687	308/28928	0.0204822	1.92373	1.99521	4.40497e-11	1.98438e-09	1.01849e-09	15484/20661/14537/97212/29815/67856/17096/56041/21934/103988/104215/18753/22035/20525/18710/26365/239126/19268/11450/117150/22433/74155/18762/18770/12953/16846/69178/76282/22724/20779/15360/16535/15461/12390/67972/22229/67996/20528/16523/58988/14678/12952/26379/213053/53322/72114/19267/12566/18795/74143/64898/11535/16001/18607/22318/19271/11647/108155/20787/72999/57264/13706/14590/93759/19090/201…	96
GO:0010563	negative regulation of phosphorus metabolic process	114/4687	388/28928	0.0243226	1.81341	2.59051	4.555e-11	2.02386e-09	1.03875e-09	52840/74023/19122/17295/74019/17096/70012/17974/19260/56455/18753/26365/80794/15502/11450/19735/15937/19091/52033/11770/74155/18762/24063/18817/230126/211770/100504663/50721/15451/333433/18810/100037258/72269/16475/245847/15507/268697/14114/210762/56468/210992/12577/18213/244923/64383/22059/58805/54725/13405/19281/208727/57321/18260/381759/18755/72114/11819/68082/16009/13197/66971/12398/64144/186…	114
GO:0045936	negative regulation of phosphate metabolic process	114/4687	388/28928	0.0243226	1.81341	2.59051	4.555e-11	2.02386e-09	1.03875e-09	52840/74023/19122/17295/74019/17096/70012/17974/19260/56455/18753/26365/80794/15502/11450/19735/15937/19091/52033/11770/74155/18762/24063/18817/230126/211770/100504663/50721/15451/333433/18810/100037258/72269/16475/245847/15507/268697/14114/210762/56468/210992/12577/18213/244923/64383/22059/58805/54725/13405/19281/208727/57321/18260/381759/18755/72114/11819/68082/16009/13197/66971/12398/64144/186…	114
GO:0007266	Rho protein signal transduction	55/4687	140/28928	0.0117346	2.4247	0.639247	4.66165e-11	2.05337e-09	1.0539e-09	72729/17295/236920/56699/12558/108100/14570/14063/11806/194231/319197/228543/98845/192662/69581/67169/18208/235041/94190/72536/105445/11814/26934/110596/19765/319939/12614/67425/24071/216805/110279/69288/246710/57912/104252/11350/18613/13866/16765/19877/11548/71704/58804/12554/102098/76281/100169/69903/13617/21927/76041/14726/544817/99662/20354	55
GO:0034599	cellular response to oxidative stress	85/4687	261/28928	0.0181353	2.01003	1.63141	4.68474e-11	2.05337e-09	1.0539e-09	11938/15481/17295/12534/211651/18753/26570/71361/18538/22433/16952/13361/69051/114774/18595/15185/11826/20657/20510/11852/93735/13649/65106/11909/15507/20779/18619/14056/13605/226090/64383/72170/22059/11863/16819/26408/56615/29819/234371/14598/11808/14360/12333/58994/52231/19365/68015/17390/52463/23992/26398/224617/11629/14381/11350/26415/93759/12578/14297/27419/78943/26420/11545/11689/70415/1307…	85
GO:0031400	negative regulation of protein modification process	121/4687	420/28928	0.0258161	1.77811	2.82202	4.75786e-11	2.07142e-09	1.06316e-09	52840/240518/19122/17295/74019/75141/17096/70012/17974/19260/233805/18753/26365/80794/15502/11450/18627/19735/52033/11770/74155/18762/15185/24063/18817/230126/211770/70369/100504663/67141/333433/18810/100037258/15511/15507/268697/14114/56468/12577/18213/244923/64383/58805/671535/213539/54725/18230/12952/13405/19281/56150/57321/14360/22258/18260/381759/18755/72114/11819/68082/16009/74770/13197/669…	121
GO:0098727	maintenance of cell number	78/4687	232/28928	0.0166418	2.07506	1.39991	5.14802e-11	2.22635e-09	1.14268e-09	233064/14165/16449/20682/14013/21427/211651/13711/12558/245688/171167/18128/18504/18510/77889/58198/21410/14461/52592/18028/67155/50721/56335/76670/104263/14056/15205/235497/17765/22421/233904/244329/74016/14184/269003/12316/93679/24061/14369/52463/56456/108155/21386/18602/20481/17979/71468/18121/83701/94112/13684/22083/12054/226026/12578/210529/268996/67207/20588/14182/18999/57376/51869/72068/10…	78
GO:0051402	neuron apoptotic process	116/4687	398/28928	0.0247493	1.79886	2.65665	5.38443e-11	2.31316e-09	1.18724e-09	12443/11609/13982/11603/19122/22142/22393/72930/50931/18481/26400/112405/80794/19268/17986/53610/114774/244579/11501/80890/19229/78928/20510/20474/11820/13712/56351/12227/11909/71769/13841/14082/21752/15461/17863/22059/20450/16819/18546/22062/13867/26408/26889/208727/14184/17685/14360/18970/14462/17970/21834/232784/20349/17390/12366/16500/26398/18607/56461/14381/16452/170770/16971/26403/19357/716…	116
GO:0043523	regulation of neuron apoptotic process	101/4687	331/28928	0.021549	1.88329	2.16057	5.45678e-11	2.32883e-09	1.19528e-09	12443/13982/11603/19122/22393/72930/50931/18481/26400/112405/80794/19268/53610/114774/244579/11501/80890/19229/20510/20474/11820/12227/11909/71769/13841/21752/15461/17863/22059/20450/16819/18546/22062/13867/26889/208727/14184/17685/14360/14462/17970/20349/17390/12366/16500/26398/18607/56461/14381/16452/170770/16971/26403/19357/71648/381293/12931/16443/11350/14130/67605/216869/74011/112407/14573/9…	101
GO:0090329	regulation of DNA-templated DNA replication	26/4687	43/28928	0.00554726	3.73189	-0.319848	6.37819e-11	2.70427e-09	1.38798e-09	21853/11628/56455/12545/12144/108961/69263/18538/68379/67141/67177/57441/12566/77011/50776/27214/217127/22404/52679/230709/214901/66131/14182/106344/13804/68142	26
GO:0006270	DNA replication initiation	23/4687	35/28928	0.00490719	4.05586	-0.419065	7.04851e-11	2.96907e-09	1.52389e-09	18968/12448/17220/17219/235559/17216/23834/17217/17215/68379/70024/67177/19075/19076/18969/57441/12566/12544/77011/217127/17218/50793/26428	23
GO:0048511	rhythmic process	108/4687	364/28928	0.0230425	1.83124	2.39208	7.72797e-11	3.23428e-09	1.66e-09	13982/11603/104158/14560/15904/16490/15481/53376/21853/21934/18044/12534/19046/19215/21973/11705/15902/18538/18128/11450/18627/14583/19091/15567/53610/19219/18595/21410/382543/12167/50721/12953/16846/13649/19218/18783/56335/20779/30953/269378/219158/14056/18667/107503/13864/18213/11991/76843/22059/14601/22171/66797/12952/64707/12426/18167/23957/107515/17390/79362/12366/15901/13211/59026/16001/108…	108
GO:0051783	regulation of nuclear division	60/4687	161/28928	0.0128014	2.30011	0.804608	8.10414e-11	3.36997e-09	1.72965e-09	13982/98733/17295/75430/67052/219114/108912/105837/208628/17702/434130/12236/17701/18817/66977/22137/67141/12323/268697/30949/100088/12390/20877/68612/64383/22418/69716/19362/17345/78309/68014/67629/229841/108907/216810/56150/70385/14184/66442/16319/52276/381759/58994/22264/18795/14609/12223/16001/107995/19357/56317/19252/230103/11799/59008/12235/67968/16000/77744/16973	60
GO:0009410	response to xenobiotic stimulus	137/4687	498/28928	0.0292298	1.69791	3.35117	8.96921e-11	3.70594e-09	1.90209e-09	12443/237823/15484/17220/20512/19122/15481/97212/14799/14873/74114/17096/17967/12534/12638/12144/243616/14407/18538/11450/11418/15551/19366/22433/15567/74155/94284/17025/16889/55990/19229/622402/210274/19044/100705/18950/20510/14867/11810/13649/22631/11928/17393/12780/12455/19713/394435/78894/12038/214254/20779/14151/13555/27384/19206/170472/15360/16535/20538/22059/268860/16819/18171/13107/109905…	137
GO:0007033	vacuole organization	79/4687	239/28928	0.0168551	2.04011	1.43298	9.93018e-11	4.07703e-09	2.09255e-09	11938/15481/226407/94178/51897/433375/29810/12751/14421/211978/19332/117150/14339/227738/11432/16889/15932/56085/118449/100504663/80743/56453/11909/73658/80877/52331/235040/19331/74781/72392/16145/26889/12306/11781/215890/68942/213948/15944/15211/11840/54636/228545/68953/329015/15953/103199/216805/15485/52639/56486/240752/67727/66371/77573/74302/230103/27419/54525/21968/14824/78246/60440/66048/71…	79
GO:0043405	regulation of MAP kinase activity	60/4687	162/28928	0.0128014	2.28591	0.804608	1.08497e-10	4.42067e-09	2.26892e-09	12484/14164/12411/17096/21934/19260/26400/18753/26365/80794/15502/11450/19735/30957/24063/21898/20963/211770/13649/16475/14056/15461/18213/22418/26408/99470/14388/14172/24136/68082/26409/16179/26398/19271/12156/26403/12775/54612/13866/320207/19252/70097/217410/78943/21899/242202/26404/13838/50490/14182/26407/30955/80280/14870/17311/73914/21987/11606/26412/22030	60
GO:0051310	metaphase chromosome alignment	44/4687	102/28928	0.00938767	2.66242	0.275452	1.09035e-10	4.42067e-09	2.26892e-09	12534/67052/219114/73804/66934/100502766/66977/22137/110033/268697/67177/67849/13605/20877/64383/101994/67629/229841/228421/68942/70385/66442/26934/16319/52276/71878/68953/54141/381293/66371/225898/12617/93759/72400/16580/11799/83815/212514/12190/56742/17350/67037/381318/51944	44
GO:0016055	Wnt signaling pathway	130/4687	467/28928	0.0277363	1.71811	3.11967	1.15763e-10	4.66432e-09	2.39398e-09	72043/494504/140577/12443/20680/14632/20668/14165/226778/68339/12550/16480/20682/20671/68775/26992/53883/214105/22411/14368/170758/12558/381259/17986/19273/18128/50781/666048/58198/72780/241639/16543/629378/21410/75607/13132/14735/93735/77583/13649/11820/73389/244152/20779/219158/114606/21752/235497/98170/13395/56811/22421/22418/214897/195208/270624/72345/18099/235542/432940/18230/14184/53614/241…	130
GO:0141091	transforming growth factor beta receptor superfamily signaling pathway	109/4687	371/28928	0.0232558	1.81333	2.42515	1.20608e-10	4.82955e-09	2.47878e-09	171463/14165/114249/100044509/14538/68526/110542/19303/16420/14725/245688/17702/68799/17986/18128/22433/66513/241639/24063/17701/18007/52592/13132/12167/21417/269878/11479/11909/20779/15205/12577/14225/170676/12390/13395/12683/22059/22418/77794/69121/268977/170749/72789/18099/11491/75901/24136/58250/58994/269003/68010/21815/14313/24071/26409/78558/52463/15901/22793/18607/14465/216805/353310/10815…	109
GO:0045444	fat cell differentiation	87/4687	274/28928	0.018562	1.95971	1.69756	1.22362e-10	4.8697e-09	2.49939e-09	108012/12443/20668/70717/14165/16449/14560/15904/20661/14013/117167/20249/12224/15902/384061/17702/246747/11450/18627/19735/22433/11770/18595/15185/74596/66107/14461/11861/14747/50721/16846/22724/19014/11909/13555/240396/107503/15205/11556/64383/22418/268396/320840/20528/72007/241950/14705/16523/53896/16403/66797/22762/210719/53322/18795/236266/63856/216805/20787/76905/240514/12156/57264/403187/1…	87
GO:0010001	glial cell differentiation	95/4687	309/28928	0.0202688	1.89753	1.96214	1.27726e-10	5.05218e-09	2.59305e-09	20668/14165/15904/11595/20682/20679/232232/22142/17096/70747/20732/12799/12032/15902/20720/12558/53321/11496/17986/18128/18504/18823/68585/21898/75786/192897/18028/209012/170768/13649/11820/18810/13003/56335/18693/234094/107503/15205/13131/15461/18213/64383/13138/22062/13867/17250/20336/66797/13363/13405/18109/230822/14184/19744/212980/24136/14357/22388/17988/230674/12805/19271/73668/20481/100609…	95
GO:0031099	regeneration	78/4687	236/28928	0.0166418	2.03989	1.39991	1.30799e-10	5.14239e-09	2.63935e-09	72043/12443/14632/18792/14165/74318/12527/12534/12224/50706/19268/18538/19273/18128/66175/16952/30957/13361/11806/68585/18007/18028/13649/11815/19014/14056/19206/18213/20878/14460/13138/22421/21357/12428/22171/11601/394436/13405/11491/12894/14598/11808/84035/14609/23957/14369/17390/11745/11535/19221/16001/16452/16971/237847/16646/12995/21838/22437/14824/13838/69719/14055/71701/14870/66368/192176/…	78
GO:0032392	DNA geometric change	36/4687	75/28928	0.00768082	2.96254	0.0108744	1.35553e-10	5.29717e-09	2.71879e-09	17220/117599/17219/101185/21973/12144/17216/14375/69263/269400/16952/17217/327762/17215/237911/66634/208084/170472/20589/12544/104806/69270/13211/19361/79456/226409/320209/19360/17218/72836/214901/67772/53379/106344/545725/191578	36
GO:0030308	negative regulation of cell growth	68/4687	195/28928	0.0145082	2.15227	1.06919	1.43508e-10	5.57447e-09	2.86112e-09	12550/22401/20671/20350/22411/360213/14451/233805/20720/245688/20360/76500/19735/15185/83813/193740/17701/629378/68585/13132/67155/100042784/72269/15511/11479/12189/219158/14706/13841/171207/20346/68349/22059/22418/18208/52808/13663/71007/14199/73379/14609/19271/69550/14381/12061/170770/240514/71254/56812/217124/17127/12578/16323/12955/14566/56437/54394/13115/210108/68567/12575/56742/11606/12168/…	68
GO:0022612	gland morphogenesis	60/4687	163/28928	0.0128014	2.27189	0.804608	1.44734e-10	5.58863e-09	2.86838e-09	72043/20496/13982/14632/18792/14165/12550/15904/14164/17295/20682/21385/12305/26365/17702/18128/13710/22433/68585/16889/18028/15451/13649/20111/19014/11839/20779/18667/72154/19206/20346/207920/13138/22418/18208/16776/16772/20292/17345/381489/14172/12333/18970/17390/16001/21386/17979/18121/225341/12578/14182/18508/12633/16000/16973/21420/18854/13983/13607/104156	60
GO:0031669	cellular response to nutrient levels	87/4687	275/28928	0.018562	1.95259	1.69756	1.50791e-10	5.78807e-09	2.97074e-09	17341/68526/21934/18481/19079/103988/20525/50706/22433/18805/20182/100504663/16846/320405/22631/237911/19014/268709/58809/72027/11909/74137/18693/18619/14159/53892/22059/58805/224105/57748/74781/26408/12846/235041/433938/19744/18755/54636/19082/27103/16500/216805/108155/245670/20787/52639/56486/240752/52187/20937/93759/74302/214230/20224/233833/14828/230676/16323/70415/268933/76257/22628/18534/25…	87
GO:0010976	positive regulation of neuron projection development	79/4687	241/28928	0.0168551	2.02318	1.43298	1.56334e-10	5.96553e-09	3.06183e-09	12484/17295/17096/12305/18481/20720/140571/11932/108100/19735/71951/19229/12808/12492/19230/106298/11785/12323/19713/15507/14056/14159/18213/66713/22418/18546/109905/29819/320840/11845/16403/13405/11491/13660/14360/14348/545156/574437/216166/74143/12805/103199/16001/23965/76571/11881/13176/16971/73710/20266/11350/13048/22782/243725/93759/14828/64297/14824/17973/11538/70237/13803/71900/14182/13169…	79
GO:0032886	regulation of microtubule-based process	88/4687	280/28928	0.0187753	1.93976	1.73063	1.73397e-10	6.57792e-09	3.37614e-09	233064/11603/68339/17295/74019/67300/360213/219114/71870/16578/51938/105833/207686/15185/193740/100502766/100048534/18817/75786/72119/11747/15511/74201/268709/13411/12794/21335/13191/68270/237930/107503/14159/100088/14894/17760/20877/80986/12449/332110/228421/244329/71007/20460/381738/68942/207607/319675/380842/68953/54141/52004/72205/236266/76890/73668/68566/237891/83679/212892/72948/66371/11350…	88
GO:0000018	regulation of DNA recombination	54/4687	141/28928	0.0115212	2.36373	0.606175	2.15003e-10	8.10887e-09	4.1619e-09	233908/117599/21853/21427/234396/50931/12144/269400/18817/237877/27401/78656/50721/13831/170472/223970/75560/66713/71777/17686/64050/19362/27223/14958/224008/21761/232314/65113/57321/17685/58186/59004/67278/56456/80886/19361/226409/12995/19360/67561/11350/72836/75317/11545/55982/227867/58230/67968/60530/51869/191578/381678/17350/94232	54
GO:0032535	regulation of cellular component size	117/4687	411/28928	0.0249627	1.75698	2.68973	2.21468e-10	8.30442e-09	4.26227e-09	20496/227753/12550/23945/20350/22350/19241/14268/17974/18481/360213/21916/404710/56699/18753/110380/239126/213556/80880/20360/108100/20259/15185/74610/14063/71955/68585/11826/19229/19230/329421/11687/65086/269878/19713/279561/13841/171207/20346/11941/18213/29816/12985/15441/22421/22418/18208/22062/20292/74018/102502/11845/235041/26889/12561/69908/268970/12333/216344/22351/107723/22388/18643/31974…	117
GO:0048738	cardiac muscle tissue development	90/4687	290/28928	0.019202	1.91544	1.79678	2.25652e-10	8.41266e-09	4.31783e-09	13052/11609/14632/13642/15213/14164/17295/20679/238161/53817/21385/17967/56376/12534/21954/112405/15111/15902/14725/13018/74376/14464/18128/19735/19091/13511/18595/19094/20182/59091/12818/50721/17268/76612/21956/18810/19014/268697/14082/65256/14159/14225/116904/22062/13867/16523/244810/54485/22762/14609/14369/17868/26398/14465/21386/14381/20481/12156/18121/17880/11350/216869/230709/93759/27419/22…	90
GO:0031297	replication fork processing	28/4687	51/28928	0.00597397	3.38853	-0.253704	2.79828e-10	1.03728e-08	5.32389e-09	12021/56455/12144/18538/269400/327762/268465/212377/12189/26909/234736/71711/104806/22036/19361/226409/320209/19360/225182/66131/11545/54380/60364/74729/67968/12190/68145/98415	28
GO:0009895	negative regulation of catabolic process	107/4687	367/28928	0.0228291	1.79946	2.359	2.89871e-10	1.06841e-08	5.48363e-09	233908/110809/53325/217827/110595/19260/18772/56460/20720/666794/224727/15937/52033/223870/15185/80885/24086/17025/77116/14311/70369/100705/50721/16846/11810/13649/232533/13555/219158/14070/98170/11991/64383/12683/22059/214855/14705/94190/12306/208727/79554/56150/11814/14360/18145/52477/230674/12398/234344/13211/216805/108155/245670/71169/72416/230753/52187/245474/53422/17127/19025/14573/12578/14…	107
GO:0042698	ovulation cycle	39/4687	87/28928	0.00832089	2.76674	0.110091	3.07782e-10	1.12801e-08	5.78955e-09	13982/14560/15481/11705/18538/18128/19219/18595/12167/16846/13649/18783/20779/30953/18667/12426/17390/12366/16001/57264/13866/216869/93759/230103/16323/11538/22174/171429/13078/14400/14566/17977/12367/11606/100535/14309/268903/13983/170731	39
GO:0008544	epidermis development	116/4687	409/28928	0.0247493	1.75048	2.65665	3.37423e-10	1.2297e-08	6.31147e-09	494504/14632/97031/14165/16449/15213/12550/71529/17295/20682/19224/18822/216560/20732/70615/18772/19143/56460/14368/54139/17702/18128/16952/100126226/286940/74155/252973/76560/241639/329421/70129/21816/93735/13047/224796/13649/18810/11479/19014/12023/14056/69073/15205/19206/270893/16535/11941/14027/207920/17134/22418/16776/67996/102502/223227/71913/214531/15404/14388/18109/14184/110253/230824/815…	116
GO:1903046	meiotic cell cycle process	80/4687	249/28928	0.0170685	1.98296	1.46605	3.56806e-10	1.29307e-08	6.63673e-09	68298/12448/17220/17219/235559/234396/67052/219114/211651/21973/224727/17216/71846/17702/19366/67121/17701/18817/17217/66977/12532/17215/268465/14211/22137/67141/74377/237911/12323/215387/74717/64383/20878/66713/22418/69716/332110/19362/12442/229841/228421/15574/70891/64707/71711/16319/217716/381759/71709/12316/18795/104806/14609/50505/14087/68107/78658/74691/107995/19361/72787/19360/17218/12617/…	80
GO:0007178	cell surface receptor protein serine/threonine kinase signaling pathway	115/4687	405/28928	0.024536	1.75253	2.62358	3.71782e-10	1.33986e-08	6.87688e-09	171463/14165/114249/100044509/14538/68526/110542/19303/432442/11705/16420/14725/245688/17702/68799/17986/18128/22433/66513/241639/24063/17701/18007/52592/13132/12167/21417/269878/11479/11909/20779/15205/12577/14225/170676/12390/13395/12683/22059/22418/77794/69121/268977/170749/72789/18099/11491/75901/24136/58250/58994/269003/68010/21815/14313/24071/26409/78558/52463/15901/22793/18607/14465/216805…	115
GO:0005996	monosaccharide metabolic process	93/4687	306/28928	0.0198421	1.87579	1.89599	3.90998e-10	1.40133e-08	7.19237e-09	70974/67880/11676/14555/14873/12748/12409/18655/28146/103988/331026/56790/18597/67800/11450/18627/74155/94284/16889/319625/100705/50721/16846/18642/11815/14447/76282/69181/231841/20779/18679/73744/30949/16535/22059/26358/14120/246730/67863/71755/74246/12952/23960/12894/212980/15275/17159/213053/27376/26384/16009/19082/105651/108682/12015/74343/268756/69064/108155/81799/14381/64652/59090/102448/23…	93
GO:0019827	stem cell population maintenance	74/4687	224/28928	0.0157884	2.03895	1.26762	3.93771e-10	1.40351e-08	7.20356e-09	233064/14165/16449/20682/21427/211651/13711/12558/245688/171167/18128/18504/18510/77889/58198/21410/14461/52592/18028/67155/50721/56335/104263/15205/235497/17765/22421/233904/244329/74016/14184/269003/12316/93679/24061/14369/52463/56456/108155/21386/18602/20481/17979/71468/18121/83701/94112/13684/22083/12054/226026/12578/210529/268996/67207/20588/14182/18999/57376/51869/72068/109880/218100/16973/…	74
GO:0050000	chromosome localization	49/4687	124/28928	0.0104544	2.43892	0.440814	4.08857e-10	1.44932e-08	7.43868e-09	12534/67052/219114/73804/66934/100502766/66977/22137/110033/268697/67177/67849/13605/20877/64383/66713/101994/67629/229841/228421/70891/68942/70385/66442/26934/16319/52276/71878/68953/54141/381293/66371/225898/12617/93759/72400/16580/21749/11799/83815/212514/320678/12190/56742/16905/17350/67037/381318/51944	49
GO:0099175	regulation of postsynapse organization	66/4687	191/28928	0.0140815	2.13272	1.00304	4.12841e-10	1.45549e-08	7.47035e-09	226778/216831/19122/15481/20350/18481/56376/433485/16180/11843/170758/12558/19268/108100/11418/66860/68585/19229/210274/13175/11820/18011/18190/12323/268709/241638/13841/11838/66713/22421/22418/29819/381921/68942/19744/14360/18187/217692/53972/545156/574437/74143/19655/16443/217124/13048/14130/22782/243725/70237/77097/13838/14182/13169/57138/217333/14812/18391/13728/67414/228357/239027/12933/1256…	66
GO:0043542	endothelial cell migration	77/4687	237/28928	0.0164284	2.00524	1.36684	4.23303e-10	1.48431e-08	7.61825e-09	13642/80903/16480/14164/109254/17295/105844/320736/13731/19303/19108/18710/26365/18128/16952/11501/11602/11806/19229/14461/11852/18803/15507/20351/74144/22421/22418/16819/52014/18438/11601/18707/54485/11491/14388/17286/68792/26397/14172/24136/15184/11819/14462/319939/24071/13197/11745/18607/75723/192197/11350/18613/20672/93759/14083/70097/14824/55982/12554/13078/14182/20684/30955/56233/338366/792…	77
GO:0032200	telomere organization	58/4687	159/28928	0.0123747	2.25141	0.738464	4.3694e-10	1.52389e-08	7.82141e-09	68964/12448/26400/101185/12144/14375/18538/269400/193740/327762/52040/50721/56351/20779/208084/14056/21752/11991/20877/22059/332110/229512/15574/70891/57321/227525/12566/67459/50912/50505/234344/56456/19361/79456/19360/245474/237107/100090/72836/226026/72400/19090/21749/28113/11545/53379/235134/26407/14055/20684/98956/51869/12190/14528/16905/68142/18854/68275	58
GO:0051962	positive regulation of nervous system development	113/4687	397/28928	0.0241092	1.75676	2.55744	4.51024e-10	1.56459e-08	8.03033e-09	233064/11603/98733/15904/11595/17295/17096/14268/20732/18481/433485/16180/12032/15902/20720/14725/14375/140571/19268/108100/18128/11418/15185/71955/68585/78748/13047/65086/269878/13649/18011/66993/12323/13003/13555/20351/114606/15205/386750/18213/17760/17863/13138/20450/66713/22421/22418/18208/22062/29819/12561/319476/54712/19744/68792/24136/243499/216344/16981/67095/18755/12316/319740/545156/574…	113
GO:0036293	response to decreased oxygen levels	109/4687	379/28928	0.0232558	1.77505	2.42515	4.74837e-10	1.63844e-08	8.40934e-09	20856/15484/18792/12484/75387/12411/18822/171210/18655/112405/63959/20525/50706/17986/18128/11450/15567/53610/18654/68655/11501/11602/17025/68585/11826/19229/20657/12739/56085/20510/54132/16846/237911/16475/11909/20779/18693/18619/21335/21752/64383/22059/15441/11863/268860/12428/22229/12846/11931/18791/20528/16523/14417/11601/11610/15468/11491/12894/64707/24136/12494/17988/12772/17390/12015/12398…	109
GO:0060828	regulation of canonical Wnt signaling pathway	81/4687	255/28928	0.0172818	1.96051	1.49913	5.13265e-10	1.76167e-08	9.0418e-09	72043/140577/20680/14632/20668/14165/68339/12550/20682/20671/22411/14368/12558/19273/18128/50781/72780/241639/629378/75607/13132/77583/13649/11820/20779/219158/114606/13395/56811/22418/214897/270624/72345/235542/432940/14184/53614/24136/84035/56612/72114/68010/68588/12316/14369/107515/74025/319998/73668/353310/12156/18121/16646/21885/14734/17127/54612/74775/67772/64297/103236/11538/22419/21888/50…	81
GO:0032956	regulation of actin cytoskeleton organization	106/4687	366/28928	0.0226157	1.78751	2.32593	5.31056e-10	1.81314e-08	9.30599e-09	227753/216831/17295/19241/17974/18481/22411/19303/21916/56699/432995/18753/170758/110380/213556/80880/108100/20259/19219/14063/11806/19229/19230/329421/118449/11687/268709/622434/18693/234094/52428/13605/15461/29816/74194/213649/12985/224105/620235/268396/20292/104027/29819/11845/235041/381921/268970/83964/230824/12333/14787/22351/22388/53972/18643/11840/14609/12614/93689/78321/56753/237860/22323…	106
GO:0007088	regulation of mitotic nuclear division	49/4687	125/28928	0.0104544	2.41941	0.440814	5.67158e-10	1.91623e-08	9.83509e-09	13982/98733/17295/75430/67052/219114/108912/105837/208628/434130/12236/18817/66977/22137/67141/268697/30949/100088/12390/20877/68612/69716/17345/78309/68014/67629/229841/108907/216810/56150/70385/14184/66442/16319/52276/58994/22264/12223/16001/107995/19357/56317/19252/11799/59008/12235/16000/77744/16973	49
GO:1902749	regulation of cell cycle G2/M phase transition	49/4687	125/28928	0.0104544	2.41941	0.440814	5.67158e-10	1.91623e-08	9.83509e-09	12443/68964/235559/12021/12534/28019/12545/12144/20133/15937/23834/18817/237877/12532/67141/11820/66993/12189/56453/268697/107503/20877/76843/22059/12450/381921/15574/71007/14199/20184/12566/77011/67278/226419/19357/381293/19360/16906/269582/66371/72400/225182/55982/60364/80280/12575/68145/17193/19363	49
GO:0045137	development of primary sexual characteristics	91/4687	300/28928	0.0194154	1.87216	1.82985	6.70477e-10	2.25357e-08	1.15665e-08	12443/13982/98711/20682/16848/110542/12638/11705/22035/14725/20133/18128/19219/18595/333639/14585/12167/20474/16846/218454/12416/237911/18783/20779/30953/18667/100040608/21412/20346/226090/224902/14460/22418/66720/103468/17761/97165/228421/13363/22762/15395/17685/60534/11819/14462/12316/14609/14313/22668/17390/12366/11614/14087/14465/75410/26927/57264/67561/216869/73296/93759/20675/230103/94224/2…	91
GO:1902969	mitotic DNA replication	14/4687	16/28928	0.00298699	5.40047	-0.716715	7.315e-10	2.446e-08	1.25542e-08	18968/17219/17216/16881/17217/17215/21877/170472/12544/69270/19361/230709/14182/12190	14
GO:0000723	telomere maintenance	56/4687	153/28928	0.0119479	2.25902	0.672319	7.48541e-10	2.49015e-08	1.27808e-08	68964/12448/26400/101185/12144/14375/18538/269400/193740/327762/52040/50721/56351/20779/208084/21752/11991/20877/22059/332110/229512/15574/70891/57321/227525/12566/67459/50912/50505/234344/56456/19361/79456/19360/245474/237107/100090/72836/226026/72400/19090/21749/28113/11545/53379/235134/26407/20684/98956/51869/12190/14528/16905/68142/18854/68275	56
GO:0019318	hexose metabolic process	87/4687	283/28928	0.018562	1.89739	1.69756	7.56218e-10	2.50285e-08	1.2846e-08	70974/67880/11676/14555/12748/12409/18655/28146/103988/331026/56790/18597/67800/11450/18627/74155/16889/319625/100705/50721/16846/18642/11815/14447/76282/69181/231841/20779/18679/73744/30949/16535/22059/26358/14120/246730/67863/74246/12952/23960/12894/212980/15275/17159/213053/27376/26384/16009/19082/105651/108682/12015/74343/69064/108155/81799/14381/64652/59090/230709/93759/17449/231699/11548/94…	87
GO:0050730	regulation of peptidyl-tyrosine phosphorylation	78/4687	244/28928	0.0166418	1.97301	1.39991	7.65408e-10	2.52041e-08	1.29361e-08	12484/14165/11603/21828/19122/380705/74019/19260/18753/80794/11450/19219/74155/18762/18595/11602/21898/20963/74012/14585/16846/13649/11820/18011/11839/20779/13841/56468/15205/12390/12985/14460/22059/224105/56644/11491/14184/14360/230979/76303/12805/19271/16452/98878/12931/56620/11350/18613/18983/216869/54635/14573/20304/64297/78388/232801/11538/234779/13838/50490/218397/231125/17311/12161/16000/1…	78
GO:0007254	JNK cascade	67/4687	198/28928	0.0142949	2.08849	1.03611	8.39192e-10	2.73785e-08	1.40521e-08	140577/68339/14013/19260/26400/17951/52065/15502/14167/30957/19219/14063/16543/73608/21898/19229/211770/13132/93735/209012/13649/11820/26411/11909/26390/15461/244923/22421/22418/17952/26408/381921/332579/76589/68082/18795/26409/13197/16179/26398/16001/245527/57912/26403/16906/14130/17127/54612/14083/26420/76108/26404/58804/237353/14870/19261/22422/21987/66505/224938/56310/26412/21940/22030/227154…	67
GO:2000781	positive regulation of double-strand break repair	40/4687	93/28928	0.00853424	2.65461	0.143163	8.39882e-10	2.73785e-08	1.40521e-08	233908/21853/26992/21427/14235/70127/12144/27401/68094/67155/78656/50721/13831/66993/75560/66713/71777/64050/19362/224008/21761/14194/59004/56456/320209/67561/12054/93759/19090/11545/20588/227867/58230/74729/57376/67968/51869/191578/381678/66923	40
GO:0051053	negative regulation of DNA metabolic process	51/4687	134/28928	0.0108812	2.34903	0.506958	8.71249e-10	2.82589e-08	1.4504e-08	68964/117599/21853/234396/56455/101185/12144/269400/11450/18817/67141/20779/208084/67177/170472/223970/22059/17686/332110/27223/14958/52808/65113/57321/17685/57441/58186/14609/50912/50505/80886/226409/12995/19360/237107/11350/72836/72400/75317/19252/21749/28113/66131/11545/16526/98956/51869/12575/17350/94232/18854	51
GO:0032508	DNA duplex unwinding	33/4687	69/28928	0.00704075	2.95181	-0.0883423	8.88656e-10	2.86801e-08	1.47202e-08	17220/117599/17219/101185/21973/12144/17216/14375/69263/269400/16952/17217/327762/17215/237911/66634/208084/170472/20589/12544/104806/69270/13211/19361/79456/320209/19360/17218/72836/214901/67772/106344/191578	33
GO:0015850	organic hydroxy compound transport	94/4687	315/28928	0.0200555	1.84179	1.92906	9.13354e-10	2.93313e-08	1.50544e-08	11609/104158/16490/13723/19224/20907/234564/103988/12638/20519/20979/26365/224705/11450/15551/22433/15567/68682/11806/68585/16889/11826/20963/20618/100705/13132/235283/19218/12780/244152/434794/76775/19206/13897/16535/20538/17863/228983/268860/18546/332110/52014/74152/12846/27413/69908/54219/76408/12306/70026/11808/11814/18167/76303/53322/19765/58994/233836/18145/68299/239273/23957/16009/20652/20…	94
GO:0030198	extracellular matrix organization	98/4687	333/28928	0.0209089	1.81637	2.06135	9.23359e-10	2.95066e-08	1.51443e-08	99011/72043/70575/114249/11595/109254/20682/237759/18822/12406/12305/14268/20732/20733/16578/67547/50706/56429/18128/13710/235130/18595/329941/241639/224697/15932/17384/12818/11785/15451/69542/11820/77739/17393/71602/14114/12390/241327/13138/17381/77794/170721/16772/268396/12306/94214/53614/66191/381489/210719/58994/68273/17390/70779/69675/26433/17389/74025/53867/30806/12156/240913/17880/11350/17…	98
GO:0051321	meiotic cell cycle	104/4687	361/28928	0.022189	1.77807	2.25979	1.06166e-09	3.37597e-08	1.73273e-08	68298/94244/12448/17220/16848/17219/235559/234396/67052/219114/211651/21973/224727/17216/71846/17702/19366/67121/17701/18817/17217/66977/12532/17215/268465/14211/22137/22092/67141/74377/237911/12323/57908/56335/215387/434794/26909/74717/17427/64383/20878/104362/66713/22418/69716/332110/19362/17345/12442/229841/228421/69546/15574/70891/64707/71711/16319/217716/381759/71709/12566/12316/18795/104806…	104
GO:0048762	mesenchymal cell differentiation	82/4687	263/28928	0.0174952	1.92434	1.5322	1.09233e-09	3.45657e-08	1.7741e-08	171463/98711/14165/16449/226778/15213/100044509/20682/18188/14538/20350/17967/14268/22411/13731/15111/12558/17702/20360/14464/18128/18504/114774/11501/24063/17701/629378/68585/13132/93735/15451/19713/20351/14056/21412/15205/20346/13138/22418/16776/72345/24136/18187/68010/14462/71878/14609/20349/353310/21386/76905/107586/83395/15376/12156/18121/70769/17127/14573/14083/13082/19877/21859/13838/14182…	82
GO:0045229	external encapsulating structure organization	98/4687	334/28928	0.0209089	1.81094	2.06135	1.10086e-09	3.46663e-08	1.77926e-08	99011/72043/70575/114249/11595/109254/20682/237759/18822/12406/12305/14268/20732/20733/16578/67547/50706/56429/18128/13710/235130/18595/329941/241639/224697/15932/17384/12818/11785/15451/69542/11820/77739/17393/71602/14114/12390/241327/13138/17381/77794/170721/16772/268396/12306/94214/53614/66191/381489/210719/58994/68273/17390/70779/69675/26433/17389/74025/53867/30806/12156/240913/17880/11350/17…	98
GO:0071805	potassium ion transmembrane transport	70/4687	212/28928	0.0149349	2.03791	1.13533	1.18577e-09	3.71597e-08	1.90724e-08	20496/57442/11603/16529/20512/19122/16490/238161/94178/432442/217826/16518/11932/77031/16533/74610/11826/75607/72413/15451/11928/19218/227618/279561/16525/317750/328424/74166/16535/72392/11931/16523/16504/57814/14199/108017/56543/107723/234076/16512/15168/75785/16519/16500/22318/56461/66894/210741/330953/94249/268345/338370/246133/98741/69847/16506/140492/140493/227632/16526/331004/52076/58799/57…	70
GO:0141193	nuclear receptor-mediated signaling pathway	62/4687	179/28928	0.0132281	2.13778	0.870753	1.23856e-09	3.86277e-08	1.98258e-08	13982/20148/15502/77889/74155/20592/27401/13132/20182/11687/12953/16846/56351/19014/12189/20779/104263/14056/18667/21412/224902/235041/66663/12952/15468/433938/26379/56404/21815/21834/228545/67278/11614/18600/16452/12156/17979/56018/93759/13082/11545/381022/13207/13115/19401/16592/17977/72068/69188/16000/67890/67040/18712/56310/108655/56736/14309/224829/66521/14228/18854/13983	62
GO:0000086	G2/M transition of mitotic cell cycle	53/4687	143/28928	0.0113079	2.28751	0.573103	1.25575e-09	3.88432e-08	1.99364e-08	12443/68964/235559/14235/12021/12534/12545/12144/20133/15937/67121/23834/18817/12532/27401/67141/11820/66993/12189/56453/268697/53892/20877/76843/12428/12450/381921/12314/15574/71007/14199/20184/12566/18795/77011/19357/381293/19360/16906/269582/66371/12704/72400/225182/11799/60364/80280/75770/21987/12575/68145/17193/19363	53
GO:0071897	DNA biosynthetic process	61/4687	175/28928	0.0130147	2.15137	0.83768	1.26344e-09	3.88432e-08	1.99364e-08	18968/68964/18973/53817/18481/26400/101185/28019/69263/20133/18538/11450/16881/19229/18974/21877/56351/20779/208084/21752/11991/20877/76843/22059/671535/12428/332110/26447/18970/58994/14609/50912/50776/18971/19360/245474/237107/217127/57813/18972/216869/72836/93759/72400/214901/19252/21749/28113/67811/13078/21781/50490/26407/16526/106344/98956/18975/12575/14528/18854/68275	61
GO:1990845	adaptive thermogenesis	61/4687	175/28928	0.0130147	2.15137	0.83768	1.26344e-09	3.88432e-08	1.99364e-08	104158/329910/20249/19079/18128/11450/18627/11770/21898/22095/16889/20963/14747/50721/224796/16846/20203/22724/94282/104263/12709/13166/11556/333050/12683/17150/16819/22229/14705/11491/19744/12772/14609/14194/107515/66082/236266/15901/16001/11647/216805/108155/16452/53422/54635/67460/22259/15107/13592/16190/11668/14683/16592/224860/20660/11911/18618/67013/11481/216190/170731	61
GO:2000377	regulation of reactive oxygen species metabolic process	58/4687	163/28928	0.0123747	2.19616	0.738464	1.30886e-09	3.99226e-08	2.04904e-08	18792/67880/14235/11843/18753/18504/15937/19219/13361/14063/21898/19229/20963/11847/67103/16846/13649/11820/12189/73389/241275/64383/22059/16819/14678/56644/208727/18109/14360/17970/26409/13197/108155/110279/14381/93759/83429/276770/11689/74096/21899/234779/13078/20128/50490/12955/14870/12633/12575/16414/11606/381038/14528/11796/18105/17527/13983/170731	58
GO:0043062	extracellular structure organization	98/4687	335/28928	0.0209089	1.80553	2.06135	1.31085e-09	3.99226e-08	2.04904e-08	99011/72043/70575/114249/11595/109254/20682/237759/18822/12406/12305/14268/20732/20733/16578/67547/50706/56429/18128/13710/235130/18595/329941/241639/224697/15932/17384/12818/11785/15451/69542/11820/77739/17393/71602/14114/12390/241327/13138/17381/77794/170721/16772/268396/12306/94214/53614/66191/381489/210719/58994/68273/17390/70779/69675/26433/17389/74025/53867/30806/12156/240913/17880/11350/17…	98
GO:0007548	sex differentiation	106/4687	372/28928	0.0226157	1.75868	2.32593	1.44257e-09	4.37288e-08	2.24439e-08	12443/13982/98711/14165/20682/16848/110542/12638/11705/17289/22035/381157/14725/20133/18128/19219/18595/21410/333639/14585/12167/20474/16846/218454/12416/237911/18783/20779/30953/18667/100040608/21412/20346/226090/224902/14460/22418/66720/103468/17761/97165/228421/13363/22762/15395/17685/60534/11819/14462/12316/14609/14313/22668/107515/17390/12366/20897/11614/14087/14465/75410/21386/26927/57264/2…	106
GO:0051345	positive regulation of hydrolase activity	105/4687	368/28928	0.0224024	1.76102	2.29286	1.58779e-09	4.79068e-08	2.45883e-08	20680/227753/114249/11603/216831/53313/29815/17096/226407/22411/101613/18753/22035/57913/18538/240354/14066/223870/14063/11806/12739/20963/228482/68453/20510/70835/65106/19713/19387/234094/17470/14056/98910/14082/13605/15461/18213/12390/29816/213649/22418/20292/109905/14272/26408/74018/16403/12314/56644/15223/332579/105445/14184/11808/230824/19765/192786/71709/217692/108699/381605/227801/12015/54…	105
GO:0008406	gonad development	89/4687	296/28928	0.0189887	1.85576	1.7637	1.67034e-09	5.00884e-08	2.5708e-08	12443/13982/98711/20682/16848/110542/12638/11705/22035/14725/20133/18128/19219/18595/333639/14585/12167/20474/16846/237911/18783/20779/30953/18667/100040608/21412/20346/226090/224902/14460/22418/66720/103468/17761/97165/228421/13363/22762/15395/17685/60534/11819/14462/12316/14609/14313/22668/17390/12366/11614/14087/14465/75410/26927/57264/67561/216869/73296/93759/20675/230103/94224/22764/16323/15…	89
GO:0048771	tissue remodeling	72/4687	222/28928	0.0153616	2.00172	1.20148	1.67553e-09	5.00884e-08	2.5708e-08	12484/14165/16449/21828/12349/12411/21934/15111/93695/12751/26365/234515/17986/15551/13710/19219/72780/11501/16889/19229/15932/20963/93735/16846/13649/20779/13166/207209/22059/620235/11601/54485/14184/12494/12333/68588/12772/319939/14609/107515/17390/23854/232146/110279/68303/16971/12578/230103/19877/54525/11548/50490/27060/13040/15400/192176/16000/13617/56492/66923/16973/11606/12168/11481/14309/…	72
GO:0051303	establishment of chromosome localization	46/4687	117/28928	0.00981438	2.42658	0.341597	1.68334e-09	5.00908e-08	2.57093e-08	12534/67052/219114/73804/66934/100502766/66977/22137/110033/268697/67177/67849/13605/20877/64383/101994/67629/229841/228421/70891/68942/70385/66442/26934/16319/52276/71878/68953/54141/381293/66371/225898/12617/93759/72400/16580/21749/11799/83815/212514/12190/56742/17350/67037/381318/51944	46
GO:0009101	glycoprotein biosynthetic process	93/4687	314/28928	0.0198421	1.828	1.89599	1.71182e-09	5.07059e-08	2.6025e-08	99011/241230/235534/11595/14537/93961/14538/330671/14594/328779/14043/230145/331026/67547/171167/66175/17155/14583/14344/14425/114774/72297/20452/72136/66629/12167/67075/16431/224143/16432/64580/14460/68292/330406/20450/56375/52014/227619/72077/217664/232984/217203/20454/98388/56846/278279/20440/231293/58250/271786/14423/68273/18145/14348/207839/18795/231162/97884/20652/21664/15478/52463/26433/10…	93
GO:0045740	positive regulation of DNA replication	26/4687	48/28928	0.00554726	3.34315	-0.319848	1.79136e-09	5.28207e-08	2.71104e-08	14632/68964/17295/12534/12545/108961/18538/237877/327762/68379/13649/67177/15461/14084/12566/13211/26398/27214/217127/22404/52679/14182/13804/21927/68142/12301	26
GO:0042326	negative regulation of phosphorylation	98/4687	337/28928	0.0209089	1.79481	2.06135	1.85187e-09	5.43577e-08	2.78993e-08	52840/19122/17295/74019/17096/70012/17974/19260/56455/18753/26365/80794/15502/11450/19735/52033/11770/74155/18762/24063/18817/230126/211770/100504663/333433/18810/100037258/16475/15507/268697/14114/56468/12577/18213/244923/64383/58805/54725/13405/19281/57321/18260/381759/18755/72114/11819/68082/16009/13197/66971/64144/18607/19271/108155/12061/12156/59090/56334/11350/93742/18613/70769/67605/54612/…	98
GO:0072073	kidney epithelium development	60/4687	173/28928	0.0128014	2.14057	0.804608	2.14534e-09	6.26453e-08	3.21529e-08	11609/12484/16449/13642/114249/15213/14164/20682/21853/12307/15415/22411/381157/18128/11450/18504/18510/19126/58198/18654/24063/11826/21410/11847/20474/71602/13003/19713/21412/13841/15205/19206/16776/70350/235041/15223/67937/14462/56753/15478/107515/12490/12156/18121/14859/12931/14734/17127/14573/83429/69847/13838/14182/15431/19401/22422/13617/11606/170484/22601	60
GO:0030317	flagellated sperm motility	75/4687	236/28928	0.0160017	1.96143	1.30069	2.15352e-09	6.26453e-08	3.21529e-08	213402/17295/67747/332934/22142/211482/71870/16578/104111/75533/51938/71860/66722/207686/15502/227613/71877/69707/100048534/69310/232943/24084/71233/380654/70882/75172/433700/320277/110084/22092/11747/21689/68625/18011/74453/14447/13411/76670/12589/214704/78774/14894/252967/17427/104362/226356/212517/71236/71062/381350/75564/16977/381738/207607/74711/77627/74405/75563/74052/320869/110082/381229/7…	75
GO:0120316	sperm flagellum assembly	30/4687	61/28928	0.00640068	3.03539	-0.187559	2.20998e-09	6.40005e-08	3.28485e-08	213402/332934/66722/207686/69707/100048534/232943/380654/75172/320277/110084/68625/18011/74453/76670/12589/78774/17427/104362/226356/212517/381350/381738/75563/381229/330830/12009/77505/382406/21821	30
GO:0048872	homeostasis of number of cells	118/4687	431/28928	0.025176	1.68977	2.7228	2.40236e-09	6.91487e-08	3.54908e-08	12484/20514/20682/20679/108670/14013/78248/22142/17096/213208/101613/15414/17289/15902/14057/170758/12558/26570/52065/18128/16952/223870/56215/15185/15402/80885/16889/14461/106298/67155/12818/104416/320405/320404/15511/11479/19014/245607/76670/14151/14056/14082/11655/16535/17863/14460/66720/12183/76044/66663/17761/97165/53945/12442/233904/70026/18707/332579/11491/83964/26934/30954/18970/12628/144…	118
GO:0061448	connective tissue development	97/4687	334/28928	0.0206955	1.79246	2.02828	2.40907e-09	6.91487e-08	3.54908e-08	72043/108012/15904/11595/20682/20679/13549/12411/14043/12406/15111/15902/67800/17702/18128/20259/66175/22433/74155/15402/17701/16889/15932/12167/18028/21417/16846/319197/11909/12023/15434/240396/15360/15461/14916/22421/22418/69121/268396/70804/72345/22171/214855/14705/13405/18109/14184/26379/381489/210719/14172/213053/58250/21827/58994/12628/14462/231162/21834/12490/11475/15376/12156/15485/18121/…	97
GO:0001933	negative regulation of protein phosphorylation	93/4687	316/28928	0.0198421	1.81643	1.89599	2.44294e-09	6.98123e-08	3.58314e-08	52840/19122/17295/74019/17096/70012/17974/19260/18753/26365/80794/15502/11450/19735/52033/11770/74155/18762/24063/18817/230126/211770/100504663/333433/18810/100037258/15507/268697/14114/56468/12577/18213/244923/64383/58805/54725/13405/19281/57321/18260/381759/18755/72114/11819/68082/16009/13197/66971/64144/18607/19271/108155/12061/12156/56334/11350/93742/18613/70769/67605/54612/216869/93759/21838…	93
GO:0060070	canonical Wnt signaling pathway	92/4687	312/28928	0.0196288	1.81994	1.86292	2.66882e-09	7.59327e-08	3.89727e-08	72043/140577/20680/14632/20668/14165/68339/12550/16480/20682/20671/22411/14368/12558/17986/19273/18128/50781/72780/241639/629378/75607/13132/93735/77583/13649/11820/20779/219158/114606/13395/56811/22421/22418/214897/270624/72345/235542/432940/14184/53614/24136/84035/56612/72114/68010/68588/14462/12316/14369/107515/74025/319998/73668/353310/12156/18121/16646/21885/14734/17127/54612/74775/68911/677…	92
GO:0045931	positive regulation of mitotic cell cycle	51/4687	138/28928	0.0108812	2.28094	0.506958	2.86409e-09	8.11326e-08	4.16416e-08	12443/14165/12448/20135/53376/12534/219114/12545/105837/20133/218793/16952/230126/52040/12532/67141/13649/11820/66993/268697/67849/15205/21752/68612/20878/76843/229841/20460/11491/17536/67117/22264/18795/28036/11629/12445/107995/56317/27214/16906/11350/13684/11799/67811/59008/21781/14182/69188/12190/270201/19363	51
GO:0045839	negative regulation of mitotic nuclear division	31/4687	65/28928	0.00661404	2.94355	-0.154487	3.11599e-09	8.78843e-08	4.51069e-08	13982/75430/67052/219114/105837/208628/12236/18817/66977/22137/67141/268697/30949/20877/69716/68014/67629/229841/216810/56150/70385/14184/66442/16319/52276/22264/107995/19357/19252/11799/12235	31
GO:0010959	regulation of metal ion transport	121/4687	447/28928	0.0258161	1.67071	2.82202	3.15443e-09	8.85836e-08	4.54658e-08	20856/57442/11603/228071/19122/17329/238161/53376/76757/14873/22393/17096/211482/66109/68528/19260/103988/432442/20720/16518/11932/18823/14167/12372/16533/114774/76560/319984/19229/75607/56085/71912/59091/18803/65086/333433/11928/19218/227618/279561/73389/12291/15205/17178/328424/14225/74166/16535/11941/67972/16819/237611/18438/11931/217154/14678/12314/57814/14681/13405/14199/14360/108017/116873/…	121
GO:0022411	cellular component disassembly	118/4687	433/28928	0.025176	1.68197	2.7228	3.22338e-09	9.01296e-08	4.62593e-08	11938/12484/227753/68339/12266/15481/67300/12305/12534/21916/94178/21973/16578/73804/110380/213556/14464/18627/20259/235130/56215/15185/14063/18817/70218/19230/286942/56085/72119/68094/100504663/15451/14852/80743/66993/211253/208084/76815/13191/20877/12683/20878/80986/268396/70472/16145/11845/320806/54712/228421/12314/68942/70381/56404/22351/22388/52231/53972/15944/56055/230674/93689/380842/16009…	118
GO:0001667	ameboidal-type cell migration	84/4687	278/28928	0.0179219	1.86491	1.59834	3.65768e-09	1.01834e-07	5.22668e-08	14165/20682/20671/18188/20350/216560/14268/18481/53868/15111/12558/20360/15185/241639/68585/73608/67338/11826/192897/14389/18803/54132/269878/18810/11479/245827/19713/70445/20779/30953/20351/171207/20346/68743/17381/22418/16776/11845/19279/235041/72007/263803/24136/18187/104831/319480/71709/18643/14609/56753/20349/230917/11881/76905/11475/107586/68303/75723/14734/14573/14083/19877/70097/22352/234…	84
GO:0055123	digestive system development	57/4687	163/28928	0.0121613	2.15829	0.705391	3.78445e-09	1.04913e-07	5.38471e-08	14165/12550/20682/20671/216560/22411/12224/15902/51938/224705/14464/18128/22433/58198/18595/15402/21410/12808/105670/269878/13649/23795/20779/68270/21412/15205/12577/15360/16535/17863/29816/30051/22418/22062/22171/14184/207607/12426/107515/20897/74025/16001/14465/107586/17127/54612/54635/230103/67772/18552/16000/56492/11481/73293/21416/22601/14463	57
GO:0106106	cold-induced thermogenesis	55/4687	155/28928	0.0117346	2.19005	0.639247	3.87408e-09	1.06768e-07	5.4799e-08	104158/329910/20249/19079/18128/11450/18627/11770/21898/22095/20963/14747/50721/16846/22724/94282/104263/13166/11556/333050/12683/17150/16819/14705/11491/19744/12772/14609/14194/107515/66082/236266/15901/16001/11647/216805/108155/16452/53422/54635/67460/22259/15107/13592/16190/11668/14683/16592/224860/11911/18618/67013/11481/216190/170731	55
GO:0120161	regulation of cold-induced thermogenesis	54/4687	151/28928	0.0115212	2.20719	0.606175	3.89168e-09	1.06768e-07	5.4799e-08	329910/20249/19079/18128/11450/18627/11770/21898/22095/20963/14747/50721/16846/22724/94282/104263/13166/11556/333050/12683/17150/16819/14705/11491/19744/12772/14609/14194/107515/66082/236266/15901/16001/11647/216805/108155/16452/53422/54635/67460/22259/15107/13592/16190/11668/14683/16592/224860/11911/18618/67013/11481/216190/170731	54
GO:0015711	organic anion transport	127/4687	477/28928	0.0270962	1.64327	3.02045	3.90072e-09	1.06768e-07	5.4799e-08	55963/20496/11609/54403/20514/20527/209837/104158/20512/69698/13723/216974/217325/24059/74114/17096/234564/229706/21934/20536/226407/12638/18400/20519/67547/20522/18753/14057/20525/14725/243616/26365/26570/15551/18627/19735/16952/19091/63954/11770/214663/20963/100705/70129/20510/70008/11847/16846/625098/12903/19218/12780/65106/18783/104681/58207/27416/94282/14412/76775/16525/13897/20524/12738/234…	127
GO:0051985	negative regulation of chromosome segregation	29/4687	59/28928	0.00618733	3.03368	-0.220631	4.14952e-09	1.13101e-07	5.80493e-08	75430/67052/219114/208628/12236/18817/66977/22137/67141/268697/30949/20877/69716/68014/67629/229841/56150/70385/66442/16319/52276/22264/107995/19357/93759/214901/19252/11799/12235	29
GO:0034976	response to endoplasmic reticulum stress	84/4687	279/28928	0.0179219	1.85823	1.59834	4.40959e-09	1.19686e-07	6.14294e-08	12443/20856/21828/17341/27362/53313/22393/74126/17974/28146/12638/64209/224727/22433/17155/56085/22213/11687/11820/269695/100037258/74840/23795/71769/212190/14084/226090/69065/22059/68292/227619/26408/16145/208677/66663/16523/70231/52231/72053/76892/74143/27103/12330/56709/66212/170770/66435/73316/56812/104771/66073/56334/11350/14130/64136/93759/22259/14828/78943/17973/11689/71472/110213/80280/75…	84
GO:0046777	protein autophosphorylation	66/4687	201/28928	0.0140815	2.02662	1.00304	4.4833e-09	1.2118e-07	6.2196e-08	17295/13549/12748/17096/12305/117229/12747/93695/19108/11450/74155/18595/83813/19229/20963/74012/75607/329421/17152/22137/13649/26411/11479/12323/279561/20779/13841/14159/17279/224105/12169/332110/18099/14360/27103/12325/228140/269224/16179/16001/16452/26403/207565/12995/19360/12750/11350/14083/78388/78943/22174/76108/26404/70415/13838/22637/59126/14182/69719/73914/19052/18712/13728/58800/13144/5…	66
GO:0097722	sperm motility	76/4687	244/28928	0.0162151	1.92242	1.33376	4.58221e-09	1.23339e-07	6.33044e-08	213402/17295/67747/332934/22142/211482/71870/16578/104111/75533/51938/71860/66722/207686/15502/227613/71877/69707/100048534/69310/232943/24084/71233/380654/70882/75172/433700/320277/110084/22092/11747/21689/68625/18011/74453/14447/13411/76670/12589/214704/78774/14894/252967/17427/104362/226356/212517/71236/71062/381350/75564/16977/381738/207607/74711/114602/77627/74405/75563/74052/320869/110082/3…	76
GO:0097305	response to alcohol	107/4687	384/28928	0.0228291	1.71979	2.359	4.66246e-09	1.24981e-07	6.41468e-08	11513/104158/12550/16480/15481/14799/68526/17967/234564/21934/12534/12638/104111/12144/53624/11450/15551/19735/16533/19219/15185/17025/21898/16889/19229/12739/66629/16846/235283/11810/26411/13712/19218/72269/170790/12227/12189/78894/18619/14151/19206/13897/13166/170472/11512/15360/11838/11991/20704/12985/13138/268860/12846/22171/27413/20528/20276/224008/394436/20440/332579/12475/12894/14598/14360…	107
GO:0006813	potassium ion transport	77/4687	249/28928	0.0164284	1.9086	1.36684	5.20213e-09	1.38873e-07	7.12772e-08	20496/57442/11603/16529/20512/19122/16490/238161/103988/94178/432442/217826/16518/11932/77031/16533/74610/11826/19229/75607/72413/15451/11928/19218/227618/279561/73389/16525/17178/317750/328424/74166/16535/72392/11931/16523/16504/57814/14199/108017/56543/107723/12566/234076/16512/15168/75785/59095/16519/16500/22318/56461/66894/210741/330953/94249/268345/338370/246133/98741/69847/16506/140492/1404…	77
GO:0001558	regulation of cell growth	122/4687	456/28928	0.0260294	1.65127	2.85509	5.76203e-09	1.52723e-07	7.83854e-08	12550/22401/23945/20671/238161/53817/20350/12305/14268/22411/360213/14451/28019/20979/233805/20720/26365/245688/20360/76500/19735/22433/15185/83813/193740/17701/71955/629378/68585/19229/13132/70129/67155/12818/104416/65086/269878/15451/13649/100042784/72269/15511/11479/67866/268709/12189/231841/20981/219158/14706/13841/171207/20346/68349/18213/227715/22059/22418/18208/52808/13663/12561/71007/1419…	122
GO:0006650	glycerophospholipid metabolic process	83/4687	276/28928	0.0177086	1.85606	1.56527	5.76801e-09	1.52723e-07	7.83854e-08	74055/67111/97212/66198/212862/75320/14755/110197/269437/76500/234515/117150/230779/11806/74596/77116/225049/68262/18805/18803/100504663/11687/56703/56077/320404/16475/18783/210992/52123/170749/18719/28169/14705/27226/73472/18707/231293/218442/11808/18795/268783/244882/66082/24057/114874/18717/16329/103199/320634/12651/225010/64436/241274/240752/105501/232889/74302/320207/104015/214253/233315/222…	83
GO:0030900	forebrain development	127/4687	480/28928	0.0270962	1.633	3.02045	5.87348e-09	1.54511e-07	7.93035e-08	233064/14632/14165/15904/16490/15481/14013/14799/22142/17967/226407/12799/12032/15902/20525/14725/170758/12558/13865/26570/11932/171167/20133/18128/22151/19091/30957/71877/58198/17701/68585/11826/14461/18028/21417/209012/218194/13649/13175/11820/19218/12227/56335/244152/20779/21335/13555/14056/107503/15205/13131/20346/13395/22421/22418/22062/14601/94190/11878/66797/244329/13405/20460/235380/14184…	127
GO:0043406	positive regulation of MAP kinase activity	41/4687	102/28928	0.0087476	2.48089	0.176236	5.90022e-09	1.54511e-07	7.93035e-08	12484/14164/21934/26400/26365/30957/21898/20963/13649/16475/14056/15461/18213/22418/26408/99470/14388/14172/24136/68082/26409/16179/26398/26403/12775/13866/320207/70097/78943/21899/242202/26404/13838/50490/14182/26407/30955/17311/21987/26412/22030	41
GO:0045017	glycerolipid biosynthetic process	69/4687	215/28928	0.0147216	1.98077	1.10226	5.90702e-09	1.54511e-07	7.93035e-08	74055/12266/319660/212862/21835/75320/14755/110197/67800/233549/76500/234515/117150/68393/11806/74596/225049/68262/18805/100504663/11687/56703/56077/320404/16475/18783/210992/228859/52123/18719/28169/14705/18707/231293/11814/24057/64898/18717/16329/103199/12651/225010/231871/20787/64436/240752/66853/105501/232889/93759/214253/22259/234779/668212/104418/78610/18534/30955/236899/16592/18618/108083/…	69
GO:0051090	regulation of DNA-binding transcription factor activity	104/4687	372/28928	0.022189	1.7255	2.25979	6.28937e-09	1.63852e-07	8.40975e-08	13982/16480/19122/20679/72388/73845/22029/21934/170799/12879/211651/17002/112405/16180/15111/15902/14368/17702/17986/240354/18762/21898/319555/20963/211770/14747/15511/11909/17470/21335/14056/15205/19206/14084/21389/671535/22418/432940/56644/15223/15468/332579/208727/57321/15184/30954/18755/66930/231162/93679/23957/59004/22036/74343/27103/11745/15901/13211/11614/16179/16001/14087/57751/66894/1803…	104
GO:0031647	regulation of protein stability	102/4687	363/28928	0.0217623	1.73427	2.19364	6.55407e-09	1.70065e-07	8.72864e-08	227753/68339/66889/19122/15481/20671/53376/22393/74126/226407/226432/67052/29810/224727/11932/80794/76500/76498/22433/30957/15185/17701/18817/11806/68585/70369/68453/50721/11785/22631/56351/15511/268709/66634/20779/67657/219158/21752/66805/224824/29816/20878/22059/16145/11931/320840/18099/213539/229841/71007/22258/67702/216344/24110/72114/103425/15944/18643/235323/227334/15901/23992/21386/20787/1…	102
GO:0030879	mammary gland development	60/4687	178/28928	0.0128014	2.08044	0.804608	7.34946e-09	1.89944e-07	9.74894e-08	12443/20496/13982/14165/20682/21385/12305/21934/404710/63959/13711/15902/54139/17702/13710/22433/77889/15402/17701/68585/15438/18011/22724/19014/11839/20779/18667/72154/19206/11941/22418/18208/20292/381489/12333/14462/14609/545156/22247/69047/16001/353310/21386/16452/17979/68911/12578/15405/69719/12583/11821/17977/16000/18102/12190/16973/21420/18854/384783/104156	60
GO:1901888	regulation of cell junction assembly	90/4687	309/28928	0.019202	1.79766	1.79678	7.65275e-09	1.96998e-07	1.0111e-07	226778/11603/74318/216560/56376/433485/16180/170758/19329/11418/68585/19229/12739/14735/70008/20474/13175/11820/18011/11815/18190/268709/241638/20779/20351/13841/386750/18213/20450/22421/22418/18208/109905/29819/320840/11845/319476/66797/207683/68792/243499/16981/18755/224912/217692/14609/574437/19271/108155/245446/16971/223254/11350/217124/13048/64085/17127/243725/21838/14083/69697/245450/20104/…	90
GO:0090596	sensory organ morphogenesis	97/4687	341/28928	0.0206955	1.75566	2.02828	7.74528e-09	1.98591e-07	1.01928e-07	97031/14165/16449/20682/12307/29815/15257/21385/216560/19763/70615/14451/14368/110380/17986/18128/18504/18510/16663/19126/329941/17701/22095/11826/14461/329421/70129/20510/108841/20474/21417/224796/15451/17268/11830/244152/71769/16535/11941/13395/17150/22418/18208/330222/29819/102502/235542/14184/110253/230824/14221/68588/12628/14462/21834/12614/236266/20897/23992/23965/21386/110279/20481/26927/7…	97
GO:0051306	mitotic sister chromatid separation	31/4687	67/28928	0.00661404	2.85569	-0.154487	7.80667e-09	1.99377e-07	1.02331e-07	75430/67052/219114/208628/12236/18817/66977/22137/67141/268697/30949/20877/68612/69716/68014/67629/229841/56150/70385/66442/16319/52276/22264/107995/19357/56317/19252/11799/59008/12235/51792	31
GO:0003300	cardiac muscle hypertrophy	46/4687	122/28928	0.00981438	2.32713	0.341597	8.07276e-09	2.05365e-07	1.05404e-07	11938/11609/227753/238161/53817/56376/15111/14464/18128/19735/19091/74155/19230/18585/100705/11534/12818/16846/17268/69642/14056/224105/18438/230674/26398/14465/14381/230857/12156/17127/93759/14083/19877/18124/234214/11545/11548/21938/242202/23988/16000/11606/16905/108655/101490/14463	46
GO:0001654	eye development	125/4687	473/28928	0.0266695	1.63107	2.9543	8.3196e-09	2.10817e-07	1.08203e-07	98711/14165/16449/74023/12266/20682/74019/12307/29815/320736/15257/21385/216560/19763/226407/14451/21916/17289/110380/26570/20133/17986/18128/18504/19126/18595/252973/329941/24063/11826/12167/18028/20510/108841/13345/21417/13649/17268/11830/66993/19014/19713/244152/71769/210992/15205/12577/18213/17150/330222/16772/268396/101023/29819/235542/26889/54485/12292/14184/17536/230824/11537/24136/14221/5…	125
GO:0009267	cellular response to starvation	66/4687	204/28928	0.0140815	1.99681	1.00304	8.73678e-09	2.20527e-07	1.13186e-07	17341/68526/21934/18481/103988/20525/22433/100504663/320405/22631/58809/72027/11909/74137/18693/53892/22059/224105/57748/74781/26408/12846/18755/54636/19082/27103/216805/245670/20787/52639/56486/240752/52187/20937/93759/74302/214230/20224/233833/14828/230676/70415/268933/76257/22628/18534/252875/101142/11911/67579/12575/54170/66397/68441/223453/12168/93739/69807/16324/11520/21416/57875/70394/1212…	66
GO:0048880	sensory system development	127/4687	483/28928	0.0270962	1.62286	3.02045	8.78481e-09	2.2088e-07	1.13367e-07	98711/14165/16449/74023/12266/20682/74019/12307/29815/320736/15257/21385/216560/19763/226407/14451/21916/17289/110380/26570/20133/17986/18128/18504/19126/18595/252973/329941/24063/11826/12167/70129/18028/20510/108841/13345/21417/13649/17268/11830/66993/19014/19713/244152/71769/210992/15205/12577/270893/18213/17150/330222/16772/268396/101023/29819/235542/26889/54485/12292/14184/17536/230824/11537/…	127
GO:0010965	regulation of mitotic sister chromatid separation	30/4687	64/28928	0.00640068	2.89311	-0.187559	9.28487e-09	2.32552e-07	1.19358e-07	75430/67052/219114/208628/12236/18817/66977/22137/67141/268697/30949/20877/68612/69716/68014/67629/229841/56150/70385/66442/16319/52276/22264/107995/19357/56317/19252/11799/59008/12235	30
GO:0042594	response to starvation	75/4687	244/28928	0.0160017	1.89712	1.30069	1.09009e-08	2.71976e-07	1.39593e-07	17341/15481/68526/21934/18481/103988/20525/22433/100504663/320405/22631/76282/58809/72027/11909/74137/18693/15360/53892/22059/224105/57748/74781/26408/12846/394436/18755/54636/19082/27103/11535/216805/245670/20787/52639/56486/240752/52187/192197/20937/93759/74302/214230/20224/233833/14828/73158/230676/72238/70415/268933/76257/69719/22628/18534/252875/101142/11911/67579/12575/54170/66397/68441/223…	75
GO:0098742	cell-cell adhesion via plasma-membrane adhesion molecules	72/4687	231/28928	0.0153616	1.92373	1.20148	1.1149e-08	2.77102e-07	1.42223e-07	13052/12484/12550/13723/11658/58187/53883/219228/16180/54420/75599/12558/26365/140571/53624/19268/14464/11450/13511/11806/12739/84004/14735/23836/16475/245827/18417/19713/665700/73173/386750/12738/13131/104010/330222/12561/54725/381921/116701/18530/19281/235472/207683/104831/16579/12614/93877/71908/23965/12156/239857/18613/64085/279653/245450/22295/68764/12563/12554/105827/20344/74762/192198/5649…	72
GO:0007368	determination of left/right symmetry	50/4687	139/28928	0.0106678	2.22013	0.473886	1.1556e-08	2.86122e-07	1.46853e-07	14165/20671/21385/71870/15111/51938/71860/18128/436022/244631/71233/269878/74453/18553/13411/68270/65256/21389/22418/140859/75691/15223/20460/381738/207607/21815/14609/213575/246102/74025/71227/21386/107586/56334/110082/17127/225164/116810/11764/104346/231050/18552/226162/11481/73293/67694/16568/21821/14463/380718	50
GO:0061180	mammary gland epithelium development	35/4687	82/28928	0.00746746	2.63438	-0.0221978	1.19068e-08	2.93686e-07	1.50735e-07	12443/20496/13982/14165/12305/404710/13711/15902/54139/17702/77889/15402/17701/68585/19014/11839/20779/18667/19206/22418/18208/20292/14462/69047/353310/21386/16452/17979/68911/12578/12190/16973/21420/18854/104156	35
GO:0031329	regulation of cellular catabolic process	115/4687	428/28928	0.024536	1.65836	2.62358	1.20334e-08	2.95684e-07	1.51761e-07	54403/14555/67839/110595/19260/226407/103988/101613/51897/18753/29810/11975/68617/117150/22433/227738/15185/11501/77116/18475/56085/100705/100504663/16846/80888/11820/14447/232533/20779/76815/18679/18555/64383/22059/58805/170749/332110/16145/27413/12306/79554/71712/12894/70381/11808/11814/338364/56367/18145/15944/230674/54636/93679/26409/50505/329015/59026/216805/231871/245670/20787/52639/12362/7…	115
GO:0150063	visual system development	125/4687	476/28928	0.0266695	1.62079	2.9543	1.24274e-08	3.04213e-07	1.56138e-07	98711/14165/16449/74023/12266/20682/74019/12307/29815/320736/15257/21385/216560/19763/226407/14451/21916/17289/110380/26570/20133/17986/18128/18504/19126/18595/252973/329941/24063/11826/12167/18028/20510/108841/13345/21417/13649/17268/11830/66993/19014/19713/244152/71769/210992/15205/12577/18213/17150/330222/16772/268396/101023/29819/235542/26889/54485/12292/14184/17536/230824/11537/24136/14221/5…	125
GO:0051260	protein homooligomerization	67/4687	210/28928	0.0142949	1.96915	1.03611	1.26702e-08	3.08992e-07	1.58591e-07	233908/20514/19122/16490/117167/94178/101613/67516/12144/16518/17025/69259/100705/108037/21877/11820/11830/241638/20425/13605/328424/170676/11838/16440/228983/70350/106931/27223/74018/16504/73991/332579/13660/74568/56543/103149/226823/26434/68953/69675/22323/74343/11690/16500/13429/268345/239217/56752/98878/17436/12010/98741/16506/228139/107476/71701/50997/18391/71956/21927/70397/58800/22671/2161…	67
GO:0050731	positive regulation of peptidyl-tyrosine phosphorylation	58/4687	172/28928	0.0123747	2.08124	0.738464	1.27637e-08	3.10104e-07	1.59162e-07	12484/14165/11603/21828/19122/11450/19219/18595/11602/21898/20963/14585/16846/18011/11839/20779/15205/12390/12985/14460/22059/224105/56644/11491/14184/14360/230979/76303/12805/19271/16452/98878/12931/56620/11350/18613/216869/14573/20304/64297/232801/11538/234779/13838/50490/218397/17311/12161/16000/14600/51789/11606/228357/320664/83433/80285/21936/20354	58
GO:0033046	negative regulation of sister chromatid segregation	27/4687	55/28928	0.00576061	3.02987	-0.286776	1.46482e-08	3.4935e-07	1.79305e-07	75430/67052/219114/208628/12236/18817/66977/22137/67141/268697/30949/20877/69716/68014/67629/229841/56150/70385/66442/16319/52276/22264/107995/19357/19252/11799/12235	27
GO:0033048	negative regulation of mitotic sister chromatid segregation	27/4687	55/28928	0.00576061	3.02987	-0.286776	1.46482e-08	3.4935e-07	1.79305e-07	75430/67052/219114/208628/12236/18817/66977/22137/67141/268697/30949/20877/69716/68014/67629/229841/56150/70385/66442/16319/52276/22264/107995/19357/19252/11799/12235	27
GO:0045841	negative regulation of mitotic metaphase/anaphase transition	27/4687	55/28928	0.00576061	3.02987	-0.286776	1.46482e-08	3.4935e-07	1.79305e-07	75430/67052/219114/208628/12236/18817/66977/22137/67141/268697/30949/20877/69716/68014/67629/229841/56150/70385/66442/16319/52276/22264/107995/19357/19252/11799/12235	27
GO:0071174	mitotic spindle checkpoint signaling	27/4687	55/28928	0.00576061	3.02987	-0.286776	1.46482e-08	3.4935e-07	1.79305e-07	75430/67052/219114/105837/208628/12236/18817/66977/22137/268697/30949/20877/69716/68014/67629/229841/20460/56150/70385/66442/16319/52276/22264/107995/19252/11799/12235	27
GO:2000816	negative regulation of mitotic sister chromatid separation	27/4687	55/28928	0.00576061	3.02987	-0.286776	1.46482e-08	3.4935e-07	1.79305e-07	75430/67052/219114/208628/12236/18817/66977/22137/67141/268697/30949/20877/69716/68014/67629/229841/56150/70385/66442/16319/52276/22264/107995/19357/19252/11799/12235	27
GO:0009799	specification of symmetry	52/4687	148/28928	0.0110945	2.16853	0.54003	1.49116e-08	3.53036e-07	1.81197e-07	14165/20671/21385/71870/15111/51938/71860/18128/436022/244631/71233/269878/74453/18553/13411/68270/65256/21389/22418/140859/75691/15223/20460/381738/207607/21815/14609/213575/246102/74025/71227/21386/107586/56334/110082/17127/225164/116810/23893/26407/11764/104346/231050/18552/226162/11481/73293/67694/16568/21821/14463/380718	52
GO:0009855	determination of bilateral symmetry	52/4687	148/28928	0.0110945	2.16853	0.54003	1.49116e-08	3.53036e-07	1.81197e-07	14165/20671/21385/71870/15111/51938/71860/18128/436022/244631/71233/269878/74453/18553/13411/68270/65256/21389/22418/140859/75691/15223/20460/381738/207607/21815/14609/213575/246102/74025/71227/21386/107586/56334/110082/17127/225164/116810/23893/26407/11764/104346/231050/18552/226162/11481/73293/67694/16568/21821/14463/380718	52
GO:0007416	synapse assembly	88/4687	304/28928	0.0187753	1.78662	1.73063	1.53641e-08	3.62425e-07	1.86016e-07	13642/226778/11603/12550/14799/18164/56376/433485/219228/20743/16180/170758/12558/140571/14407/19329/11418/68585/19229/210274/14735/20474/13175/11820/18011/18190/268709/241638/20351/13841/386750/18213/20450/22421/22418/18208/330222/29819/320840/11845/54725/319476/16523/54712/66797/207683/14404/68792/243499/16981/217692/14396/574437/108155/245446/223254/11350/217124/13048/64085/243725/14083/245450…	88
GO:0043583	ear development	82/4687	277/28928	0.0174952	1.82708	1.5322	1.56313e-08	3.67391e-07	1.88565e-07	97031/98711/14165/16449/15213/12550/20682/12307/21385/216560/12305/12879/70615/14451/14368/17216/110380/18128/18504/18510/17701/22095/14461/329421/70129/20474/21417/13047/224796/15451/244152/15205/16535/11941/13395/207920/22418/18208/12428/102502/18109/14184/110253/230824/68588/14462/231162/12614/236266/20897/23992/21386/110279/230857/72999/12156/18121/14972/22295/27419/18124/218756/239250/15040/…	82
GO:0001818	negative regulation of cytokine production	91/4687	318/28928	0.0194154	1.76619	1.82985	1.62044e-08	3.79488e-07	1.94773e-07	12484/11513/66889/240518/19122/17295/74019/16803/22350/14268/50931/19260/22411/21946/213208/101613/17002/17289/93695/26365/11450/16952/19219/74155/14063/11806/21898/14747/11847/13345/11815/244152/14114/17470/14056/56468/26390/20390/327959/12683/67972/246730/16145/15223/23960/79554/65113/14462/15944/107515/22036/12490/14465/81799/69550/19357/21841/14130/12775/216869/93759/231699/217410/229603/1154…	91
GO:0050769	positive regulation of neurogenesis	94/4687	332/28928	0.0200555	1.74748	1.92906	1.6824e-08	3.9258e-07	2.01493e-07	233064/98733/15904/11595/17295/17096/14268/20732/18481/12032/15902/20720/14725/14375/140571/19268/108100/18128/15185/71955/68585/78748/13047/65086/269878/13649/18011/66993/12323/13003/13555/114606/15205/18213/17760/17863/13138/66713/22418/18208/22062/29819/12561/54712/19744/24136/216344/67095/18755/12316/319740/545156/574437/74143/224617/74053/12156/17380/16971/18121/83701/13048/329559/22782/2168…	94
GO:0016236	macroautophagy	92/4687	323/28928	0.0196288	1.75796	1.86292	1.73561e-08	4.02381e-07	2.06523e-07	11938/67839/226407/94178/51897/29810/11975/211978/117150/227738/15185/18475/70882/56085/118449/100504663/80888/269338/80743/76815/80877/52331/235040/53612/22059/19331/74781/16145/13663/17966/66663/69582/11781/12314/68942/70381/213948/56367/18145/15944/54636/26409/68953/329015/15953/320869/59026/108155/20787/52639/239408/56486/71648/240752/12995/67727/66371/77573/93759/74302/73158/21968/78246/7223…	92
GO:0033047	regulation of mitotic sister chromatid segregation	29/4687	62/28928	0.00618733	2.88689	-0.220631	1.73681e-08	4.02381e-07	2.06523e-07	12534/75430/67052/219114/208628/12236/18817/66977/22137/67141/268697/30949/20877/69716/68014/67629/229841/56150/70385/66442/16319/52276/22264/107995/19357/93759/19252/11799/12235	29
GO:0050867	positive regulation of cell activation	110/4687	407/28928	0.0234692	1.6681	2.45822	1.76144e-08	4.06636e-07	2.08707e-07	20668/12484/14165/13642/16803/26992/17974/19260/12638/15002/242122/12144/14204/14375/240354/22433/16952/18762/11501/230126/21898/237877/20963/18950/11534/68094/67155/17474/16846/320404/20111/66993/18783/22724/56468/14082/15205/17863/22418/27223/77777/54219/56644/170776/17685/12494/230979/64817/171284/14462/15944/12772/12015/74143/67278/14724/11629/19271/56456/11475/16452/11350/13136/329559/12010/…	110
GO:0051984	positive regulation of chromosome segregation	19/4687	31/28928	0.00405377	3.78282	-0.551354	1.78942e-08	4.1163e-07	2.1127e-07	68298/12534/219114/23834/14211/215387/268697/20877/64383/76044/229841/16319/52276/58186/22264/78658/226026/70099/11799	19
GO:0043433	negative regulation of DNA-binding transcription factor activity	53/4687	153/28928	0.0113079	2.138	0.573103	1.89414e-08	4.3418e-07	2.22844e-07	13982/19122/12879/112405/15111/15902/14368/17702/319555/211770/14747/17470/21335/14056/15205/19206/14084/21389/671535/432940/15223/15468/208727/30954/23957/59004/22036/27103/15901/11614/16179/16001/66894/18035/15376/55927/216869/93759/12578/217410/24105/55982/13078/20684/80280/192176/73914/18712/223453/107392/21416/171285/241035	53
GO:0030258	lipid modification	67/4687	212/28928	0.0142949	1.95057	1.03611	1.92887e-08	4.40584e-07	2.26131e-07	75387/20682/97212/14594/74114/229211/110197/56185/67800/14421/239126/234515/11450/77116/55990/231086/100705/11687/16846/56077/11815/66841/270076/20524/170749/93732/27413/74121/27226/12894/81535/23986/11685/53322/268783/52430/103199/320634/51798/19300/64436/11409/26458/69923/67460/74302/104015/227671/233315/15107/11689/16922/235674/104418/11370/228368/80911/219135/20928/16330/433323/216190/18634/1…	67
GO:0003018	vascular process in circulatory system	77/4687	256/28928	0.0164284	1.85641	1.36684	1.99259e-08	4.53541e-07	2.32782e-07	11609/20514/23945/19224/12411/320736/14043/12638/11553/244911/20525/26365/72514/11418/15551/18627/19735/19091/15567/16533/14063/20657/16846/13649/18810/319197/19218/74840/12780/12291/21873/13166/11556/11512/67972/27375/18438/17250/16523/24136/12494/12333/18260/64817/58994/14609/385643/17390/74617/26433/11535/19271/110279/14381/11475/230857/16971/84094/11350/93759/14083/19877/11689/11548/242202/26…	77
GO:0031577	spindle checkpoint signaling	28/4687	59/28928	0.00597397	2.92907	-0.253704	2.0498e-08	4.64931e-07	2.38627e-07	75430/67052/219114/105837/208628/12236/18817/66977/22137/268697/30949/20877/20878/69716/68014/67629/229841/20460/56150/70385/66442/16319/52276/22264/107995/19252/11799/12235	28
GO:0061351	neural precursor cell proliferation	71/4687	230/28928	0.0151483	1.90526	1.1684	2.18132e-08	4.93039e-07	2.53054e-07	233064/12484/15904/11595/17096/20732/20733/69539/12032/15902/14725/14368/12558/20133/18128/15567/58198/14461/18585/68519/18028/78748/66993/12227/13003/21335/107503/18213/64383/22059/17279/22421/22418/21357/15245/11878/233904/14678/66797/54485/14184/26934/24136/15184/16579/12316/20419/231871/71648/18121/381293/225341/329559/13866/14707/14824/13797/14182/636931/252875/192176/22422/18508/50793/16000…	71
GO:0003205	cardiac chamber development	65/4687	204/28928	0.0138681	1.96656	0.969969	2.19437e-08	4.94266e-07	2.53684e-07	16576/16449/15213/21385/22411/21954/20148/112405/15111/15902/381157/14725/17702/18128/18510/66513/58198/252973/21956/66993/19014/13411/15205/14225/22059/22418/268977/16523/116701/54485/22762/18187/18167/14462/17868/20897/74025/20271/14465/232146/21386/269593/107586/12156/16971/18121/266781/230709/240322/27419/16526/18552/63958/13617/19662/12168/59288/21687/26920/320790/21821/12160/14463/380718/33…	65
GO:0046328	regulation of JNK cascade	56/4687	166/28928	0.0119479	2.08211	0.672319	2.21719e-08	4.97678e-07	2.55435e-07	140577/68339/14013/19260/26400/17951/52065/15502/30957/14063/16543/73608/21898/19229/13132/93735/209012/13649/11820/26390/15461/244923/22421/22418/17952/26408/381921/332579/76589/68082/18795/26409/13197/26398/16001/245527/57912/26403/16906/14130/54612/26420/76108/237353/14870/19261/22422/21987/66505/224938/56310/26412/21940/22030/17948/93897	56
GO:0006006	glucose metabolic process	75/4687	248/28928	0.0160017	1.86652	1.30069	2.34745e-08	5.23379e-07	2.68626e-07	70974/67880/11676/14555/12748/12409/18655/28146/103988/331026/56790/18597/67800/11450/18627/74155/16889/319625/100705/50721/16846/18642/11815/14447/76282/69181/231841/20779/18679/30949/16535/22059/14120/246730/67863/12952/23960/12894/212980/15275/213053/27376/16009/19082/105651/108682/12015/74343/108155/81799/14381/64652/59090/230709/93759/17449/231699/11548/94044/210973/18534/103836/16592/11911/…	75
GO:0044282	small molecule catabolic process	103/4687	376/28928	0.0219757	1.69072	2.22671	2.34782e-08	5.23379e-07	2.68626e-07	67880/104158/109254/97212/70503/12411/74114/15186/234564/18655/11628/103988/229211/56185/52815/14204/11450/15932/235533/319625/231086/100705/18950/11847/16846/18642/72269/76282/245847/66841/270076/76974/269378/20425/20524/257635/22059/268860/26358/67041/93732/224794/66253/243382/27413/72560/71755/14417/74121/74246/12894/15275/14317/23986/104086/15211/103149/26384/72535/208982/52430/108682/12015/2…	103
GO:0090092	regulation of transmembrane receptor protein serine/threonine kinase signaling pathway	81/4687	275/28928	0.0172818	1.81792	1.49913	2.43663e-08	5.41317e-07	2.77833e-07	171463/14165/114249/100044509/68526/11705/14725/245688/17702/18128/22433/241639/24063/17701/18007/52592/13132/21417/11479/15205/12577/14225/170676/12390/12683/22059/22418/77794/69121/268977/170749/72789/11491/24136/58250/269003/68010/14313/24071/78558/52463/18607/14465/216805/353310/108155/76905/107586/20481/16452/12156/16971/240025/18121/11350/14734/56213/17127/93759/17826/14828/11545/16323/2389…	81
GO:0046942	carboxylic acid transport	104/4687	381/28928	0.022189	1.68474	2.25979	2.45522e-08	5.42555e-07	2.78468e-07	55963/20496/11609/20514/209837/104158/20512/13723/216974/217325/24059/74114/17096/234564/229706/21934/226407/20519/20522/18753/14057/20525/14725/243616/26365/26570/15551/18627/19735/16952/19091/63954/11770/214663/20963/100705/20510/70008/11847/16846/625098/12903/12780/65106/18783/104681/58207/27416/94282/14412/76775/16525/13897/20524/12738/234595/268860/240638/27413/17250/67863/26889/16523/53896/…	104
GO:0045216	cell-cell junction organization	72/4687	235/28928	0.0153616	1.89099	1.20148	2.45894e-08	5.42555e-07	2.78468e-07	13052/13642/12550/17341/16480/58187/74318/12527/15257/22411/18772/231830/54420/56460/12558/26365/110380/53321/53624/69693/106347/13511/252973/14063/73608/12739/70008/23836/18810/18417/20779/21873/13605/12738/104010/224105/27375/12561/66797/83964/104831/18260/64817/18755/224912/22388/14609/71908/216805/353310/225341/93742/18613/17127/69697/75739/20104/19877/17913/12563/12554/13838/56233/192176/328…	72
GO:0060972	left/right pattern formation	51/4687	146/28928	0.0108812	2.15596	0.506958	2.54308e-08	5.59219e-07	2.87021e-07	14165/20671/21385/71870/15111/51938/71860/18128/436022/244631/71233/269878/74453/18553/13411/68270/65256/17427/21389/22418/140859/75691/15223/20460/381738/207607/21815/14609/213575/246102/74025/71227/21386/107586/56334/110082/17127/225164/116810/11764/104346/231050/18552/226162/11481/73293/67694/16568/21821/14463/380718	51
GO:0014897	striated muscle hypertrophy	46/4687	126/28928	0.00981438	2.25326	0.341597	2.58939e-08	5.67479e-07	2.91261e-07	11938/11609/227753/238161/53817/56376/15111/14464/18128/19735/19091/74155/19230/18585/100705/11534/12818/16846/17268/69642/14056/224105/18438/230674/26398/14465/14381/230857/12156/17127/93759/14083/19877/18124/234214/11545/11548/21938/242202/23988/16000/11606/16905/108655/101490/14463	46
GO:0031345	negative regulation of cell projection organization	68/4687	218/28928	0.0145082	1.9252	1.06919	2.71369e-08	5.92178e-07	3.03937e-07	13642/216831/12550/19122/20350/360213/18753/13865/140571/19268/20360/269702/15185/68585/18007/70369/13132/17152/14569/74201/244152/13841/171207/15205/11512/13131/20346/21389/22418/18208/11845/20745/11491/19347/14360/12494/84035/53972/331401/56753/15901/235106/16971/237847/14972/12010/12704/21838/14083/22352/13838/226422/52822/66368/14567/192176/14812/210108/20562/69807/228357/101490/14228/64294/1…	68
GO:0007080	mitotic metaphase chromosome alignment	29/4687	63/28928	0.00618733	2.84106	-0.220631	2.72035e-08	5.92178e-07	3.03937e-07	12534/67052/219114/73804/100502766/66977/22137/110033/268697/67177/67849/20877/101994/229841/228421/68942/70385/16319/52276/68953/381293/66371/225898/12617/93759/72400/16580/11799/56742	29
GO:0009123	nucleoside monophosphate metabolic process	33/4687	77/28928	0.00704075	2.64513	-0.0883423	2.73437e-08	5.93239e-07	3.04482e-07	237823/22245/78801/18950/11534/54391/21877/72269/110074/68870/76974/20425/66355/21915/22171/103149/22262/22247/22169/57813/72962/231327/66588/76952/69719/11637/23917/13178/11821/229949/18102/110639/67054	33
GO:1904062	regulation of monoatomic cation transmembrane transport	95/4687	340/28928	0.0202688	1.72452	1.96214	2.8724e-08	6.21109e-07	3.18786e-07	57442/11603/228071/19122/17329/238161/76757/14873/17096/66109/68528/19260/432442/16518/11932/18823/14167/12372/16533/76560/19229/75607/56085/71912/59091/18803/333433/19218/227618/279561/17178/328424/14225/74166/16535/16819/237611/18438/11931/16523/217154/12314/57814/13405/14199/14360/108017/116873/20530/11840/18795/75785/59095/20271/101118/18607/22318/56461/66894/14381/12061/268345/239408/246133/…	95
GO:0010389	regulation of G2/M transition of mitotic cell cycle	42/4687	111/28928	0.00896096	2.33534	0.209308	3.14252e-08	6.7726e-07	3.47606e-07	12443/68964/235559/12021/12534/12545/12144/20133/15937/23834/18817/12532/67141/11820/66993/12189/56453/268697/20877/76843/12450/381921/15574/71007/14199/20184/12566/77011/19357/381293/19360/16906/269582/66371/72400/225182/60364/80280/12575/68145/17193/19363	42
GO:0045598	regulation of fat cell differentiation	52/4687	151/28928	0.0110945	2.12544	0.54003	3.20913e-08	6.89326e-07	3.53799e-07	20668/70717/16449/15904/20661/14013/12224/15902/384061/17702/246747/11450/22433/15185/74596/14461/14747/50721/16846/22724/13555/240396/15205/64383/22418/268396/72007/241950/53896/22762/210719/53322/236266/63856/216805/240514/12156/17127/93759/217410/81703/11689/22419/50722/16000/18712/56310/16973/21416/21821/22601/232430	52
GO:0015849	organic acid transport	104/4687	383/28928	0.022189	1.67594	2.25979	3.28695e-08	7.03711e-07	3.61182e-07	55963/20496/11609/20514/209837/104158/20512/13723/216974/217325/24059/74114/17096/234564/229706/21934/226407/20519/20522/18753/14057/20525/14725/243616/26365/26570/15551/18627/19735/16952/19091/63954/11770/214663/20963/100705/20510/70008/11847/16846/625098/12903/12780/65106/18783/104681/58207/27416/94282/14412/76775/16525/13897/20524/12738/234595/268860/240638/27413/17250/67863/26889/16523/53896/…	104
GO:0007160	cell-matrix adhesion	73/4687	241/28928	0.015575	1.86952	1.23455	3.33262e-08	7.11143e-07	3.64996e-07	18792/16449/114249/76509/16480/216560/12305/208777/14268/13731/19303/12032/16420/50706/18762/241639/11501/19229/192897/11815/16475/268709/20779/15434/18074/57278/13138/17381/83436/381921/15404/12306/16403/13405/83964/329872/14787/64817/213119/319480/20349/12490/53867/22793/18607/19271/110279/16971/109711/11350/18613/17127/56229/21838/12578/14083/69697/19877/67811/12554/218397/19261/18552/16421/16…	73
GO:0034502	protein localization to chromosome	45/4687	123/28928	0.00960102	2.25804	0.308525	3.3926e-08	7.21566e-07	3.70346e-07	13982/107815/235559/12534/101185/12751/105837/208628/13018/12236/18817/71988/22137/50721/212377/240087/66634/72459/14056/21752/20877/27223/224008/101994/68014/70891/57321/70385/17685/59004/19357/245474/237107/72836/226026/72400/21749/28113/11545/83815/320678/12190/224640/18854/68275	45
GO:0051259	protein complex oligomerization	83/4687	286/28928	0.0177086	1.79116	1.56527	3.42748e-08	7.26604e-07	3.72932e-07	233908/20514/19122/16490/20135/117167/94178/101613/20979/67516/12144/16518/20133/17025/69259/100705/108037/21877/11820/11830/241638/20425/13605/328424/170676/11838/16440/228983/22059/70350/106931/22062/246730/27223/20529/74018/16504/73991/23960/332579/13660/74568/225997/338364/56543/229937/103149/226823/26434/68953/69675/22323/74343/11690/74143/16500/13429/20481/268345/239217/56752/98878/17436/12…	83
GO:0051348	negative regulation of transferase activity	67/4687	215/28928	0.0142949	1.92336	1.03611	3.56527e-08	7.53352e-07	3.8666e-07	52840/17096/70012/19260/18753/26365/80794/15502/11450/19735/11770/74155/24063/18817/230126/211770/70369/67141/18810/100037258/16475/15507/56468/12577/13682/26889/213539/19281/56150/381759/18755/11819/68082/13197/66971/64144/18607/19271/12156/59090/11350/70769/67605/54612/93759/21838/12578/19252/28113/78388/69847/66917/71059/231125/80280/69903/14870/73914/12575/12367/16973/11606/66787/103844/38478…	67
GO:1902100	negative regulation of metaphase/anaphase transition of cell cycle	27/4687	57/28928	0.00576061	2.92356	-0.286776	3.84301e-08	8.06784e-07	4.14085e-07	75430/67052/219114/208628/12236/18817/66977/22137/67141/268697/30949/20877/69716/68014/67629/229841/56150/70385/66442/16319/52276/22264/107995/19357/19252/11799/12235	27
GO:1905819	negative regulation of chromosome separation	27/4687	57/28928	0.00576061	2.92356	-0.286776	3.84301e-08	8.06784e-07	4.14085e-07	75430/67052/219114/208628/12236/18817/66977/22137/67141/268697/30949/20877/69716/68014/67629/229841/56150/70385/66442/16319/52276/22264/107995/19357/19252/11799/12235	27
GO:0030010	establishment of cell polarity	59/4687	181/28928	0.012588	2.01186	0.771536	3.86823e-08	8.09458e-07	4.15457e-07	14165/227753/15213/217325/67839/216560/104215/67052/219114/18762/241639/24063/18817/263406/382543/66629/228543/13191/15205/69581/22421/22418/16772/11845/20336/16523/94190/244329/15223/56150/70385/83964/224912/14462/14609/54141/72080/16001/69288/246710/75723/11350/93742/12775/19159/17826/69697/107338/27060/52822/75770/18508/78906/74206/13728/16905/211673/241035/170788	59
GO:0006997	nucleus organization	53/4687	156/28928	0.0113079	2.09689	0.573103	3.98868e-08	8.31981e-07	4.27017e-07	101187/213402/13346/12534/100048534/18817/68585/75172/106298/13831/234865/18810/104263/78774/13191/64383/212517/14266/103468/269113/17761/97165/68942/16907/381759/68968/208263/22668/68953/230917/64009/237336/226419/72787/107939/320209/16906/66371/70769/230709/68911/20937/93759/12578/58230/226747/70699/224640/16905/14309/21821/18854/28193	53
GO:0034765	regulation of monoatomic ion transmembrane transport	102/4687	375/28928	0.0217623	1.67877	2.19364	4.04341e-08	8.38982e-07	4.3061e-07	57442/11603/228071/19122/17329/238161/14799/76757/14873/17096/66109/68528/19260/12638/432442/16518/11932/11418/18823/14167/12372/16533/76560/19229/75607/56085/71912/59091/18803/333433/19218/227618/279561/17178/328424/14225/74166/11838/16535/16819/237611/18438/11931/16523/217154/12314/57814/13405/14199/14360/108017/116873/20530/12772/11840/18795/75785/59095/16519/20271/101118/18607/22318/56461/668…	102
GO:0140013	meiotic nuclear division	68/4687	220/28928	0.0145082	1.9077	1.06919	4.04812e-08	8.38982e-07	4.3061e-07	12448/235559/234396/67052/219114/211651/21973/224727/71846/17702/19366/67121/17701/18817/66977/268465/14211/22137/67141/74377/237911/12323/215387/64383/20878/66713/22418/69716/332110/19362/12442/229841/228421/70891/64707/71711/16319/217716/381759/71709/12316/18795/104806/14609/50505/14087/68107/78658/74691/107995/19361/72787/12617/70099/214901/230103/21749/11799/67968/60530/381678/12190/192199/17…	68
GO:0006644	phospholipid metabolic process	99/4687	361/28928	0.0211223	1.69259	2.09443	4.10304e-08	8.47656e-07	4.35062e-07	74055/67111/97212/216974/66198/212862/75320/14755/110197/74442/18753/269437/76500/234515/117150/230779/11806/74596/77116/225049/68262/18805/18803/100504663/11687/56703/56077/320404/16475/18783/210992/15360/228859/52123/170749/52014/18719/26889/28169/14705/27226/73472/18707/231293/218442/11808/81535/76303/58994/11840/18795/268783/244882/66082/24057/114874/18717/16329/103199/320634/12651/14465/2250…	99
GO:0048565	digestive tract development	51/4687	148/28928	0.0108812	2.12683	0.506958	4.22797e-08	8.70693e-07	4.46886e-07	14165/12550/20682/20671/22411/12224/15902/51938/224705/14464/18128/58198/18595/15402/21410/12808/105670/269878/13649/23795/20779/68270/21412/15205/15360/16535/17863/30051/22418/22062/22171/14184/207607/12426/107515/20897/74025/14465/107586/17127/54612/54635/230103/67772/18552/56492/11481/73293/21416/22601/14463	51
GO:0001894	tissue homeostasis	86/4687	301/28928	0.0183486	1.76342	1.66449	4.27858e-08	8.72804e-07	4.4797e-07	13052/20496/12349/20682/108670/19224/14538/320736/22142/21934/104871/213208/56460/67547/20525/12751/170758/26365/11932/11304/17986/18128/106347/114304/19126/19219/74155/11501/21898/16889/19229/15932/14461/20963/17152/18028/20510/12818/104416/13649/279561/71769/73137/20779/21873/207209/14460/27375/620235/66720/26889/241950/24136/12494/18260/12772/231162/319939/14194/23854/12490/74025/56517/11647/2…	86
GO:0003007	heart morphogenesis	86/4687	301/28928	0.0183486	1.76342	1.66449	4.27858e-08	8.72804e-07	4.4797e-07	16449/15213/20682/20671/21385/22411/13731/21954/20148/112405/15111/15902/14725/51938/17702/14464/18128/66513/252973/24063/17701/68585/50721/93735/269878/21956/66993/19014/11909/13411/68270/65256/15205/19206/14225/21389/22059/13138/22418/16523/116701/54485/20460/22762/207607/18187/18167/14462/14609/17868/74025/14465/232146/21386/107586/12156/18121/56334/17127/230709/240322/14707/225164/27419/22437…	86
GO:0060249	anatomical structure homeostasis	86/4687	301/28928	0.0183486	1.76342	1.66449	4.27858e-08	8.72804e-07	4.4797e-07	13052/20496/12349/20682/108670/19224/14538/320736/22142/21934/104871/213208/56460/67547/20525/12751/170758/26365/11932/11304/17986/18128/106347/114304/19126/19219/74155/11501/21898/16889/19229/15932/14461/20963/17152/18028/20510/12818/104416/13649/279561/71769/73137/20779/21873/207209/14460/27375/620235/66720/26889/241950/24136/12494/18260/12772/231162/319939/14194/23854/12490/74025/56517/11647/2…	86
GO:0043010	camera-type eye development	112/4687	423/28928	0.0238959	1.63418	2.52436	4.34978e-08	8.84546e-07	4.53996e-07	98711/14165/16449/74023/12266/20682/74019/12307/29815/320736/15257/21385/216560/19763/226407/14451/21916/17289/110380/26570/20133/17986/18128/18504/19126/18595/252973/329941/24063/11826/12167/18028/20510/108841/13345/21417/13649/17268/11830/66993/19014/19713/244152/71769/210992/15205/12577/18213/330222/16772/101023/26889/54485/12292/14184/230824/11537/24136/14221/56612/12628/14462/20475/21815/218…	112
GO:0045664	regulation of neuron differentiation	74/4687	247/28928	0.0157884	1.84909	1.26762	4.45798e-08	9.03717e-07	4.63836e-07	233064/12484/16449/15213/15904/20682/11553/15902/170758/18128/15567/30957/58198/68585/14461/11785/21417/20203/17268/11820/19218/19014/19713/15434/114606/15205/13605/13131/269784/21389/207920/18546/22062/223227/75104/13405/18109/14184/14357/13436/12316/230674/21815/18131/74143/27103/69064/15376/12156/12010/12704/13684/210529/20675/20304/225164/19877/64297/67207/17954/14182/22628/19401/17977/18508/…	74
GO:0046660	female sex differentiation	56/4687	169/28928	0.0119479	2.04515	0.672319	4.48875e-08	9.07118e-07	4.65581e-07	13982/14165/16848/110542/11705/17289/14725/18128/19219/18595/12167/16846/218454/18783/20779/30953/18667/100040608/226090/22418/103468/22762/60534/11819/14313/17390/12366/20897/14087/75410/21386/26927/57264/216869/93759/230103/94224/22764/16323/22174/16322/14566/236899/17311/19662/12190/12367/11606/109685/100535/16324/14309/320790/268903/13983/170731	56
GO:0014896	muscle hypertrophy	46/4687	128/28928	0.00981438	2.21805	0.341597	4.51245e-08	9.09076e-07	4.66586e-07	11938/11609/227753/238161/53817/56376/15111/14464/18128/19735/19091/74155/19230/18585/100705/11534/12818/16846/17268/69642/14056/224105/18438/230674/26398/14465/14381/230857/12156/17127/93759/14083/19877/18124/234214/11545/11548/21938/242202/23988/16000/11606/16905/108655/101490/14463	46
GO:0071375	cellular response to peptide hormone stimulus	96/4687	348/28928	0.0204822	1.70261	1.99521	4.79639e-08	9.63286e-07	4.9441e-07	11609/12349/14799/29815/67856/56041/103988/104215/19303/18753/18710/26365/239126/19268/11450/117150/22433/53610/18762/18770/22095/11747/16846/69178/237911/76282/22724/19387/20779/11512/15360/15461/12390/67972/12428/20528/20276/16451/58988/11610/14678/26379/213053/53322/19267/12566/18795/26409/74143/64898/16001/18607/22318/19271/108155/20787/16452/68303/72999/93759/19090/14083/19877/18124/17973/11…	96
GO:0060348	bone development	75/4687	252/28928	0.0160017	1.83689	1.30069	4.91717e-08	9.84496e-07	5.05296e-07	72043/68964/20682/12411/69480/14043/12406/20148/17002/16420/17702/19219/17701/16889/15932/19094/12167/77583/269878/16846/11909/20779/21873/76775/207209/12643/13395/22059/620235/268396/72345/54725/12306/244329/13405/14184/329872/72055/213948/14172/21827/58994/12628/14609/15412/26409/17389/11647/20481/72999/12156/15485/403187/54635/230709/108153/230103/94224/21859/52076/14683/15431/19401/84505/1216…	75
GO:0007219	Notch signaling pathway	62/4687	195/28928	0.0132281	1.96237	0.870753	5.00189e-08	9.98378e-07	5.12421e-07	15439/14165/16449/15213/20682/16848/217325/21385/16669/110595/13855/218138/140780/50706/14464/18128/11602/21410/14461/80904/11820/18011/56335/224143/20779/15434/240055/53901/15205/69065/54485/11491/53614/11537/14357/23957/24071/18131/76580/12805/107586/18035/15376/12156/67605/381229/59287/225164/22437/69638/66340/234214/12563/228368/231050/140484/67694/319594/21821/20338/22601/15242	62
GO:0051963	regulation of synapse assembly	65/4687	208/28928	0.0138681	1.92874	0.969969	5.02859e-08	1.00063e-06	5.13576e-07	226778/11603/56376/433485/16180/170758/19329/11418/68585/19229/14735/20474/13175/11820/18011/18190/268709/241638/20351/13841/386750/18213/20450/22421/22418/18208/29819/320840/11845/319476/207683/68792/243499/16981/217692/574437/108155/245446/223254/217124/13048/64085/243725/14083/245450/239250/11538/70237/76108/105827/14182/74762/57138/217333/72895/18391/71228/20562/228357/171171/65945/12933/2297…	65
GO:0120162	positive regulation of cold-induced thermogenesis	39/4687	101/28928	0.00832089	2.38323	0.110091	5.06457e-08	1.0047e-06	5.15668e-07	20249/19079/11450/18627/11770/22095/20963/14747/50721/16846/22724/94282/104263/13166/11556/333050/17150/16819/14705/12772/14609/14194/236266/16001/11647/108155/16452/53422/54635/67460/15107/13592/16190/14683/16592/18618/67013/216190/170731	39
GO:0008608	attachment of spindle microtubules to kinetochore	25/4687	51/28928	0.0053339	3.02547	-0.35292	5.18138e-08	1.02474e-06	5.25954e-07	12534/67052/219114/73804/66934/66977/268697/67177/13605/20877/64383/101994/67629/229841/66442/26934/16319/52276/54141/12617/93759/11799/67037/381318/51944	25
GO:0016197	endosomal transport	82/4687	284/28928	0.0174952	1.78205	1.5322	5.28183e-08	1.03828e-06	5.329e-07	108012/216831/20661/338367/67300/22350/13731/18197/94178/231830/268451/14725/224705/19329/14339/228960/77116/12492/13132/100504663/269338/69178/80743/20779/73711/72477/13191/77975/27008/73167/80877/53612/170749/74018/11845/19347/68942/13660/11752/104831/216344/68299/78618/227801/233204/19342/68953/236266/68338/74053/68566/225861/104303/98878/16443/66371/14130/99889/266781/73296/320982/107338/2196…	82
GO:0022604	regulation of cell morphogenesis	82/4687	284/28928	0.0174952	1.78205	1.5322	5.28183e-08	1.03828e-06	5.329e-07	72729/98733/17295/22350/216560/14268/18481/104215/19303/56699/20979/170758/140571/71960/19268/108100/16952/70573/15185/19229/56364/12739/13047/15451/269233/20203/12323/20779/20981/20351/192662/14159/69581/11838/228859/66713/22418/114301/20292/29819/381921/54712/14360/216344/68010/22388/17454/74337/20349/545156/574437/74143/73910/224617/74053/57912/104252/19415/13048/22782/230709/19090/14083/70237…	82
GO:0043500	muscle adaptation	50/4687	145/28928	0.0106678	2.12826	0.473886	5.5706e-08	1.09174e-06	5.60338e-07	11938/227753/238161/53817/15111/14464/18128/19735/12372/74155/19230/18585/100705/11534/69642/14056/65256/57080/13138/170749/18438/13405/208727/12292/230674/20271/11629/14465/14381/230857/12156/11459/17127/93759/21955/14083/19877/18124/11545/21938/242202/12633/23988/16000/11606/16905/108655/106393/101490/14463	50
GO:0060993	kidney morphogenesis	42/4687	113/28928	0.00896096	2.294	0.209308	5.70152e-08	1.11403e-06	5.71779e-07	11609/14165/114249/15213/14164/14537/20682/21853/12307/15415/22411/381157/19108/18504/18510/58198/18654/21410/20474/21412/15205/19206/16776/72077/15223/67937/14462/56753/15478/107515/74025/12156/18121/14734/14573/230709/83429/69847/15431/231470/22422/11606	42
GO:0032835	glomerulus development	33/4687	79/28928	0.00704075	2.57816	-0.0883423	5.81002e-08	1.13182e-06	5.80911e-07	72043/11609/12484/74055/16449/13809/18128/11450/18504/19126/18595/11826/319197/71602/19713/21412/15205/70350/12846/11601/15223/12628/107515/18131/12490/11475/18121/12829/12633/13617/21687/170484/17527	33
GO:0032355	response to estradiol	45/4687	125/28928	0.00960102	2.22191	0.308525	5.92554e-08	1.15087e-06	5.90686e-07	13982/14165/15481/14799/50706/17702/18538/15567/74155/16846/13649/11839/18619/14056/19206/11991/22421/12428/332110/56089/228421/394436/13363/14598/12494/11819/14609/17390/353310/17979/217124/14824/13078/12955/17388/14870/19401/17977/20760/14600/12371/12367/21823/268903/13983	45
GO:0016358	dendrite development	92/4687	331/28928	0.0196288	1.71547	1.86292	6.16837e-08	1.19445e-06	6.13057e-07	226778/216831/98733/17295/53883/17974/18481/56376/110197/64451/11843/19329/19268/108100/17986/19091/15185/12808/209012/13047/218194/13175/11820/18011/12323/241638/14056/13131/20346/11838/17760/224105/66713/22421/22418/18208/195208/330222/29819/11845/381921/76484/66797/14360/216344/67095/217692/53972/268980/11840/232784/545156/574437/74143/52463/15901/224617/74053/107995/239420/277360/223254/16443…	92
GO:0034612	response to tumor necrosis factor	70/4687	231/28928	0.0149349	1.87029	1.13533	6.19589e-08	1.19621e-06	6.1396e-07	114249/16668/240518/14555/16691/22142/15257/22029/21934/26400/17951/50706/52700/11450/11770/14063/11806/66107/67338/19229/20963/15511/12189/21873/15205/22059/17952/26408/20528/432940/11491/12475/14598/58994/14462/26409/59004/22036/56517/13211/192159/245527/16452/18035/12362/84094/17394/93759/108153/20304/24105/21938/13078/65098/77626/18534/13804/56492/68441/56310/74682/14528/109685/11796/69807/22…	70
GO:0051651	maintenance of location in cell	72/4687	240/28928	0.0153616	1.85159	1.20148	6.33922e-08	1.22025e-06	6.26299e-07	74055/227753/17329/238161/76757/14873/17096/19241/12021/94178/269437/20259/70573/12372/19229/19230/11749/71912/66629/59091/68379/18803/19387/18667/14225/11512/74166/16440/106021/14705/12314/13405/12292/15275/15211/12316/18643/18795/14609/63856/14724/72195/64009/18607/71435/12061/433667/72999/56334/11350/19240/93759/21838/27419/233833/14828/666244/234779/105785/20684/78610/52076/230895/192176/2066…	72
GO:0043393	regulation of protein binding	61/4687	192/28928	0.0130147	1.96088	0.83768	6.58299e-08	1.26343e-06	6.48459e-07	11938/11603/53313/16848/74318/211482/19268/76500/11450/14339/74155/18817/13132/433700/11820/66993/20779/12716/21752/98170/20877/29816/20878/22418/213539/12306/208727/15184/68010/68588/67459/20568/74025/12156/16971/18121/56812/320209/56334/237107/11350/12010/12578/19877/22437/382035/23893/110213/217356/74762/68188/104346/18715/224860/23988/12575/12741/21416/16976/17395/244058	61
GO:1905820	positive regulation of chromosome separation	18/4687	30/28928	0.00384041	3.70318	-0.584426	6.83334e-08	1.30761e-06	6.71134e-07	68298/219114/14211/215387/20877/68612/332110/76044/229841/16319/52276/22264/78658/107995/56317/70099/11799/59008	18
GO:1901992	positive regulation of mitotic cell cycle phase transition	39/4687	102/28928	0.00832089	2.35987	0.110091	6.92335e-08	1.32094e-06	6.77974e-07	12443/14165/12448/20135/12534/219114/12545/105837/20133/218793/16952/12532/67141/13649/11820/66993/268697/67849/21752/68612/76843/229841/20460/11491/22264/18795/28036/11629/12445/107995/56317/27214/16906/11799/59008/21781/69188/270201/19363	39
GO:0031503	protein-containing complex localization	79/4687	272/28928	0.0168551	1.79259	1.43298	6.97226e-08	1.32637e-06	6.80762e-07	13642/216831/238161/19341/74019/96935/18164/22350/216560/226432/56455/73804/11496/18762/232943/17152/14735/20510/227700/74470/18693/12589/12794/76380/11838/15461/64383/13138/109905/241950/94190/16907/16579/13436/213575/545156/74052/18717/71227/22318/73668/74053/68566/108155/107589/16971/56486/72787/16906/14130/13866/104015/241694/20908/76789/11799/52055/16569/277978/252875/57138/11773/75782/74362…	79
GO:0001659	temperature homeostasis	63/4687	201/28928	0.0134414	1.9345	0.903825	7.08782e-08	1.34441e-06	6.90021e-07	104158/329910/21934/20249/19079/18128/11450/18627/11770/14776/21898/22095/20963/14747/50721/16846/19218/22724/94282/104263/13166/11556/333050/12683/17150/268860/16819/14705/11491/19744/64292/12772/14609/14194/107515/66082/236266/15901/16001/11647/216805/108155/16452/53422/54635/67460/20304/22259/15107/13592/11370/16190/11668/14683/16592/224860/11911/18618/67013/11481/216190/83408/170731	63
GO:0010038	response to metal ion	103/4687	384/28928	0.0219757	1.6555	2.22671	7.44558e-08	1.40611e-06	7.21691e-07	20496/233908/11744/227753/12925/11513/12550/19122/15481/14799/22142/18164/17967/14268/54153/12534/94178/20979/67547/15902/18538/16533/11770/17025/11826/19229/20657/72413/20510/11687/11747/67860/11810/13649/320404/11820/21956/12780/12323/18783/12291/20981/18619/14151/21752/13605/15360/11991/16440/20704/268860/22418/18438/12314/20500/12475/58994/18145/13087/11690/20271/16500/56461/15376/268345/1548…	103
GO:0031929	TOR signaling	59/4687	184/28928	0.012588	1.97905	0.771536	7.45648e-08	1.40611e-06	7.21691e-07	68526/75425/22433/14066/16889/20963/66629/16846/22631/20111/20779/18099/58988/66797/19744/22258/18145/14462/71878/11836/232146/216805/108155/245670/226419/52187/67071/67605/230709/93759/20224/20104/83429/73158/66443/230676/268933/225131/22628/252875/13804/226591/101142/54170/66397/18712/68441/72446/22222/66799/11987/108655/237898/70394/54644/83433/216080/241035/320311	59
GO:0008630	intrinsic apoptotic signaling pathway in response to DNA damage	42/4687	114/28928	0.00896096	2.27388	0.209308	7.62024e-08	1.42868e-06	7.33277e-07	12925/15257/224727/68048/17829/15937/27280/237877/18950/68428/12189/69181/13555/219158/106021/22059/22062/13663/234371/17685/18970/235323/59004/12015/12366/12778/170770/93759/12045/19090/17210/21938/12575/12190/12371/15368/17350/69807/74041/56489/18854/17193	42
GO:0010595	positive regulation of endothelial cell migration	42/4687	114/28928	0.00896096	2.27388	0.209308	7.62024e-08	1.42868e-06	7.33277e-07	80903/14164/17295/16952/11602/19229/14461/11852/18803/15507/22421/22418/16819/52014/18438/18707/11491/14388/68792/26397/14172/14462/11745/18607/75723/192197/11350/93759/70097/14824/14182/30955/56233/79221/16000/15368/11606/108655/21687/320924/12822/20620	42
GO:0030518	nuclear receptor-mediated steroid hormone signaling pathway	44/4687	122/28928	0.00938767	2.22595	0.275452	7.78043e-08	1.45451e-06	7.46534e-07	13982/15502/77889/74155/20592/27401/13132/12953/56351/19014/12189/20779/104263/18667/21412/224902/235041/66663/12952/15468/26379/56404/228545/67278/11614/18600/16452/17979/93759/11545/381022/13207/17977/72068/16000/67890/67040/108655/56736/14309/224829/66521/14228/13983	44
GO:0071383	cellular response to steroid hormone stimulus	67/4687	219/28928	0.0142949	1.88823	1.03611	7.85614e-08	1.46445e-06	7.51633e-07	11609/13982/21385/15502/16952/77889/74155/94284/11826/20592/27401/13132/20182/12953/13649/11928/56351/19014/268709/12189/394435/20779/104263/14151/18667/21412/15360/224902/235041/66663/20276/21788/394436/12952/15468/26379/56404/18145/228545/67278/11614/18600/16452/17979/13684/14573/93759/11545/13078/381022/13207/225872/18534/14870/17977/72068/16000/67890/12371/67040/108655/56736/14309/224829/6652…	67
GO:0071824	protein-DNA complex organization	61/4687	193/28928	0.0130147	1.95072	0.83768	8.11626e-08	1.5086e-06	7.74295e-07	13982/20682/26886/70645/229584/17216/68705/208628/52504/226182/21410/106298/68094/67155/66993/19014/67177/102920/66336/108671/22059/15441/54169/70472/14958/70208/52808/27221/229841/67381/110749/57441/12544/19365/22110/101685/218977/63856/72155/18602/19361/67219/94112/53890/12617/114741/21749/54387/20588/17954/57376/50927/73139/67279/22778/66311/67733/381280/268281/64424/20833	61
GO:0003382	epithelial cell morphogenesis	25/4687	52/28928	0.0053339	2.96729	-0.35292	8.4429e-08	1.56483e-06	8.03154e-07	68339/12550/17295/20733/53868/19143/69693/286940/252973/12739/622434/26433/15901/240025/93742/18613/19877/29876/74206/108829/75695/12822/14924/21821/241035	25
GO:0065004	protein-DNA complex assembly	56/4687	172/28928	0.0119479	2.00948	0.672319	8.85401e-08	1.63635e-06	8.39863e-07	13982/20682/26886/70645/229584/17216/68705/208628/52504/226182/21410/106298/67155/19014/67177/102920/66336/108671/22059/15441/54169/70472/14958/70208/52808/27221/229841/67381/110749/57441/12544/19365/22110/101685/218977/63856/72155/18602/19361/67219/94112/53890/12617/114741/21749/17954/50927/73139/67279/22778/66311/67733/381280/268281/64424/20833	56
GO:0043087	regulation of GTPase activity	67/4687	220/28928	0.0142949	1.87964	1.03611	9.52371e-08	1.75512e-06	9.00822e-07	11603/216831/17295/29815/67839/226407/22411/140571/19091/24063/14063/228482/380916/16475/19387/234094/14056/98910/13605/15461/18213/12390/213649/22418/20292/109905/74018/16403/72462/15223/105445/230824/19765/192786/71709/217692/53972/319939/192212/108699/381605/227801/545156/230972/110279/69993/277360/56334/12775/72836/21838/241694/16765/13838/212307/76281/14163/230837/69903/67231/23988/76041/211…	67
GO:0001824	blastocyst development	54/4687	164/28928	0.0115212	2.03223	0.606175	9.81285e-08	1.79445e-06	9.21005e-07	241230/12550/20671/20135/14390/74318/328779/68552/17112/78933/14570/13710/381546/68585/21410/233826/13184/71583/170834/76044/11931/17859/70998/331401/19253/69270/240023/52463/63856/56456/22083/20937/217558/225182/14824/20687/13135/81898/18999/243874/50927/384071/84505/72068/18618/16000/381686/12190/66923/53414/21420/22601/170731/19363	54
GO:0009411	response to UV	54/4687	164/28928	0.0115212	2.03223	0.606175	9.81285e-08	1.79445e-06	9.21005e-07	12443/12925/26400/233805/18753/18538/52033/11826/19094/50721/13649/56335/14151/219158/20877/76843/22059/13663/15574/71007/234371/26447/17685/58186/235323/17390/27103/50505/18971/230484/17380/226409/22592/208768/26415/93759/13603/66131/26420/11545/69723/26407/63958/12575/12190/12371/12367/109685/69807/68142/19697/74041/18854/17395	54
GO:0010594	regulation of endothelial cell migration	58/4687	181/28928	0.0123747	1.97776	0.738464	9.82007e-08	1.79445e-06	9.21005e-07	80903/16480/14164/17295/105844/13731/26365/18128/16952/11602/19229/14461/11852/18803/15507/20351/74144/22421/22418/16819/52014/18438/11601/18707/54485/11491/14388/17286/68792/26397/14172/15184/11819/14462/24071/13197/11745/18607/75723/192197/11350/93759/70097/14824/14182/20684/30955/56233/79221/16000/15368/11606/108655/21687/58233/320924/12822/20620	58
GO:0048145	regulation of fibroblast proliferation	45/4687	127/28928	0.00960102	2.18692	0.308525	1.01679e-07	1.85278e-06	9.50947e-07	11609/13982/14165/68964/14268/23834/114774/18595/11826/67155/50721/14123/13649/70445/268697/14114/13555/15461/110606/17863/22059/671535/22418/12428/72007/12306/21815/12223/13211/20481/11350/14319/54635/230709/19090/218397/14870/16000/12575/67279/11606/69807/103844/18854/17395	45
GO:2001252	positive regulation of chromosome organization	43/4687	119/28928	0.00917431	2.23021	0.24238	1.02149e-07	1.85614e-06	9.52671e-07	68298/12534/26400/219114/101185/269400/52040/14211/50721/56351/215387/11991/20877/54392/332110/76044/57321/22264/12566/74522/67459/234344/56456/78658/19357/54343/320209/19360/245474/72836/226026/70099/21749/28113/53379/235134/26407/12235/75339/84505/14528/68142/18854	43
GO:2001236	regulation of extrinsic apoptotic signaling pathway	57/4687	177/28928	0.0121613	1.98758	0.705391	1.04242e-07	1.88888e-06	9.69473e-07	11609/14165/240518/18611/22029/14451/22035/66813/67338/21898/13132/12167/11820/15511/19713/12189/20779/14050/14082/13166/21752/14084/14460/224105/14049/97165/16403/73699/14360/170755/14573/24105/16323/21899/17210/14182/20684/217356/14870/12633/16000/66505/15368/17153/11606/16905/21416/79202/22030/19697/227154/13144/18854/64294/51795/22601/51792	57
GO:1902807	negative regulation of cell cycle G1/S phase transition	32/4687	77/28928	0.00682739	2.56497	-0.121415	1.06045e-07	1.91481e-06	9.82784e-07	12443/26992/19241/14451/233805/93695/57913/17829/11785/268709/14056/22059/235041/71733/15468/14199/234736/22264/52004/12366/208768/52679/19090/72611/16323/225131/104418/54394/19650/12575/12905/18854	32
GO:0031032	actomyosin structure organization	68/4687	225/28928	0.0145082	1.8653	1.06919	1.06264e-07	1.91481e-06	9.82784e-07	109272/17295/233199/16691/16669/22411/19303/21916/404710/74376/71960/80880/12372/19219/18595/11806/19229/12797/54132/20474/226041/218194/269233/21956/18810/20779/234094/52428/13605/68743/224105/268396/104027/235041/268970/98932/26934/24136/14787/22388/13007/18643/93689/78321/56753/17868/236266/22793/68794/17880/11350/11459/17127/243725/21955/16765/19877/22437/102098/50490/230837/226751/109880/126…	68
GO:0050890	cognition	106/4687	401/28928	0.0226157	1.63149	2.32593	1.07942e-07	1.93967e-06	9.95541e-07	108012/55963/19122/19224/12307/14799/22142/68526/17967/76071/104111/11843/26570/66860/19049/15567/18762/66673/319984/15932/210274/75786/20510/67075/209012/20203/13649/11820/18190/65106/12227/268709/12038/13411/20779/53901/110891/13166/18203/11838/16440/26358/16819/195208/14266/20292/104027/12846/20528/26889/98388/66797/68942/17536/17159/18795/225870/545156/27103/20897/19088/100609/17380/12362/181…	106
GO:0009636	response to toxic substance	70/4687	234/28928	0.0149349	1.84631	1.13533	1.08416e-07	1.9428e-06	9.97148e-07	15439/104158/19224/14799/14873/17096/12534/12799/18400/20519/67547/20522/26570/71361/52700/15551/15567/21743/13361/277250/14776/17025/20657/14867/237911/12780/330260/18619/14151/11863/26358/16819/13107/230751/12846/22171/17250/18230/11808/64292/225997/19765/69675/14465/268345/76263/67305/14859/20266/22782/74104/243725/20304/13195/13078/14400/226422/76650/11668/26357/14870/99382/11911/18712/14528/…	70
GO:1905475	regulation of protein localization to membrane	69/4687	230/28928	0.0147216	1.85159	1.10226	1.17916e-07	2.10722e-06	1.08154e-06	227753/11603/216831/12550/19122/67300/22350/104215/18772/73804/12558/26570/66455/68617/71951/18762/13132/14735/20510/50721/13649/23795/12323/279561/15461/53612/13138/237611/109905/14272/102502/11845/56089/217154/14360/545156/12325/72585/230972/16500/18607/74053/108155/226791/16971/56486/12995/223254/56334/217124/14734/22782/13866/20908/234214/17913/69847/14567/76709/11773/74513/17918/228357/53328…	69
GO:0022409	positive regulation of cell-cell adhesion	93/4687	340/28928	0.0198421	1.68821	1.89599	1.18416e-07	2.11035e-06	1.08314e-06	20668/12484/13642/12550/14537/14538/26992/17974/19260/15002/242122/18772/56460/12144/14204/26365/19273/240354/22433/16952/18762/114774/11501/230126/20963/18950/11534/68094/67155/11687/16846/320404/66993/22724/56468/14082/15205/211922/22418/16451/16403/170776/12333/230979/104831/16579/14462/15944/12772/12015/74143/16179/11629/56456/16452/19204/11350/13136/12010/12775/21838/20304/14969/18124/17973/…	93
GO:0033209	tumor necrosis factor-mediated signaling pathway	38/4687	100/28928	0.00810753	2.34535	0.0770189	1.22539e-07	2.17784e-06	1.11778e-06	16668/240518/16691/15257/22029/21934/17951/52700/11450/14063/11806/67338/19229/20963/15511/21873/22059/17952/432940/11491/59004/22036/245527/16452/18035/12362/84094/17394/24105/21938/56492/68441/56310/69807/22030/19697/17948/21936	38
GO:0006605	protein targeting	85/4687	303/28928	0.0181353	1.73141	1.63141	1.23921e-07	2.19638e-06	1.1273e-06	75387/19122/15481/20661/171531/72930/64209/53412/29810/224727/224705/68617/17986/17155/66384/15482/12492/75219/66629/20510/100504663/73078/22631/18693/72825/27008/224824/15461/72170/194309/16145/57743/269113/20336/11781/231293/67105/14360/20972/67095/67952/68299/15944/24071/21856/16500/108155/72265/69934/20787/66212/69923/93742/27058/13866/53421/27057/12578/68818/14828/17913/76687/65098/22630/226…	85
GO:0072009	nephron epithelium development	47/4687	136/28928	0.0100277	2.13296	0.374669	1.27466e-07	2.25306e-06	1.15639e-06	11609/12484/16449/114249/15213/14164/20682/21853/12307/15415/22411/381157/18128/11450/18504/18510/19126/58198/18654/11826/21410/20474/71602/21412/15205/19206/16776/70350/15223/67937/14462/56753/15478/107515/12490/12156/18121/14734/14573/83429/69847/15431/22422/13617/11606/170484/22601	47
GO:0006469	negative regulation of protein kinase activity	57/4687	178/28928	0.0121613	1.97642	0.705391	1.29335e-07	2.27987e-06	1.17015e-06	52840/17096/70012/19260/18753/26365/80794/15502/11450/19735/11770/74155/24063/18817/230126/211770/18810/100037258/15507/56468/12577/19281/381759/18755/11819/68082/13197/66971/64144/18607/19271/12156/11350/70769/67605/54612/93759/21838/12578/19252/78388/69847/66917/71059/231125/80280/69903/14870/73914/12575/12367/16973/11606/66787/103844/28084/15242	57
GO:0033673	negative regulation of kinase activity	60/4687	191/28928	0.0128014	1.93884	0.804608	1.31296e-07	2.30818e-06	1.18468e-06	52840/17096/70012/19260/18753/26365/80794/15502/11450/19735/11770/74155/24063/18817/230126/211770/18810/100037258/16475/15507/56468/12577/19281/381759/18755/11819/68082/13197/66971/64144/18607/19271/12156/59090/11350/70769/67605/54612/93759/21838/12578/19252/78388/69847/66917/71059/231125/80280/69903/14870/73914/12575/12367/16973/11606/66787/103844/384783/28084/15242	60
GO:0097061	dendritic spine organization	41/4687	112/28928	0.0087476	2.25938	0.176236	1.32839e-07	2.31973e-06	1.19061e-06	216831/19122/18481/56376/64451/108100/66860/15185/77116/75786/11820/12323/241638/18693/434794/11838/66713/22421/29819/66797/14360/217692/53972/11840/545156/574437/74143/16001/13048/14130/22782/243725/70237/77097/13838/13169/14812/67414/83433/12569/170731	41
GO:2000278	regulation of DNA biosynthetic process	41/4687	112/28928	0.0087476	2.25938	0.176236	1.32839e-07	2.31973e-06	1.19061e-06	68964/53817/18481/26400/101185/28019/69263/18538/11450/19229/56351/20779/208084/11991/20877/22059/12428/332110/14609/50912/50776/245474/237107/217127/216869/72836/72400/214901/19252/21749/28113/13078/21781/50490/26407/16526/106344/98956/12575/14528/18854	41
GO:0048588	developmental cell growth	81/4687	285/28928	0.0172818	1.75414	1.49913	1.33026e-07	2.31973e-06	1.19061e-06	11609/12550/23945/20682/238161/11658/53817/20350/12305/14268/56376/360213/20979/12032/50706/20360/19735/19091/18762/15185/71955/68585/12808/20415/12818/50721/65086/269878/20203/13175/17268/11820/20981/13841/240396/171207/78829/20346/18213/20878/20450/22418/18208/381350/12561/15468/24136/18187/216344/319740/27103/26398/14381/16971/19415/11350/93759/214230/14297/230103/83767/234214/11548/11538/3810…	81
GO:0032507	maintenance of protein location in cell	31/4687	74/28928	0.00661404	2.58555	-0.154487	1.34198e-07	2.33292e-06	1.19738e-06	227753/19241/12021/20259/19230/66629/68379/19387/18667/11512/106021/15275/18643/14609/63856/72195/64009/433667/72999/56334/19240/233833/14828/666244/105785/20684/230895/20660/26936/68137/18854	31
GO:0007094	mitotic spindle assembly checkpoint signaling	25/4687	53/28928	0.0053339	2.9113	-0.35292	1.35221e-07	2.33292e-06	1.19738e-06	75430/67052/219114/208628/12236/18817/66977/22137/268697/30949/20877/69716/68014/67629/229841/56150/70385/66442/16319/52276/22264/107995/19252/11799/12235	25
GO:0071173	spindle assembly checkpoint signaling	25/4687	53/28928	0.0053339	2.9113	-0.35292	1.35221e-07	2.33292e-06	1.19738e-06	75430/67052/219114/208628/12236/18817/66977/22137/268697/30949/20877/69716/68014/67629/229841/56150/70385/66442/16319/52276/22264/107995/19252/11799/12235	25
GO:1901976	regulation of cell cycle checkpoint	25/4687	53/28928	0.0053339	2.9113	-0.35292	1.35221e-07	2.33292e-06	1.19738e-06	75425/12021/75430/67052/219114/52040/12189/11909/268697/219158/30949/20877/20878/241627/12952/234736/56150/16319/52276/22264/19361/19252/11799/12190/68145	25
GO:0000002	mitochondrial genome maintenance	20/4687	37/28928	0.00426712	3.3362	-0.518281	1.41307e-07	2.43146e-06	1.24796e-06	216860/20133/327762/208084/72170/22059/12628/74143/50776/57813/72962/11545/21975/27397/13804/18975/19819/17527/83408/74528	20
GO:0009755	hormone-mediated signaling pathway	64/4687	209/28928	0.0136548	1.88998	0.936897	1.46035e-07	2.50615e-06	1.28629e-06	13982/20148/15502/77889/74155/22095/20592/27401/13132/20182/12953/56351/19014/12189/20779/104263/14056/18667/21412/224902/235041/66663/12952/15468/433938/26379/381489/56404/71835/21815/21834/228545/67278/11614/18600/16452/17979/93759/13082/22259/11545/11604/381022/13207/13115/19401/17977/72068/69188/16000/67890/14600/67040/18712/108655/56736/14309/19697/224829/216190/66521/14228/18854/13983	64
GO:0062207	regulation of pattern recognition receptor signaling pathway	58/4687	183/28928	0.0123747	1.95614	0.738464	1.50088e-07	2.56892e-06	1.31851e-06	13982/240518/15481/16803/17096/83490/19260/101613/17002/52065/66513/14063/68585/21898/56085/11820/15511/56496/20779/20877/64383/74136/21357/57738/16145/11845/79554/12475/15944/26409/228801/107515/18607/108155/226791/216869/70110/19090/22259/11545/21899/22174/234779/20128/18521/78781/54123/67857/14567/73914/19052/224938/56310/69807/57319/83433/216190/229898	58
GO:0045665	negative regulation of neuron differentiation	36/4687	93/28928	0.00768082	2.38915	0.0108744	1.51554e-07	2.58719e-06	1.32788e-06	12484/16449/15213/15904/20682/15902/18128/15567/68585/11785/17268/11820/19218/19014/15205/269784/22062/223227/13405/14184/14357/12316/18131/27103/69064/15376/12010/12704/13684/20675/225164/67207/18508/66867/69743/19205	36
GO:0051298	centrosome duplication	32/4687	78/28928	0.00682739	2.53209	-0.121415	1.51961e-07	2.58732e-06	1.32795e-06	233064/70012/67052/216846/100502766/75786/74470/207175/12189/234094/12449/71007/20460/68942/319675/12566/74477/246102/68953/236266/66371/381644/93759/66917/98956/212514/12009/12190/382406/241035/20620/14534	32
GO:0072593	reactive oxygen species metabolic process	76/4687	263/28928	0.0162151	1.78353	1.33376	1.53398e-07	2.60095e-06	1.33494e-06	18792/67880/17295/12411/14235/11843/18753/18504/15937/19219/13361/14063/21898/16889/19229/20657/20963/20510/11847/67103/54391/16846/13649/11820/12189/73389/241275/68349/64383/22059/16819/268396/14678/56644/13405/208727/18109/11808/14360/17970/26409/13197/69675/108155/110279/14381/277360/93759/107338/27419/83429/276770/14218/11689/74096/21899/234779/13078/227197/20128/50490/12955/14870/12633/12575…	76
GO:0030177	positive regulation of Wnt signaling pathway	49/4687	145/28928	0.0104544	2.0857	0.440814	1.53563e-07	2.60095e-06	1.33494e-06	72043/140577/14165/68775/58198/72780/75607/13132/13649/20779/219158/21752/98170/13395/56811/22418/214897/270624/72345/235542/14184/53614/24136/72114/68010/12316/107515/319998/73668/12156/12995/11350/14734/17127/229534/64297/103236/11538/22419/58799/23988/192199/66787/13144/68031/329252/22601/13607/15242	49
GO:0035265	organ growth	68/4687	227/28928	0.0145082	1.84887	1.06919	1.54239e-07	2.6056e-06	1.33733e-06	13052/11609/13982/14632/14165/14164/20682/211652/238161/53817/21385/17967/56376/28146/12534/17702/18128/19735/19091/15567/18595/19094/100705/20182/12818/50721/16846/17268/11909/268697/14159/22062/17761/11878/22762/66191/21827/58994/14609/26398/14465/14381/20481/18121/11350/230709/93759/14083/14297/230103/234214/11548/14182/16526/52076/19401/23988/16000/19662/56492/242509/18712/11606/108655/11481/…	68
GO:0007611	learning or memory	96/4687	356/28928	0.0204822	1.66435	1.99521	1.55023e-07	2.61203e-06	1.34063e-06	108012/19122/19224/12307/14799/22142/17967/104111/11843/26570/66860/19049/15567/18762/66673/319984/15932/210274/75786/20510/209012/20203/13649/11820/18190/65106/12227/12038/13411/20779/53901/110891/13166/18203/11838/16440/26358/16819/195208/14266/20292/104027/12846/20528/26889/98388/66797/17536/17159/18795/225870/545156/27103/20897/19088/17380/12362/18121/11350/217124/13048/64085/12010/14661/2239…	96
GO:0060560	developmental growth involved in morphogenesis	81/4687	286/28928	0.0172818	1.748	1.49913	1.56414e-07	2.62864e-06	1.34916e-06	20496/13982/98711/14165/12550/23945/14164/20682/11658/20350/21385/12305/14268/22411/360213/20979/12032/50706/20360/18128/19091/58198/18762/15185/24063/71955/68585/21410/12808/20474/50721/65086/269878/20203/13175/11820/19014/11839/20981/13841/171207/78829/20346/18213/20878/20450/22418/18208/20292/381350/235542/12561/54725/24136/18187/216344/319740/27103/16971/19415/11350/54612/214230/14297/230103/…	81
GO:0045089	positive regulation of innate immune response	106/4687	404/28928	0.0226157	1.61938	2.32593	1.6126e-07	2.70308e-06	1.38736e-06	13982/240518/15481/16803/17096/83490/19260/20480/101613/17002/66166/14375/52065/66513/53610/11501/14063/68585/21898/20963/56085/11820/15511/19014/56496/20779/14082/20877/64383/74136/17381/22418/21357/57738/246730/16145/11845/432940/77777/54725/97165/16523/102626/56644/23960/332579/79554/12475/12894/58203/15944/76438/26409/228801/107515/13211/16179/18607/108155/20787/226791/18035/12362/56620/21100…	106
GO:0050679	positive regulation of epithelial cell proliferation	71/4687	241/28928	0.0151483	1.8183	1.1684	1.70898e-07	2.85726e-06	1.4665e-06	13052/12443/13982/14165/21828/14164/20682/14451/404710/140571/18128/18504/22433/14066/18654/15185/68585/14461/21816/18803/50721/13345/15451/13649/19014/15461/12390/13395/207920/22421/17381/22418/67996/20292/97165/18707/11491/18109/14184/14172/14369/12015/15901/20271/18607/353310/76905/18121/67561/56213/13866/93759/20304/18124/14824/12554/14182/12633/12161/16000/18102/15368/108655/67733/21416/1282…	71
GO:0001657	ureteric bud development	41/4687	113/28928	0.0087476	2.23939	0.176236	1.76016e-07	2.93526e-06	1.50653e-06	11609/114249/15213/14164/20682/21853/12307/15415/22411/381157/18504/18510/58198/18654/24063/21410/11847/20474/13003/19713/21412/15205/19206/16776/15223/67937/14462/56753/15478/107515/12156/18121/14859/12931/14734/17127/14573/14182/15431/19401/11606	41
GO:1903706	regulation of hemopoiesis	117/4687	458/28928	0.0249627	1.57668	2.68973	1.7649e-07	2.93562e-06	1.50672e-06	20668/12484/16449/12349/14390/17096/26992/21934/21946/211651/17002/15902/14204/14375/26365/234515/11450/20259/240354/22433/16952/18762/223870/56215/15402/11501/230126/19229/14461/20963/211770/15416/18950/68094/67155/13345/21417/320404/17268/15511/11479/66993/22724/19014/56335/15507/21873/56468/14082/14159/235497/17863/12985/14460/14190/54169/620235/93694/97165/15404/233904/15223/65113/14184/26379…	117
GO:0002833	positive regulation of response to biotic stimulus	112/4687	434/28928	0.0238959	1.59277	2.52436	1.8399e-07	3.05253e-06	1.56672e-06	13982/12484/240518/15481/16803/17096/83490/19260/20480/101613/17002/66166/14375/52065/66513/53610/11501/14063/68585/21898/20963/56085/11820/15511/19014/56496/20779/14082/20877/64383/74136/17381/22418/21357/57738/246730/16145/11845/432940/77777/54725/97165/16523/102626/56644/23960/332579/79554/12475/12894/58203/15944/76438/26409/228801/107515/13211/16179/18607/108155/20787/226791/18035/12362/56620…	112
GO:0070371	ERK1 and ERK2 cascade	97/4687	362/28928	0.0206955	1.65381	2.02828	1.85181e-07	3.06447e-06	1.57285e-06	13982/52840/14165/114249/12266/14164/20682/14538/17096/22350/14268/21934/19260/26400/101613/404710/15111/93695/26365/72514/52065/18128/11450/22433/19219/74155/18762/18595/24063/14063/21898/19229/20963/75607/13132/70008/11687/13649/22631/11820/217378/20779/14114/13841/73167/15461/20292/109905/19279/56089/14678/66797/332579/13405/11491/14184/14172/12426/75590/71878/244882/24071/12778/216805/81799/1…	97
GO:0070482	response to oxygen levels	114/4687	444/28928	0.0243226	1.58469	2.59051	1.90605e-07	3.1462e-06	1.6148e-06	20856/15484/18792/12484/75387/12411/18822/171210/18655/112405/63959/20020/20525/50706/17986/18128/11450/15567/53610/18654/68655/11501/11602/17025/68585/11826/19229/20657/12739/56085/20510/54132/16846/237911/16475/11909/20779/18693/18619/21335/21752/64383/22059/15441/11863/268860/12428/22229/12846/11931/18791/20528/16523/14417/11601/11610/15468/11491/12894/64707/24136/12494/18970/66290/17988/12772…	114
GO:0048705	skeletal system morphogenesis	77/4687	269/28928	0.0164284	1.7667	1.36684	1.95161e-07	3.21321e-06	1.64919e-06	98711/11595/20682/20679/12411/14043/12406/15415/103889/14451/20148/17002/15414/15413/17702/18595/252973/15402/17701/15932/15416/320277/12167/20474/13345/21417/15438/269878/15436/11909/12023/30953/15434/12643/13395/22421/16776/15245/268396/15404/18109/14184/329872/213948/14172/58250/21827/58994/15412/17390/17389/23992/11647/20481/15430/72999/18121/79456/15437/67561/17127/106947/230709/230103/15405…	77
GO:0042176	regulation of protein catabolic process	99/4687	372/28928	0.0211223	1.64254	2.09443	1.97967e-07	3.25116e-06	1.66867e-06	53325/12550/20682/20671/22393/22350/110595/64209/20720/224727/72194/15937/52033/223870/193740/24086/11501/18817/17025/211770/70369/56085/227693/13132/50721/13649/11820/269695/15511/214254/22123/219158/56468/210992/14070/98170/14084/64383/20878/76843/22418/332110/72345/235542/213539/94190/12306/65113/56150/14360/71878/14609/76892/11836/12398/108155/107995/16971/56486/56812/246133/12995/14734/17127…	99
GO:0045862	positive regulation of proteolysis	92/4687	339/28928	0.0196288	1.67499	1.86292	2.03647e-07	3.336e-06	1.71221e-06	20680/227753/15481/53313/22393/17096/64209/101613/22035/78933/224727/57913/240354/14066/223870/193740/11501/71955/18817/19229/12739/20963/211770/56085/227693/13132/67759/20510/50721/70835/15451/11820/269695/21922/15511/65106/19713/20779/56468/14082/29816/64383/20878/26408/213539/12306/56644/332579/76892/12015/12398/108155/26927/170770/107995/12362/56486/56812/246133/19823/17127/112407/93759/59287…	92
GO:0051258	protein polymerization	83/4687	297/28928	0.0177086	1.72483	1.56527	2.06773e-07	3.37868e-06	1.73412e-06	227753/17295/22142/19241/17974/18481/21916/231830/56699/18753/80880/108100/20259/12372/193740/241112/67971/19229/12808/19230/75786/72119/11687/67141/15511/268709/13191/14159/29816/12985/68612/20292/11845/235041/268970/12333/22334/22351/18643/93689/237860/68953/66296/22323/72205/73910/11629/51885/27361/67771/17997/104252/277360/83679/72948/11350/18613/243725/19240/69697/93675/16765/76789/17973/666…	83
GO:0048146	positive regulation of fibroblast proliferation	32/4687	79/28928	0.00682739	2.50004	-0.121415	2.15866e-07	3.5184e-06	1.80583e-06	13982/14165/68964/14268/23834/18595/11826/50721/14123/13649/70445/268697/14114/13555/15461/110606/17863/22418/12428/72007/12306/21815/12223/13211/11350/54635/19090/218397/16000/12575/11606/18854	32
GO:0050878	regulation of body fluid levels	99/4687	373/28928	0.0211223	1.63814	2.09443	2.27069e-07	3.69172e-06	1.89479e-06	12443/15484/18792/14165/228413/109254/12527/22393/17096/12496/53883/14043/12305/13731/12638/11553/101613/63959/17289/18753/20720/14368/26365/26570/22433/19091/15567/14066/19219/18595/14063/22371/21898/11826/20963/74012/11747/21682/13649/11830/19218/18011/23795/18783/22724/19014/279561/14114/216350/11512/11941/14916/16440/14460/22062/224794/320840/18791/20276/21788/12306/11905/14678/11752/64817/12…	99
GO:0032102	negative regulation of response to external stimulus	110/4687	426/28928	0.0234692	1.5937	2.45822	2.28332e-07	3.70297e-06	1.90056e-06	20496/18792/12484/109254/74019/96935/12527/20350/230828/21946/213208/101613/17002/67547/18753/20720/26365/52065/18128/11450/15937/19091/52033/19219/18595/15185/14776/11806/18007/12739/83564/211770/11847/67103/11747/22631/67866/56335/216350/17470/56468/26390/20346/20877/14190/11863/17381/22418/21357/93694/246730/16145/18791/432940/21788/11601/12306/77772/23960/20440/65113/84035/338364/24110/14462/…	110
GO:0045471	response to ethanol	54/4687	168/28928	0.0115212	1.98385	0.606175	2.38412e-07	3.8568e-06	1.97952e-06	11513/15481/14799/17967/21934/12534/53624/11450/15551/19735/16533/17025/21898/19229/12739/16846/11810/13712/78894/18619/14151/13166/15360/11838/12985/268860/22171/27413/20528/394436/20440/12475/12894/14360/18970/23957/16001/20787/14381/268345/14590/93759/20104/12583/11668/14282/14870/19401/18508/14812/16000/56492/12741/21823	54
GO:0035051	cardiocyte differentiation	62/4687	203/28928	0.0132281	1.88503	0.870753	2.51247e-07	4.05432e-06	2.08089e-06	13052/11609/16449/13642/17295/20679/20671/238161/53817/21385/56376/12534/15111/13018/74376/18128/19735/19091/18595/24063/20182/12818/50721/13649/17268/76612/18810/11479/65256/15205/116904/16523/244810/14369/26398/14465/21386/14381/12156/17880/20672/216869/230709/93759/27419/22437/234214/16323/11548/50490/19401/23988/16000/13617/66923/11606/16905/108655/21821/12301/14463/14534	62
GO:0045667	regulation of osteoblast differentiation	53/4687	164/28928	0.0113079	1.9946	0.573103	2.52769e-07	4.06876e-06	2.0883e-06	14632/16449/114249/15213/14560/20682/68713/17002/15111/15902/17702/18128/19219/12167/13345/67141/11839/19206/13395/17966/72007/208727/26379/15184/68010/68588/15901/20481/12156/114584/18121/17127/14083/14182/13207/27060/14683/56233/268935/22422/12161/11911/16000/16973/16905/12168/11481/50766/243308/22601/29806/20354/226551	53
GO:0006221	pyrimidine nucleotide biosynthetic process	17/4687	29/28928	0.00362705	3.61805	-0.617498	2.55605e-07	4.10423e-06	2.10651e-06	22245/56520/75533/72269/110074/20425/21915/22171/22247/237336/22169/218756/66588/55936/69719/13178/18102	17
GO:0048736	appendage development	66/4687	221/28928	0.0140815	1.84321	1.00304	2.63782e-07	4.21466e-06	2.16319e-06	98711/14165/20682/14013/74019/21385/216560/19079/14451/15111/14368/54139/14421/26570/17702/18128/58198/72780/74155/252973/17701/15932/192897/15438/269878/19014/69073/19206/13395/22421/22418/16403/13405/18109/17286/15395/53614/84035/58250/14609/59004/21386/230857/20481/15430/18121/14734/106947/230103/27419/15405/14182/14683/15431/19401/18552/231470/71492/16973/67279/12168/320790/228357/21821/14534…	66
GO:0060173	limb development	66/4687	221/28928	0.0140815	1.84321	1.00304	2.63782e-07	4.21466e-06	2.16319e-06	98711/14165/20682/14013/74019/21385/216560/19079/14451/15111/14368/54139/14421/26570/17702/18128/58198/72780/74155/252973/17701/15932/192897/15438/269878/19014/69073/19206/13395/22421/22418/16403/13405/18109/17286/15395/53614/84035/58250/14609/59004/21386/230857/20481/15430/18121/14734/106947/230103/27419/15405/14182/14683/15431/19401/18552/231470/71492/16973/67279/12168/320790/228357/21821/14534…	66
GO:0001890	placenta development	61/4687	199/28928	0.0130147	1.89191	0.83768	2.71553e-07	4.32818e-06	2.22145e-06	20856/15213/12550/17295/16691/217325/16669/20732/20733/19143/112405/13711/108961/17986/18654/72780/252973/67971/22371/14461/20182/16846/13649/18783/19014/70248/15205/12577/170676/12449/11863/29812/14622/69852/14388/71709/11819/14609/11535/72469/107586/17380/17979/56096/56334/56213/52679/214253/20104/11545/20687/26407/13115/17977/22422/66923/243905/12168/21945/73679/12160	61
GO:0016485	protein processing	80/4687	285/28928	0.0170685	1.73248	1.46605	2.78434e-07	4.42697e-06	2.27215e-06	18792/75387/227753/12550/12874/13809/18655/14451/101613/20720/57913/66286/14066/56529/67759/73078/15451/21922/18553/93721/21892/56453/20779/214523/14082/19206/70574/69065/235040/16617/18791/213539/50528/12306/13363/231293/11491/14598/12333/12015/64138/12366/17389/108155/67180/230857/17380/12362/208768/230709/56175/234847/59287/216725/14297/13034/27419/16616/66340/11545/215095/76687/16658/54426/13…	80
GO:0009416	response to light stimulus	93/4687	346/28928	0.0198421	1.65894	1.89599	2.81837e-07	4.47011e-06	2.2943e-06	108012/12443/12925/20512/53376/22142/19046/26400/233805/15902/18753/26570/18538/11418/66860/18627/19049/52033/11826/15932/19094/75786/108841/50721/12953/13649/11820/13712/56335/71769/14151/219158/13864/13166/20877/76843/22059/195208/104027/12846/13663/15574/66797/12952/71007/234371/26447/17685/17536/58186/235323/17390/27103/50505/18971/268345/230484/17380/18121/226409/22592/208768/26415/93759/136…	93
GO:0043401	steroid hormone receptor signaling pathway	45/4687	131/28928	0.00960102	2.12014	0.308525	2.84688e-07	4.50432e-06	2.31186e-06	13982/15502/77889/74155/20592/27401/13132/20182/12953/56351/19014/12189/20779/104263/18667/21412/224902/235041/66663/12952/15468/26379/56404/228545/67278/11614/18600/16452/17979/93759/11545/381022/13207/17977/72068/16000/67890/67040/108655/56736/14309/224829/66521/14228/13983	45
GO:0007034	vacuolar transport	54/4687	169/28928	0.0115212	1.97211	0.606175	2.95563e-07	4.665e-06	2.39433e-06	15481/20661/67298/224705/242341/17986/14339/193740/16889/12492/11852/100504663/269338/80743/73711/77975/72825/53612/105841/194309/16145/74018/69582/11781/65113/68942/104831/67095/18145/68299/15944/11840/54122/228545/68953/16971/11778/66371/77573/27057/14824/11766/11765/67739/71900/170833/72287/142687/230895/20660/17237/77963/75669/28084	54
GO:1900180	regulation of protein localization to nucleus	53/4687	165/28928	0.0113079	1.98251	0.573103	3.14157e-07	4.94645e-06	2.53878e-06	11609/12550/16480/105844/19260/12534/18753/29810/52065/22433/241639/16543/50721/16846/13175/22631/11820/11815/12189/20779/21752/13605/12390/13663/269113/16451/231293/54354/14360/66810/93679/67459/28036/108155/16452/20019/70769/93759/72400/12578/229603/11545/100043462/80280/192176/23988/67890/56492/16905/21687/21416/80285/22601	53
GO:0051170	import into nucleus	59/4687	191/28928	0.012588	1.90652	0.771536	3.16071e-07	4.96454e-06	2.54807e-06	11609/12550/16480/15481/19260/226432/12534/18753/29810/18128/22433/241639/16543/20963/50721/12953/16846/234865/11815/19014/12189/11909/445007/13605/22059/17381/212518/103468/18969/13663/269113/231293/110750/66810/68968/16648/19082/230673/16452/18035/107939/16646/70769/69723/100043462/320727/13557/13207/16649/192176/381686/67890/12575/11606/16905/212999/21687/216190/18854	59
GO:0010721	negative regulation of cell development	86/4687	314/28928	0.0183486	1.69041	1.66449	3.26663e-07	5.11852e-06	2.6271e-06	12484/12550/15904/20350/17096/12638/360213/21946/17002/15902/26365/20360/234515/18128/11450/16952/15185/230126/68585/14461/211770/22724/12227/15507/21873/13841/56468/171207/107503/15205/21752/13131/20346/18213/64383/21389/14190/22059/22421/22418/18208/20292/93694/15404/15223/18109/14184/235472/381759/14357/16579/15944/230674/15901/20481/18121/57259/12010/12704/13866/21838/12578/14083/93675/230103…	86
GO:0001959	regulation of cytokine-mediated signaling pathway	52/4687	161/28928	0.0110945	1.99343	0.54003	3.33183e-07	5.20809e-06	2.67307e-06	12484/240518/15257/101613/17951/19268/11450/14063/11806/67338/20963/15511/19014/56335/21873/14082/17381/22418/17952/246730/16145/432940/77772/23960/11491/58203/24110/15944/74337/59004/22036/16179/18600/12362/211007/17394/18983/20304/231699/54123/67445/193670/73914/56492/56310/69807/100535/22030/83433/17948/56489/80285	52
GO:0048839	inner ear development	71/4687	245/28928	0.0151483	1.78861	1.1684	3.42759e-07	5.34489e-06	2.74328e-06	97031/14165/16449/15213/12550/20682/12307/21385/216560/12879/70615/14368/17216/18128/18504/18510/17701/22095/14461/329421/70129/20474/21417/13047/224796/15451/244152/15205/16535/11941/13395/207920/22418/18208/12428/102502/18109/14184/110253/230824/68588/14462/231162/12614/236266/21386/110279/72999/12156/14972/22295/27419/18124/218756/239250/15040/16206/13838/17921/14182/16658/16526/100503041/1600…	71
GO:0016042	lipid catabolic process	93/4687	348/28928	0.0198421	1.6494	1.89599	3.73115e-07	5.80431e-06	2.97908e-06	74055/394432/104158/23945/67111/109254/97212/74114/171210/234564/15483/229211/18753/269437/56185/11450/80885/16889/14311/18475/231086/100705/68453/18805/18803/17939/50721/16846/18783/66841/270076/13897/20524/110821/64383/12683/228859/67041/93732/66253/27413/14705/74121/27226/12894/11808/11814/23986/58994/104086/15211/18795/52430/66082/64898/382044/72469/51798/231871/19300/241274/16971/239759/6685…	93
GO:0038127	ERBB signaling pathway	44/4687	128/28928	0.00938767	2.12161	0.275452	3.75446e-07	5.8266e-06	2.99052e-06	13982/74055/20682/29815/11843/26365/18703/80794/19268/74155/68585/19229/18803/13649/69178/23795/11839/20779/73711/56468/15461/29816/13867/19279/54725/11491/14388/83961/12223/18607/19271/11350/13866/14083/230103/78388/12554/231125/109880/11606/13983/17395/28084/50877	44
GO:0002262	myeloid cell homeostasis	68/4687	232/28928	0.0145082	1.80902	1.06919	3.79085e-07	5.86903e-06	3.0123e-06	12484/20514/20679/14013/17096/15414/17289/15902/14057/26570/52065/16952/223870/56215/15185/15402/80885/16889/14461/104416/320404/15511/11479/19014/14151/11655/16535/17863/14460/12183/76044/66663/97165/233904/70026/18707/11491/83964/26934/12628/14462/12772/18795/14381/16452/19746/319653/226419/217127/12010/14130/59287/19090/20104/16323/20687/67739/16658/80280/17311/69188/12633/56199/12367/15368/59…	68
GO:0106027	neuron projection organization	43/4687	124/28928	0.00917431	2.14028	0.24238	3.84785e-07	5.94309e-06	3.05031e-06	216831/19122/18481/56376/64451/108100/66860/15185/77116/75786/11820/12323/241638/18693/434794/13191/11838/66713/22421/29819/102502/66797/14360/217692/53972/11840/545156/574437/74143/16001/13048/14130/22782/243725/70237/77097/13838/13169/14812/67414/83433/12569/170731	43
GO:0051784	negative regulation of nuclear division	31/4687	77/28928	0.00661404	2.48482	-0.154487	3.90562e-07	6.00201e-06	3.08055e-06	13982/75430/67052/219114/105837/208628/12236/18817/66977/22137/67141/268697/30949/20877/69716/68014/67629/229841/216810/56150/70385/14184/66442/16319/52276/22264/107995/19357/19252/11799/12235	31
GO:0045185	maintenance of protein location	37/4687	100/28928	0.00789418	2.28363	0.0439466	3.91379e-07	6.00201e-06	3.08055e-06	227753/19241/12021/20259/19230/66629/68379/19387/21335/18667/11512/14084/106021/268977/207683/15275/18643/14609/63856/72195/64009/18035/433667/72999/56334/19240/233833/14828/666244/105785/20684/230895/192176/20660/26936/68137/18854	37
GO:1902903	regulation of supramolecular fiber organization	105/4687	406/28928	0.0224024	1.5962	2.29286	3.91634e-07	6.00201e-06	3.08055e-06	227753/68339/15481/17295/19241/17974/18481/22411/19303/21916/56699/18753/110380/213556/80880/108100/20259/19219/15185/193740/14063/11806/19229/19230/75786/118449/72119/11687/11820/15511/18693/234094/13191/52428/14159/20877/29816/12985/80986/224105/268396/20292/104027/11845/235041/268970/12333/14787/56612/22351/22388/18643/11840/14609/93689/78321/56753/237860/22323/72205/236266/73910/15901/67771/2…	105
GO:0001823	mesonephros development	42/4687	120/28928	0.00896096	2.16019	0.209308	3.923e-07	6.00201e-06	3.08055e-06	11609/14165/114249/15213/14164/20682/21853/12307/15415/22411/381157/18504/18510/58198/18654/24063/21410/11847/20474/13003/19713/21412/15205/19206/16776/15223/67937/14462/56753/15478/107515/12156/18121/14859/12931/14734/17127/14573/14182/15431/19401/11606	42
GO:0034764	positive regulation of transmembrane transport	73/4687	255/28928	0.015575	1.76688	1.23455	3.97659e-07	6.06967e-06	3.11528e-06	12266/12349/17295/17329/238161/76757/14873/104215/12638/432442/18753/16518/11932/11450/18823/12372/16533/76560/75607/59091/18803/70008/227618/279561/17178/21752/11838/16535/16819/237611/109905/13867/18438/11931/217154/12314/13405/108017/116873/18260/12772/11840/18795/59095/18607/14381/12061/268345/20266/11350/14734/21838/13603/18124/69847/234779/171429/218397/13040/192176/109880/16000/13617/23830…	73
GO:0048659	smooth muscle cell proliferation	63/4687	210/28928	0.0134414	1.85159	0.903825	4.08468e-07	6.2146e-06	3.18966e-06	13982/53817/15902/14375/11450/15551/22433/19091/21898/211770/27401/12797/70008/13649/11815/20779/13166/21752/100689/17863/22059/26408/12846/14678/208727/58994/13433/239273/14609/16009/26409/22668/18131/17390/16179/16001/11629/16452/19204/12156/57264/19090/14083/20304/18124/78943/67811/12554/21859/14870/16000/13617/12575/15368/11606/12168/108655/21416/18105/22355/13983/17395/170731	63
GO:0042026	protein refolding	15/4687	24/28928	0.00320034	3.85748	-0.683643	4.0907e-07	6.2146e-06	3.18966e-06	15481/67466/15502/56445/193740/15482/70369/15511/15507/56812/12010/14828/12955/69253/58233	15
GO:0046474	glycerophospholipid biosynthetic process	52/4687	162/28928	0.0110945	1.98112	0.54003	4.13999e-07	6.27479e-06	3.22055e-06	212862/75320/14755/110197/76500/234515/117150/11806/74596/225049/68262/18805/100504663/11687/56703/56077/320404/16475/18783/210992/52123/18719/28169/14705/18707/231293/24057/18717/16329/103199/12651/225010/64436/240752/105501/232889/214253/234779/668212/104418/78610/30955/236899/16592/18618/108083/27388/228812/75669/233575/116939/66459	52
GO:0010833	telomere maintenance via telomere lengthening	32/4687	81/28928	0.00682739	2.43831	-0.121415	4.24844e-07	6.42416e-06	3.29722e-06	68964/26400/101185/269400/56351/20779/208084/21752/11991/20877/22059/332110/57321/50912/50505/234344/19361/19360/245474/237107/100090/72836/72400/21749/28113/11545/53379/26407/98956/14528/18854/68275	32
GO:0048638	regulation of developmental growth	103/4687	397/28928	0.0219757	1.60129	2.22671	4.27458e-07	6.44866e-06	3.30979e-06	13052/20856/14632/11603/12550/23945/12266/211652/238161/74318/53817/20350/21385/22350/17967/14268/28146/12534/360213/20979/20360/18128/19735/15567/19219/15185/71955/68585/22095/21410/19094/100705/12818/20474/65086/269878/16846/11820/23795/20981/268697/13841/171207/19206/11556/20346/18213/22418/18208/268396/22062/14601/102502/12561/11878/22762/14184/216344/73094/18795/319740/14609/236266/16001/144…	103
GO:0035966	response to topologically incorrect protein	46/4687	137/28928	0.00981438	2.07234	0.341597	4.47922e-07	6.73872e-06	3.45867e-06	12443/20856/21828/17341/27362/22393/78284/74126/17974/28146/64209/29810/22433/15185/193740/69310/80888/100037258/74840/23795/15507/226090/69065/68292/16145/208677/76594/27103/72265/56709/71648/104771/56334/64136/14828/78943/17973/110213/18415/80280/11911/56199/66799/192193/231630/170731	46
GO:2000105	positive regulation of DNA-templated DNA replication	4687-11-01	14/28928	0.00234692	4.8494	-0.815932	4.50203e-07	6.73872e-06	3.45867e-06	12545/108961/68379/67177/12566/27214/22404/52679/14182/13804/68142	11
GO:0060759	regulation of response to cytokine stimulus	54/4687	171/28928	0.0115212	1.94904	0.606175	4.50552e-07	6.73872e-06	3.45867e-06	12484/240518/15257/101613/17951/19268/11450/14063/11806/67338/21898/20963/15511/19014/56335/21873/14082/17381/22418/17952/246730/16145/432940/77772/23960/11491/58203/24110/15944/74337/59004/22036/13211/16179/18600/12362/211007/17394/18983/20304/231699/54123/67445/193670/73914/56492/56310/69807/100535/22030/83433/17948/56489/80285	54
GO:0055002	striated muscle cell development	64/4687	215/28928	0.0136548	1.83724	0.936897	4.50841e-07	6.73872e-06	3.45867e-06	13052/11609/109272/17295/238161/233199/16691/53817/16669/56376/12534/21916/13018/53321/74376/19735/19091/12372/18595/12818/20474/226041/17268/76612/21956/18810/65256/12390/237611/116904/66797/13405/208727/12292/98932/15184/22388/13007/93689/78321/17868/26398/21386/14381/68794/20481/17880/11459/230709/93759/21955/27419/22437/234214/11548/79221/12633/23988/16000/11606/16905/108655/14463/170731	64
GO:0018209	peptidyl-serine modification	66/4687	224/28928	0.0140815	1.81853	1.00304	4.53163e-07	6.75786e-06	3.46849e-06	17295/29815/12534/12747/18753/19108/12283/76500/52033/14425/18762/15185/24086/18817/20963/329421/20510/22137/333433/13649/13175/11820/26411/12323/19713/224143/18213/20878/58805/224105/22418/16145/29857/102626/13405/271786/14423/12566/15944/11836/13197/228140/108155/12995/269582/216869/26415/19090/19877/78943/17973/26404/59126/18534/75770/109880/13728/11606/21687/101490/17346/53416/56489/20620/232…	66
GO:0034508	centromere complex assembly	16/4687	27/28928	0.0034137	3.65746	-0.65057	4.71866e-07	7.02063e-06	3.60336e-06	26886/70645/229584/208628/52504/102920/66336/229841/218977/72155/12617/50927/73139/66311/67733/381280	16
GO:1903555	regulation of tumor necrosis factor superfamily cytokine production	61/4687	202/28928	0.0130147	1.86381	0.83768	4.82059e-07	7.15587e-06	3.67278e-06	12484/16803/50931/19260/17002/93695/11450/19219/74155/11501/21898/20963/11847/13345/16846/11820/15507/14082/100689/12683/22418/246730/217203/214855/56644/23960/332579/11491/12475/12772/13211/19271/16452/19204/19357/14131/217305/14130/12775/17394/216869/93759/15979/231699/21899/232801/56399/15040/234779/20128/53791/67445/14870/19261/19401/73914/16000/108655/100535/83433/171285	61
GO:1901293	nucleoside phosphate biosynthetic process	85/4687	312/28928	0.0181353	1.68146	1.63141	4.86239e-07	7.20145e-06	3.69617e-06	237823/74023/11513/226518/69698/20135/22245/107652/331026/104111/64451/218138/52815/18597/56520/75533/20133/14583/78801/16889/75735/100705/18950/11534/54391/21877/72269/110074/68870/245847/270076/20425/11512/68349/68087/66355/21915/23962/67763/246730/22171/15275/74559/26384/69875/27402/22247/11964/269614/69064/14381/237336/66925/14584/52710/22169/73707/57813/230103/320685/218756/231327/216558/665…	85
GO:0060425	lung morphogenesis	30/4687	74/28928	0.00640068	2.50215	-0.187559	5.00665e-07	7.37279e-06	3.78411e-06	98711/14165/20682/21385/30957/18595/252973/15402/24063/18028/74178/21412/207920/13138/15245/16772/67996/12614/64138/26433/15901/15376/18121/22422/16000/71228/192236/22601/14463/15242	30
GO:0009913	epidermal cell differentiation	74/4687	261/28928	0.0157884	1.74991	1.26762	5.01218e-07	7.37279e-06	3.78411e-06	14632/97031/16449/15213/71529/19224/216560/70615/18772/19143/54139/17702/18128/16952/100126226/286940/74155/252973/329421/70129/21816/93735/13047/224796/18810/19014/14056/69073/15205/19206/270893/16535/11941/14027/207920/17134/22418/67996/102502/71913/15404/18109/14184/110253/81535/18755/74127/386463/14465/110279/107586/17979/19041/17133/13603/12578/22295/19877/218756/239250/17921/14182/16658/298…	74
GO:0044703	multi-organism reproductive process	74/4687	261/28928	0.0157884	1.74991	1.26762	5.01218e-07	7.37279e-06	3.78411e-06	20856/13982/15484/11513/12550/70503/12411/12305/13731/11553/20720/20525/75533/15013/17986/19735/15567/74155/13511/67971/192897/20182/70008/22092/16846/11479/18783/19014/14114/214704/70248/18667/114606/252967/17381/71236/12846/75564/29812/11601/69852/53614/381489/12494/71709/11819/14609/17390/545156/22247/11535/19204/80884/56334/14824/11545/11604/20687/16777/76257/69719/14282/67968/26357/13115/194…	74
GO:0071478	cellular response to radiation	58/4687	189/28928	0.0123747	1.89404	0.738464	5.05174e-07	7.41205e-06	3.80426e-06	12925/12021/77065/18753/16420/12144/14375/18538/52033/24086/11826/19094/11852/13712/56335/12189/13605/15461/20877/22059/19362/27223/13663/224008/15574/234371/26447/22264/14462/235323/17390/13197/27103/228140/50505/170770/18971/17380/19361/208768/230709/26415/93759/13603/26420/11545/12955/60530/12575/12190/12371/109685/98415/68142/74041/17395/22601/170788	58
GO:0099003	vesicle-mediated transport in synapse	86/4687	317/28928	0.0183486	1.67441	1.66449	5.07134e-07	7.41205e-06	3.80426e-06	13052/108012/11938/12484/13642/19341/11775/96935/14299/20907/67300/69938/226407/433485/219228/20743/20979/64176/66335/12558/11975/72194/66251/15551/83762/20618/18805/227700/320405/140494/18693/192662/54524/11838/228983/64383/22421/109905/20965/11845/20528/69908/94190/16504/12314/54526/66290/71709/73094/227801/228545/12330/18717/11964/13429/224617/22318/74053/68566/16971/74325/11778/16443/20977/10…	86
GO:0055017	cardiac muscle tissue growth	42/4687	121/28928	0.00896096	2.14233	0.209308	5.07314e-07	7.41205e-06	3.80426e-06	13052/11609/14632/14164/238161/53817/21385/17967/56376/12534/18128/19735/19091/19094/20182/12818/50721/17268/268697/14159/22062/22762/14609/26398/14465/14381/20481/18121/11350/93759/234214/11548/14182/16526/23988/16000/19662/18712/11606/108655/22601/14463	42
GO:0072163	mesonephric epithelium development	41/4687	117/28928	0.0087476	2.16283	0.176236	5.16938e-07	7.51878e-06	3.85904e-06	11609/114249/15213/14164/20682/21853/12307/15415/22411/381157/18504/18510/58198/18654/24063/21410/11847/20474/13003/19713/21412/15205/19206/16776/15223/67937/14462/56753/15478/107515/12156/18121/14859/12931/14734/17127/14573/14182/15431/19401/11606	41
GO:0072164	mesonephric tubule development	41/4687	117/28928	0.0087476	2.16283	0.176236	5.16938e-07	7.51878e-06	3.85904e-06	11609/114249/15213/14164/20682/21853/12307/15415/22411/381157/18504/18510/58198/18654/24063/21410/11847/20474/13003/19713/21412/15205/19206/16776/15223/67937/14462/56753/15478/107515/12156/18121/14859/12931/14734/17127/14573/14182/15431/19401/11606	41
GO:0072080	nephron tubule development	40/4687	113/28928	0.00853424	2.18477	0.143163	5.23631e-07	7.59909e-06	3.90026e-06	11609/12484/16449/114249/15213/14164/20682/21853/12307/15415/22411/381157/18128/18504/18510/19126/58198/18654/11826/21410/20474/21412/15205/19206/16776/67937/14462/56753/15478/107515/12156/18121/14734/14573/83429/69847/15431/22422/11606/22601	40
GO:0030540	female genitalia development	13/4687	19/28928	0.00277363	4.22292	-0.749787	5.35988e-07	7.76105e-06	3.98339e-06	13982/14165/17289/14725/22418/20897/21386/230103/94224/22174/19662/320790/13983	13
GO:0046488	phosphatidylinositol metabolic process	47/4687	142/28928	0.0100277	2.04283	0.374669	5.42129e-07	7.8325e-06	4.02005e-06	74055/14755/269437/76500/234515/117150/74596/77116/225049/18803/100504663/56703/56077/320404/52123/170749/18719/18707/231293/18795/268783/244882/24057/114874/18717/16329/103199/320634/225010/64436/240752/74302/320207/104015/233315/234779/668212/78610/30955/219135/108083/16330/228812/101490/75669/233575/66459	47
GO:0006606	protein import into nucleus	57/4687	185/28928	0.0121613	1.90163	0.705391	5.45193e-07	7.85925e-06	4.03379e-06	11609/12550/16480/15481/19260/226432/12534/18753/29810/18128/22433/241639/16543/20963/50721/12953/16846/234865/11815/19014/12189/11909/445007/13605/22059/17381/212518/103468/18969/13663/269113/231293/110750/66810/16648/230673/16452/18035/107939/16646/70769/69723/100043462/320727/13557/13207/16649/192176/381686/67890/12575/11606/16905/212999/21687/216190/18854	57
GO:0043588	skin development	93/4687	351/28928	0.0198421	1.63531	1.89599	5.63954e-07	8.10315e-06	4.15897e-06	494504/14165/12550/16480/71529/17295/20682/19224/72388/20249/18772/19143/56460/16420/14368/54139/17702/18128/16952/100126226/286940/74155/252973/76560/241639/192897/21816/93735/13649/18810/56351/11479/19014/12023/14056/69073/14027/22421/22418/16776/67996/223227/71913/214531/15404/16403/230824/81535/18755/12614/14313/59004/107515/74127/386463/14465/110279/107586/240025/17979/19041/67561/74104/2067…	93
GO:0016052	carbohydrate catabolic process	59/4687	194/28928	0.012588	1.87704	0.771536	5.66646e-07	8.10315e-06	4.15897e-06	54403/11676/14555/15483/18655/103988/19046/53412/81600/15937/18770/16889/12492/235533/110173/319625/17939/50721/170768/11820/18642/14447/20779/18679/73744/52331/22059/58805/26358/12183/110078/74781/71755/74246/74245/208727/15275/17159/54636/19082/105651/12015/12398/329015/216805/108155/52639/11548/94044/11668/209692/19052/16000/16973/18682/53893/74577/50877/72157	59
GO:2001242	regulation of intrinsic apoptotic signaling pathway	59/4687	194/28928	0.012588	1.87704	0.771536	5.66646e-07	8.10315e-06	4.15897e-06	22393/74126/17974/170799/64209/75533/15502/17829/22433/53610/17701/237877/70369/56085/106298/11820/68428/15507/20779/219158/68349/22059/15201/22062/13663/234371/14360/22334/68015/59004/17390/12015/74143/23992/12778/216805/76571/170770/66073/14130/93759/217558/17973/11545/17210/12235/22361/72287/110213/60530/11911/381038/69807/67211/83433/74041/72567/17395/14463	59
GO:0046545	development of primary female sexual characteristics	46/4687	138/28928	0.00981438	2.05732	0.341597	5.67108e-07	8.10315e-06	4.15897e-06	13982/16848/110542/11705/18128/19219/18595/12167/16846/218454/18783/20779/30953/18667/100040608/226090/103468/22762/60534/11819/14313/17390/12366/14087/75410/26927/57264/216869/93759/230103/22764/16323/16322/14566/236899/17311/12190/12367/11606/109685/100535/16324/14309/268903/13983/170731	46
GO:0050900	leukocyte migration	105/4687	409/28928	0.0224024	1.58449	2.29286	5.71896e-07	8.13572e-06	4.17569e-06	13052/20496/12484/21828/109254/14537/17329/380705/16803/12527/17096/50931/19260/13731/66166/170758/16952/18654/19219/114774/11501/14063/68585/19229/20963/66629/14747/380916/16846/11820/18810/19218/11815/17470/14082/65256/445007/13166/22059/22418/20292/70208/18438/54725/27226/15404/16403/15223/11491/98365/83964/12333/230979/67767/20307/58994/14348/22388/14462/12772/18795/17390/12490/11629/19271/11…	105
GO:1990778	protein localization to cell periphery	105/4687	409/28928	0.0224024	1.58449	2.29286	5.71896e-07	8.13572e-06	4.17569e-06	16668/216831/12550/16480/19122/18164/67300/22350/232670/104215/13731/18772/73804/56460/12558/66455/11496/11450/74155/18762/18817/12492/225049/13132/66629/14735/20510/50721/13649/23795/12323/65106/279561/19206/11512/15461/53612/13138/16776/237611/109905/102502/11931/320840/11845/17761/56089/217154/12306/70231/11781/13660/66460/192786/224912/319740/545156/241556/12325/72080/72585/69047/230972/16500…	105
GO:0051231	spindle elongation	4687-10-01	12/28928	0.00213356	5.1433	-0.849004	5.93998e-07	8.43165e-06	4.32757e-06	233406/16551/20877/71819/26934/16319/52276/16571/11799/51792	10
GO:0051099	positive regulation of binding	49/4687	151/28928	0.0104544	2.00282	0.440814	6.13042e-07	8.68298e-06	4.45657e-06	11603/17295/16848/67839/15257/15111/76500/14339/433700/67177/15205/21752/98170/29816/64383/22418/14958/97165/12306/57441/68010/68588/14462/319939/67459/74025/20481/12156/16971/320209/56334/11350/12010/68911/72400/16765/13592/13838/19401/224860/18508/23988/16000/18102/23994/12741/21416/80285/17395	49
GO:0032680	regulation of tumor necrosis factor production	60/4687	199/28928	0.0128014	1.86089	0.804608	6.31423e-07	8.918e-06	4.57719e-06	12484/16803/50931/19260/17002/93695/11450/19219/74155/21898/20963/11847/13345/16846/11820/15507/14082/100689/12683/22418/246730/217203/214855/56644/23960/332579/11491/12475/12772/13211/19271/16452/19204/19357/14131/217305/14130/12775/17394/216869/93759/15979/231699/21899/232801/56399/15040/234779/20128/53791/67445/14870/19261/19401/73914/16000/108655/100535/83433/171285	60
GO:0030856	regulation of epithelial cell differentiation	55/4687	177/28928	0.0117346	1.91784	0.639247	6.32385e-07	8.918e-06	4.57719e-06	12443/12484/14165/16449/15213/20682/18772/19108/26365/17702/18128/18504/18510/19126/58198/74155/24063/17701/21417/19014/14056/69073/15205/19206/12577/207920/17134/22062/67996/15404/15223/18109/14184/24136/81535/18755/14462/18795/14313/12015/15901/21386/107586/12156/17979/17133/14573/19877/13115/18508/12161/108655/12741/17395/22601	55
GO:0071356	cellular response to tumor necrosis factor	62/4687	208/28928	0.0132281	1.83972	0.870753	6.42191e-07	9.01708e-06	4.62805e-06	114249/16668/240518/14555/16691/15257/22029/21934/17951/50706/52700/11450/11770/14063/11806/67338/19229/20963/15511/12189/21873/15205/22059/17952/26408/20528/432940/11491/58994/14462/26409/59004/22036/13211/192159/245527/16452/18035/12362/84094/17394/93759/108153/20304/24105/21938/13078/65098/77626/18534/56492/68441/56310/74682/109685/11796/69807/22030/19697/17948/14534/21936	62
GO:0071706	tumor necrosis factor superfamily cytokine production	62/4687	208/28928	0.0132281	1.83972	0.870753	6.42191e-07	9.01708e-06	4.62805e-06	12484/16803/50931/19260/17002/93695/11450/19219/74155/11501/21898/20963/11847/13345/16846/11820/15507/14082/100689/12683/22418/246730/217203/214855/56644/23960/332579/11491/12475/98365/12772/13211/19271/16452/19204/19357/14131/217305/14130/12775/17394/216869/93759/15979/231699/21899/232801/56399/15040/234779/20128/53791/67445/14870/19261/19401/73914/16000/108655/100535/83433/171285	62
GO:0021782	glial cell development	48/4687	147/28928	0.0102411	2.01534	0.407741	6.47324e-07	9.06656e-06	4.65344e-06	15904/232232/17096/70747/15902/53321/11496/18823/21898/75786/192897/209012/13649/11820/18810/18693/234094/15461/18213/64383/13138/13867/66797/13363/13405/230822/14184/24136/17988/12805/20481/100609/16971/72948/93742/13866/59287/15979/27419/14824/382867/22352/252875/14870/17153/11606/21416/83433	48
GO:0007411	axon guidance	73/4687	258/28928	0.015575	1.74633	1.23455	6.49252e-07	9.06656e-06	4.65344e-06	13642/11603/13723/11658/20350/17967/14451/14725/170758/20360/17986/18128/30957/16782/15185/18007/12167/18028/11785/269878/11820/13639/20351/13841/19206/20346/13395/13138/22418/18208/16776/16772/12561/319476/11878/11491/235472/18187/14462/226251/108699/107515/18131/20349/545156/22323/12805/19271/230857/13176/16971/237847/73710/18121/230316/20266/13866/14573/18124/16777/13838/16774/52666/22422/1850…	73
GO:0008380	RNA splicing	116/4687	464/28928	0.0247493	1.54299	2.65665	6.49908e-07	9.06656e-06	4.65344e-06	15388/70465/233908/110809/217827/18949/15481/19652/52897/53817/12748/209416/12747/20020/56790/666794/106347/229279/53610/238831/56215/73666/74044/212880/12812/68272/244672/27981/56335/72459/70248/219158/71713/319586/330361/207920/14266/432467/67996/67684/20918/67229/20220/268859/72462/232314/320632/101214/22258/66810/101739/331401/66935/22668/50912/20624/170791/28036/19655/13211/72195/69305/68879…	116
GO:1905168	positive regulation of double-strand break repair via homologous recombination	21/4687	43/28928	0.00448048	3.01422	-0.485209	6.53293e-07	9.09423e-06	4.66764e-06	233908/21853/21427/12144/27401/78656/13831/75560/66713/71777/64050/19362/21761/59004/56456/67561/11545/227867/58230/67968/191578	21
GO:0016054	organic acid catabolic process	71/4687	249/28928	0.0151483	1.75988	1.1684	6.69605e-07	9.25635e-06	4.75085e-06	67880/104158/109254/97212/70503/12411/74114/15186/234564/229211/56185/52815/14204/11450/15932/231086/100705/11847/16846/76282/245847/66841/270076/269378/20425/20524/257635/268860/93732/66253/243382/27413/72560/14417/74121/12894/14317/23986/15211/26384/208982/52430/108682/64898/68631/51798/11881/19300/68133/102448/11409/26458/14661/67460/104174/13082/231327/15107/12035/214579/16922/235674/11370/12…	71
GO:0046395	carboxylic acid catabolic process	71/4687	249/28928	0.0151483	1.75988	1.1684	6.69605e-07	9.25635e-06	4.75085e-06	67880/104158/109254/97212/70503/12411/74114/15186/234564/229211/56185/52815/14204/11450/15932/231086/100705/11847/16846/76282/245847/66841/270076/269378/20425/20524/257635/268860/93732/66253/243382/27413/72560/14417/74121/12894/14317/23986/15211/26384/208982/52430/108682/64898/68631/51798/11881/19300/68133/102448/11409/26458/14661/67460/104174/13082/231327/15107/12035/214579/16922/235674/11370/12…	71
GO:0055001	muscle cell development	71/4687	249/28928	0.0151483	1.75988	1.1684	6.69605e-07	9.25635e-06	4.75085e-06	13052/11938/11609/109272/17295/238161/233199/16691/53817/16669/56376/12534/21916/13018/53321/74376/18128/19735/19091/12372/18595/12818/20474/226041/17268/76612/21956/18810/65256/15205/12390/237611/116904/66797/13405/208727/12292/98932/15184/22388/13007/93689/78321/17868/11535/26398/21386/14381/68794/20481/109711/17880/11459/230709/93759/21955/27419/22437/234214/11548/79221/12633/23988/16000/13617…	71
GO:0071901	negative regulation of protein serine/threonine kinase activity	35/4687	94/28928	0.00746746	2.29807	-0.0221978	6.70647e-07	9.25635e-06	4.75085e-06	17096/19260/18753/80794/15502/11450/19735/24063/18817/381759/18755/11819/68082/13197/66971/19271/12156/11350/70769/54612/93759/12578/19252/66917/71059/80280/69903/14870/73914/12575/12367/16973/11606/103844/15242	35
GO:0010977	negative regulation of neuron projection development	51/4687	160/28928	0.0108812	1.96731	0.506958	6.75804e-07	9.30773e-06	4.77722e-06	13642/12550/20350/360213/13865/20360/15185/68585/18007/70369/13132/244152/13841/171207/15205/11512/13131/20346/21389/22418/18208/11845/20745/11491/19347/12494/84035/53972/331401/235106/16971/237847/14972/12010/21838/14083/22352/13838/226422/52822/66368/14567/192176/210108/20562/228357/101490/14228/64294/12933/244058	51
GO:0007173	epidermal growth factor receptor signaling pathway	39/4687	110/28928	0.00832089	2.18824	0.110091	6.89508e-07	9.47635e-06	4.86377e-06	13982/74055/20682/29815/11843/26365/18703/80794/19268/74155/19229/18803/13649/69178/23795/11839/20779/73711/56468/29816/13867/11491/14388/12223/18607/19271/11350/13866/14083/230103/78388/12554/231125/109880/11606/13983/17395/28084/50877	39
GO:1902750	negative regulation of cell cycle G2/M phase transition	30/4687	75/28928	0.00640068	2.46879	-0.187559	7.05545e-07	9.65584e-06	4.95589e-06	235559/12021/12534/12144/15937/23834/18817/12189/56453/107503/20877/76843/12450/381921/15574/71007/14199/20184/77011/19357/19360/269582/66371/72400/225182/60364/80280/12575/68145/17193	30
GO:1905330	regulation of morphogenesis of an epithelium	30/4687	75/28928	0.00640068	2.46879	-0.187559	7.05545e-07	9.65584e-06	4.95589e-06	11609/13982/14165/12550/14164/17295/20682/21385/15415/18504/18510/58198/18595/20474/50721/22418/16819/18707/14462/14609/56753/107515/18121/11350/14573/14182/22419/11606/108655/104156	30
GO:0008585	female gonad development	45/4687	135/28928	0.00960102	2.05732	0.308525	7.4851e-07	1.02223e-05	5.24662e-06	13982/16848/110542/11705/18128/19219/18595/12167/16846/18783/20779/30953/18667/100040608/226090/103468/22762/60534/11819/14313/17390/12366/14087/75410/26927/57264/216869/93759/230103/22764/16323/16322/14566/236899/17311/12190/12367/11606/109685/100535/16324/14309/268903/13983/170731	45
GO:0097485	neuron projection guidance	73/4687	259/28928	0.015575	1.73959	1.23455	7.62189e-07	1.03683e-05	5.32157e-06	13642/11603/13723/11658/20350/17967/14451/14725/170758/20360/17986/18128/30957/16782/15185/18007/12167/18028/11785/269878/11820/13639/20351/13841/19206/20346/13395/13138/22418/18208/16776/16772/12561/319476/11878/11491/235472/18187/14462/226251/108699/107515/18131/20349/545156/22323/12805/19271/230857/13176/16971/237847/73710/18121/230316/20266/13866/14573/18124/16777/13838/16774/52666/22422/1850…	73
GO:0140115	export across plasma membrane	31/4687	79/28928	0.00661404	2.42191	-0.154487	7.62399e-07	1.03683e-05	5.32157e-06	57442/54403/11603/209837/16490/18400/11932/11928/12780/27416/110891/17178/16535/67972/230751/11931/17250/53945/12314/57814/108017/19765/56543/239273/14609/59095/16500/246133/22782/69847/26357	31
GO:0007179	transforming growth factor beta receptor signaling pathway	64/4687	218/28928	0.0136548	1.81195	0.936897	7.71399e-07	1.04688e-05	5.37312e-06	171463/114249/100044509/14538/110542/19303/16420/245688/17986/22433/66513/241639/24063/52592/13132/12167/21417/20779/12577/14225/170676/12390/12683/22059/77794/268977/72789/18099/11491/75901/24136/58250/269003/68010/26409/78558/52463/22793/18607/216805/353310/108155/76905/107586/20481/12156/16971/56213/17127/216869/14573/93759/17826/14083/14828/11545/108075/23988/107392/21807/72183/12741/216190/1…	64
GO:0051100	negative regulation of binding	48/4687	148/28928	0.0102411	2.00172	0.407741	8.08567e-07	1.09503e-05	5.62025e-06	11938/53313/211482/68528/15111/15902/17702/19268/11450/18627/17701/13132/18028/13345/12716/13555/20877/20878/14460/213539/268970/28036/20568/50505/15901/16452/242466/18121/56812/320209/237107/53422/12010/12578/19877/22437/382035/20684/110213/217356/68188/19298/18715/23988/12575/16976/244058/67704	48
GO:2000134	negative regulation of G1/S transition of mitotic cell cycle	28/4687	68/28928	0.00597397	2.5414	-0.253704	8.1702e-07	1.10358e-05	5.66416e-06	12443/26992/233805/93695/57913/17829/268709/14056/22059/235041/15468/14199/234736/22264/52004/12366/208768/52679/19090/72611/16323/225131/104418/54394/19650/12575/12905/18854	28
GO:0043603	amide metabolic process	116/4687	466/28928	0.0247493	1.53637	2.65665	8.18286e-07	1.10358e-05	5.66416e-06	241230/53897/104158/329910/67111/19122/66198/14873/104001/50798/74114/171210/70059/15483/212167/26363/64451/74442/18753/18597/67800/54486/14421/26570/20168/17986/76498/66844/13361/20452/68585/75735/100705/18950/20510/14867/11847/18553/12780/217700/93721/65106/245847/75475/270076/76974/20425/228677/15360/69065/68087/228859/22059/20450/240638/56375/56615/26889/20440/103140/14872/14598/14317/26897/7…	116
GO:0009615	response to virus	105/4687	412/28928	0.0224024	1.57295	2.29286	8.28876e-07	1.11554e-05	5.72556e-06	13052/57444/66141/17329/74019/230405/107652/68713/19260/11628/20480/101613/16420/78933/14063/19094/237886/27401/100504663/11810/13175/76933/11909/15507/18619/14082/80287/100689/23962/14190/17381/16819/21357/246730/16145/16523/72536/72462/23960/332579/668661/218442/74568/338364/58203/24110/14462/15944/244548/11840/93679/17454/72354/27103/23992/15957/13211/69550/11475/71768/233490/12362/211007/5621…	105
GO:0072528	pyrimidine-containing compound biosynthetic process	19/4687	37/28928	0.00405377	3.16939	-0.551354	8.31276e-07	1.11646e-05	5.73025e-06	22245/56520/75533/21877/72269/110074/20425/21915/22171/22247/237336/22169/218756/66588/55936/69719/13178/18102/67283	19
GO:0045088	regulation of innate immune response	122/4687	496/28928	0.0260294	1.5181	2.85509	8.36505e-07	1.12116e-05	5.75438e-06	13982/240518/15481/96935/16803/17096/83490/19260/20480/101613/17002/66166/14375/26365/52065/66513/53610/11501/14063/68585/21898/20963/83564/56085/16846/22631/11820/217306/15511/19014/56335/56496/20779/14082/17057/20877/64383/74136/17381/22418/21357/57738/93694/246730/16145/11845/432940/77777/54725/97165/16523/102626/77772/56644/23960/332579/79554/12475/12894/58203/24110/12628/15944/76438/26409/22…	122
GO:0032640	tumor necrosis factor production	61/4687	205/28928	0.0130147	1.83654	0.83768	8.39644e-07	1.12305e-05	5.76407e-06	12484/16803/50931/19260/17002/93695/11450/19219/74155/21898/20963/11847/13345/16846/11820/15507/14082/100689/12683/22418/246730/217203/214855/56644/23960/332579/11491/12475/98365/12772/13211/19271/16452/19204/19357/14131/217305/14130/12775/17394/216869/93759/15979/231699/21899/232801/56399/15040/234779/20128/53791/67445/14870/19261/19401/73914/16000/108655/100535/83433/171285	61
GO:0002696	positive regulation of leukocyte activation	99/4687	383/28928	0.0211223	1.59536	2.09443	8.4988e-07	1.1344e-05	5.82233e-06	20668/12484/14165/13642/16803/26992/17974/19260/12638/15002/242122/12144/14204/14375/240354/22433/16952/18762/11501/230126/21898/237877/20963/18950/11534/68094/67155/17474/16846/320404/66993/18783/22724/56468/14082/15205/22418/27223/77777/54219/56644/170776/17685/12494/230979/171284/14462/15944/12772/12015/74143/67278/11629/56456/16452/11350/13136/329559/12010/12775/17394/21838/19090/20304/14969/…	99
GO:0006986	response to unfolded protein	41/4687	119/28928	0.0087476	2.12648	0.176236	8.61795e-07	1.14324e-05	5.86774e-06	12443/20856/21828/17341/27362/22393/78284/74126/17974/28146/64209/29810/22433/193740/69310/80888/100037258/74840/23795/15507/226090/69065/68292/16145/208677/27103/72265/71648/104771/56334/14828/78943/17973/110213/18415/80280/11911/56199/192193/231630/170731	41
GO:0010660	regulation of muscle cell apoptotic process	41/4687	119/28928	0.0087476	2.12648	0.176236	8.61795e-07	1.14324e-05	5.86774e-06	11938/13982/75387/15481/12638/15111/18537/29810/18128/18510/68655/19229/52040/22059/14601/26408/26897/12333/13433/16579/16009/16001/18607/14465/16452/216869/93759/12578/18124/276770/19732/13557/12017/12633/11911/16000/15368/11606/14528/14463/170731	41
GO:0061326	renal tubule development	41/4687	119/28928	0.0087476	2.12648	0.176236	8.61795e-07	1.14324e-05	5.86774e-06	11609/12484/16449/114249/15213/14164/20682/21853/12307/15415/22411/381157/18128/18504/18510/19126/58198/18654/11826/21410/20474/21412/15205/19206/16776/67937/15184/14462/56753/15478/107515/12156/18121/14734/14573/83429/69847/15431/22422/11606/22601	41
GO:0031571	mitotic G1 DNA damage checkpoint signaling	15/4687	25/28928	0.00320034	3.70318	-0.683643	8.68758e-07	1.15013e-05	5.90307e-06	12443/57913/17829/22059/234736/22264/12366/208768/52679/19090/225131/104418/12575/12905/18854	15
GO:0043502	regulation of muscle adaptation	40/4687	115/28928	0.00853424	2.14677	0.143163	8.82142e-07	1.16547e-05	5.98181e-06	11938/227753/238161/53817/15111/14464/18128/19735/12372/74155/19230/18585/100705/11534/69642/57080/13138/170749/18438/13405/208727/20271/11629/14381/230857/17127/93759/21955/14083/19877/18124/11545/21938/242202/23988/16000/11606/16905/108655/106393	40
GO:0009263	deoxyribonucleotide biosynthetic process	4687-12-01	17/28928	0.00256027	4.35668	-0.782859	8.93648e-07	1.16715e-05	5.99042e-06	20135/20133/11534/110074/20425/21915/22171/237336/22169/66588/13178/18102	12
GO:0009265	2'-deoxyribonucleotide biosynthetic process	4687-12-01	17/28928	0.00256027	4.35668	-0.782859	8.93648e-07	1.16715e-05	5.99042e-06	20135/20133/11534/110074/20425/21915/22171/237336/22169/66588/13178/18102	12
GO:0046385	deoxyribose phosphate biosynthetic process	4687-12-01	17/28928	0.00256027	4.35668	-0.782859	8.93648e-07	1.16715e-05	5.99042e-06	20135/20133/11534/110074/20425/21915/22171/237336/22169/66588/13178/18102	12
GO:0009262	deoxyribonucleotide metabolic process	22/4687	47/28928	0.00469383	2.889	-0.452137	8.95203e-07	1.16715e-05	5.99042e-06	20135/20133/18950/11534/72269/110074/214254/76974/20425/21915/22171/103149/22262/237336/22169/57813/72962/66588/76952/11637/13178/18102	22
GO:0071214	cellular response to abiotic stimulus	102/4687	398/28928	0.0217623	1.58176	2.19364	8.96403e-07	1.16715e-05	5.99042e-06	12925/20682/12021/22411/26400/94178/77065/18753/16420/20525/29810/12144/14375/16518/18538/11418/18504/52033/19219/24086/21898/11826/19094/11852/13649/11928/18810/11830/13712/56335/279561/12189/14082/192662/13605/15461/20877/22059/13138/19362/27223/13663/18099/20528/20276/224008/15574/234371/26447/210719/107723/22264/14462/14609/235323/17390/12015/13197/27103/228140/50505/12366/26398/170770/19204/…	102
GO:0104004	cellular response to environmental stimulus	102/4687	398/28928	0.0217623	1.58176	2.19364	8.96403e-07	1.16715e-05	5.99042e-06	12925/20682/12021/22411/26400/94178/77065/18753/16420/20525/29810/12144/14375/16518/18538/11418/18504/52033/19219/24086/21898/11826/19094/11852/13649/11928/18810/11830/13712/56335/279561/12189/14082/192662/13605/15461/20877/22059/13138/19362/27223/13663/18099/20528/20276/224008/15574/234371/26447/210719/107723/22264/14462/14609/235323/17390/12015/13197/27103/228140/50505/12366/26398/170770/19204/…	102
GO:0007156	homophilic cell adhesion via plasma membrane adhesion molecules	39/4687	111/28928	0.00832089	2.16853	0.110091	8.97805e-07	1.16715e-05	5.99042e-06	12550/13723/53883/75599/12558/26365/140571/19268/13511/23836/245827/19713/665700/73173/104010/330222/12561/54725/18530/19281/235472/207683/104831/12614/93877/23965/239857/18613/64085/279653/22295/68764/12563/12554/105827/65945/93712/229715/52118	39
GO:0036503	ERAD pathway	39/4687	111/28928	0.00832089	2.16853	0.110091	8.97805e-07	1.16715e-05	5.99042e-06	27362/22393/74126/64209/224727/17155/56085/22213/269695/212190/14084/68292/227619/52231/72053/76892/12330/56709/66212/66435/73316/56812/104771/64136/14828/78943/71472/75770/193670/11993/63958/216157/140630/192193/233040/20338/320011/50760/14950	39
GO:2000279	negative regulation of DNA biosynthetic process	18/4687	34/28928	0.00384041	3.26751	-0.584426	9.00762e-07	1.16735e-05	5.99144e-06	68964/101185/11450/20779/208084/22059/14609/50912/237107/72836/72400/19252/21749/28113/16526/98956/12575/18854	18
GO:0071559	response to transforming growth factor beta	79/4687	288/28928	0.0168551	1.693	1.43298	9.01558e-07	1.16735e-05	5.99144e-06	171463/114249/14560/100044509/20682/20679/14538/110542/19303/16420/50706/245688/17986/22433/66513/241639/24063/52592/13132/12167/21417/20779/18619/12577/14225/170676/12390/12683/22059/224105/22421/22418/77794/268977/72789/18099/11491/75901/14360/24136/58250/269003/13433/68010/26409/78558/52463/22793/16001/18607/216805/353310/108155/76905/11475/107586/20481/12156/16971/11350/56213/17127/216869/145…	79
GO:0090102	cochlea development	26/4687	61/28928	0.00554726	2.63067	-0.319848	9.04273e-07	1.16853e-05	5.99751e-06	12550/20682/12307/21385/17216/18504/22095/14461/329421/21417/15451/15205/16535/11941/22418/12428/14184/230824/68588/22295/239250/13838/17921/16526/330409/21821	26
GO:0048660	regulation of smooth muscle cell proliferation	60/4687	201/28928	0.0128014	1.84238	0.804608	9.14785e-07	1.17976e-05	6.05518e-06	13982/53817/15902/14375/11450/15551/22433/19091/21898/211770/27401/12797/70008/13649/11815/20779/13166/21752/17863/22059/26408/12846/14678/208727/58994/13433/239273/14609/16009/26409/22668/18131/17390/16179/16001/11629/16452/19204/12156/57264/19090/14083/20304/18124/78943/12554/21859/14870/16000/12575/15368/11606/12168/108655/21416/18105/22355/13983/17395/170731	60
GO:0032984	protein-containing complex disassembly	74/4687	265/28928	0.0157884	1.72349	1.26762	9.46511e-07	1.21765e-05	6.24962e-06	11938/227753/68339/15481/67300/21916/94178/73804/110380/213556/18627/20259/15185/14063/70218/19230/286942/56085/72119/68094/100504663/14852/80743/66993/211253/208084/76815/20877/80986/70472/16145/228421/12314/68942/70381/22351/22388/15944/93689/380842/68953/16001/237891/17997/226419/56486/67727/66371/217124/73420/230709/77573/114741/104015/69697/66361/16765/21968/78246/276770/20588/17957/225363/7…	74
GO:0032006	regulation of TOR signaling	49/4687	153/28928	0.0104544	1.97664	0.440814	9.47915e-07	1.21765e-05	6.24962e-06	68526/75425/22433/14066/20963/66629/16846/22631/20111/20779/18099/19744/22258/18145/71878/11836/216805/108155/245670/226419/52187/67605/230709/93759/20224/83429/66443/230676/268933/225131/22628/252875/13804/101142/54170/66397/18712/68441/22222/66799/11987/108655/237898/70394/54644/83433/216080/241035/320311	49
GO:1903522	regulation of blood circulation	77/4687	279/28928	0.0164284	1.70337	1.36684	9.5141e-07	1.21972e-05	6.26027e-06	13052/11938/57442/11609/11603/23945/16480/238161/19224/74318/21385/20536/11553/21954/16518/11418/18627/19735/13511/17896/20510/70008/16846/333433/13649/11928/11820/21956/19218/12291/20779/13166/74166/20346/16535/67972/18438/11931/16523/12314/57814/14681/13405/208727/12494/64817/56543/21834/14609/17390/17868/11535/20271/20787/330953/246133/19217/20266/11350/230709/93759/11689/11548/242202/140492/1…	77
GO:0032869	cellular response to insulin stimulus	69/4687	242/28928	0.0147216	1.75978	1.10226	9.56235e-07	1.22349e-05	6.2796e-06	29815/67856/56041/103988/104215/18753/18710/26365/239126/19268/11450/117150/22433/18762/18770/16846/69178/76282/22724/20779/15360/15461/12390/67972/20528/58988/14678/26379/213053/53322/19267/12566/18795/74143/64898/16001/18607/22318/19271/108155/20787/72999/93759/19090/17973/11545/17913/233016/20588/210973/22628/18534/14870/79221/17977/18508/20660/108083/23830/11606/98415/16324/17918/231207/19697…	69
GO:0044242	cellular lipid catabolic process	67/4687	233/28928	0.0142949	1.77477	1.03611	9.79955e-07	1.25137e-05	6.4227e-06	104158/23945/109254/97212/74114/234564/229211/18753/56185/11450/231086/100705/68453/18805/18803/17939/16846/18783/66841/270076/20524/64383/93732/66253/27413/14705/74121/27226/12894/11808/11814/23986/58994/15211/18795/52430/66082/64898/51798/231871/19300/241274/16971/66853/11409/26458/232889/67460/13082/27419/15107/16922/235674/234779/13078/11370/77626/80911/18534/30955/20660/76192/18634/101490/38…	67
GO:0040013	negative regulation of locomotion	94/4687	360/28928	0.0200555	1.61157	1.92906	9.88218e-07	1.25944e-05	6.46414e-06	16449/242608/12550/16480/11595/109254/212539/105844/20350/68713/20733/50931/22411/140571/245688/11932/19273/18128/11450/19091/19219/15185/11602/73608/12739/74012/52592/211770/380916/11852/67103/11815/14114/17470/171207/192662/74144/20346/13138/22418/332110/19279/15404/11601/20440/54485/19281/17286/53614/24136/15184/104831/269003/11819/14462/18795/14609/16009/24071/56753/66082/13197/52463/11629/19…	94
GO:0110053	regulation of actin filament organization	78/4687	284/28928	0.0166418	1.69512	1.39991	9.98762e-07	1.27039e-05	6.5203e-06	227753/17295/19241/17974/18481/22411/19303/21916/56699/18753/110380/213556/80880/108100/20259/19219/14063/11806/19229/19230/118449/11687/18693/234094/52428/29816/12985/224105/268396/20292/104027/11845/235041/268970/12333/14787/22351/22388/18643/11840/14609/93689/56753/237860/22323/236266/73910/15901/67771/104252/277360/11350/18613/17127/12704/99889/243725/19240/93675/16765/83767/17973/666244/1791…	78
GO:0006816	calcium ion transport	117/4687	473/28928	0.0249627	1.52668	2.68973	1.03144e-06	1.30939e-05	6.72047e-06	11938/20856/74055/228071/17341/19122/53313/17329/238161/53376/14299/76757/14873/22393/192120/17096/211482/66109/68528/19260/103988/94178/269437/18823/12372/114774/319984/19229/11749/56085/71912/59091/18803/65086/12294/19218/213573/12323/279561/12291/110891/15205/317750/14225/74166/11941/17863/16440/67972/237611/18438/11931/16523/56089/217154/14678/12314/14681/13405/12292/14360/116873/225997/20307…	117
GO:0042908	xenobiotic transport	21/4687	44/28928	0.00448048	2.94571	-0.485209	1.05895e-06	1.34169e-05	6.88624e-06	18400/20519/20525/12780/58207/27416/18171/57738/230751/20529/27413/17250/76408/19765/30805/239273/14609/224814/27404/26357/54670	21
GO:0032271	regulation of protein polymerization	62/4687	211/28928	0.0132281	1.81356	0.870753	1.10061e-06	1.39108e-05	7.13974e-06	227753/17295/19241/17974/18481/21916/56699/18753/80880/108100/20259/193740/67971/19229/19230/75786/11687/15511/13191/14159/29816/12985/20292/11845/235041/268970/12333/22334/22351/18643/93689/237860/22323/72205/73910/67771/104252/277360/83679/72948/11350/18613/243725/19240/69697/93675/16765/17973/666244/17913/58804/105439/218397/13169/76709/245857/56742/74192/545481/211673/13717/14228	62
GO:0007159	leukocyte cell-cell adhesion	109/4687	434/28928	0.0232558	1.5501	2.42515	1.10222e-06	1.39108e-05	7.13974e-06	20668/12484/13642/19122/109254/14537/26992/22350/17974/19260/15002/242122/213208/67547/93695/12144/14204/26365/240354/22433/16952/18762/114774/11501/230126/20963/18950/11534/66629/68094/67155/11847/16846/320404/66993/22724/15507/56468/14082/15205/20390/14190/15223/170776/65113/11808/12333/230979/14357/14348/12628/14462/15944/12772/12015/74143/16179/11629/56456/76905/16452/19204/11350/13136/18613/…	109
GO:0071479	cellular response to ionizing radiation	32/4687	84/28928	0.00682739	2.35122	-0.121415	1.10631e-06	1.39352e-05	7.15228e-06	12021/77065/16420/12144/14375/24086/11852/13712/12189/13605/15461/22059/19362/27223/224008/15574/22264/14462/13197/228140/170770/19361/230709/93759/12955/60530/12575/12190/98415/68142/74041/22601	32
GO:1903039	positive regulation of leukocyte cell-cell adhesion	78/4687	285/28928	0.0166418	1.68917	1.39991	1.1592e-06	1.45731e-05	7.4797e-06	20668/12484/13642/14537/26992/17974/19260/15002/242122/12144/14204/240354/22433/16952/18762/114774/11501/230126/20963/18950/11534/68094/67155/16846/320404/66993/22724/56468/14082/15205/170776/12333/230979/14462/15944/12772/12015/74143/16179/11629/56456/16452/19204/11350/13136/12010/12775/21838/20304/14969/18124/17973/11689/20588/15040/22637/16190/22361/20344/22628/18534/57376/19261/17311/19401/16…	78
GO:0010662	regulation of striated muscle cell apoptotic process	28/4687	69/28928	0.00597397	2.50457	-0.253704	1.16309e-06	1.45937e-05	7.49027e-06	11938/75387/15481/15111/18537/29810/18128/18510/68655/52040/22059/14601/26408/26897/12333/16579/16009/18607/14465/16452/93759/276770/19732/12633/11606/14528/14463/170731	28
GO:0016051	carbohydrate biosynthetic process	65/4687	225/28928	0.0138681	1.78301	0.969969	1.18235e-06	1.47906e-05	7.59132e-06	241230/11676/14555/14873/12748/67300/14043/18655/103988/19046/53412/56790/67800/171167/11450/18627/14583/19091/14344/19219/94284/72136/50721/16846/56351/76282/69181/64580/54646/14120/217664/67863/98388/12952/213053/58250/27376/58994/14348/26384/19082/105651/108682/74343/268756/269224/108155/81799/14381/19204/93759/17449/216558/11545/140491/94181/18534/103836/11911/16000/19662/21416/384783/14534/7…	65
GO:1904019	epithelial cell apoptotic process	38/4687	108/28928	0.00810753	2.17162	0.0770189	1.18334e-06	1.47906e-05	7.59132e-06	13982/227753/16668/20661/16691/22393/22411/15111/11909/13555/18667/67996/242705/11845/12306/18145/59004/12015/12223/236266/16001/16452/21841/11350/216869/30955/12633/16000/13617/12371/23830/12367/15368/69807/67733/21416/241035/22601	38
GO:0043525	positive regulation of neuron apoptotic process	37/4687	104/28928	0.00789418	2.1958	0.0439466	1.19568e-06	1.49161e-05	7.65576e-06	11603/19122/72930/18481/26400/112405/19268/114774/11820/11909/13841/17863/22059/20450/16819/208727/14184/17970/17390/12366/26398/170770/26403/71648/11350/14824/17210/17865/12633/23988/11911/12371/12367/14528/12123/18105/12569	37
GO:0006417	regulation of translation	98/4687	381/28928	0.0209089	1.58754	2.06135	1.21957e-06	1.51849e-05	7.79372e-06	66912/226518/19652/238161/22393/53817/14786/72181/17974/28146/18772/666794/19735/16663/217331/78796/80890/19229/210004/18805/108037/14852/11820/100037258/18011/16475/224907/12227/56335/14151/20425/17347/11991/66084/21357/52856/22171/20918/58988/18755/68015/66971/27103/227682/13211/108155/64436/100609/72416/19204/21841/56334/53422/70769/27058/13684/18983/13866/71989/19090/210529/233833/66892/73158…	98
GO:0003158	endothelium development	48/4687	150/28928	0.0102411	1.97503	0.407741	1.2496e-06	1.55291e-05	7.97035e-06	16449/15213/14164/17295/20671/22350/15413/26365/17986/18128/14063/16889/12739/11852/21417/622434/21873/74144/27375/16819/109905/53945/54485/13405/11819/18795/14609/12490/26433/15901/18613/20672/27419/19877/29876/12161/13617/66923/11606/12168/108655/11481/12741/12822/14924/14726/21821/14612	48
GO:0070372	regulation of ERK1 and ERK2 cascade	88/4687	333/28928	0.0187753	1.63103	1.73063	1.25935e-06	1.56203e-05	8.01719e-06	13982/14165/114249/12266/14164/14538/17096/22350/14268/21934/19260/26400/101613/15111/93695/26365/72514/52065/18128/11450/22433/74155/18762/18595/24063/14063/21898/19229/20963/75607/13132/70008/11687/13649/22631/11820/217378/20779/14114/13841/73167/15461/109905/19279/56089/14678/332579/13405/11491/14184/14172/75590/71878/244882/24071/12778/216805/81799/11475/230857/13176/12156/16971/67071/11350/1…	88
GO:0050768	negative regulation of neurogenesis	51/4687	163/28928	0.0108812	1.93111	0.506958	1.26244e-06	1.56287e-05	8.02146e-06	12484/12550/15904/20350/360213/15902/20360/18128/15185/68585/14461/12227/13841/171207/107503/15205/21752/13131/20346/18213/64383/22059/22421/22418/18208/20292/18109/14184/235472/16579/230674/15901/20481/18121/12010/12704/21838/14083/52822/14567/22422/18508/20660/210108/20562/69743/228357/83433/216190/244058/170731	51
GO:0010972	negative regulation of G2/M transition of mitotic cell cycle	29/4687	73/28928	0.00618733	2.45188	-0.220631	1.27243e-06	1.57224e-05	8.06958e-06	235559/12021/12534/12144/15937/23834/18817/12189/56453/20877/76843/12450/381921/15574/71007/14199/20184/77011/19357/19360/269582/66371/72400/225182/60364/80280/12575/68145/17193	29
GO:0006457	protein folding	56/4687	185/28928	0.0119479	1.86827	0.672319	1.27701e-06	1.5749e-05	8.08322e-06	94244/15481/67466/15502/56445/238831/193740/15482/70369/56351/100037258/15511/23795/15507/81489/56323/72170/227638/270166/76594/66120/56612/114602/68015/72354/12330/56709/73316/56812/12010/64136/272589/14828/14824/98828/66917/12955/217012/385493/18415/19298/101869/12017/72726/63958/69387/14999/11632/69253/22327/66101/15000/58233/66411/14228/72429	56
GO:0071560	cellular response to transforming growth factor beta stimulus	77/4687	281/28928	0.0164284	1.69125	1.36684	1.28461e-06	1.58127e-05	8.11592e-06	171463/114249/100044509/20682/20679/14538/110542/19303/16420/50706/245688/17986/22433/66513/241639/24063/52592/13132/12167/21417/20779/18619/12577/14225/170676/12390/12683/22059/224105/22421/22418/77794/268977/72789/18099/11491/75901/14360/24136/58250/269003/13433/68010/26409/78558/52463/22793/16001/18607/216805/353310/108155/76905/11475/107586/20481/12156/16971/11350/56213/17127/216869/14573/937…	77
GO:0034440	lipid oxidation	43/4687	129/28928	0.00917431	2.05732	0.24238	1.30457e-06	1.6028e-05	8.22641e-06	75387/20682/97212/74114/229211/56185/67800/239126/11450/55990/231086/100705/11687/16846/11815/66841/270076/20524/93732/27413/74121/27226/12894/23986/11685/53322/52430/51798/19300/11409/26458/67460/15107/11689/16922/235674/11370/80911/20928/216190/18634/14261/384783	43
GO:0018105	peptidyl-serine phosphorylation	62/4687	212/28928	0.0132281	1.80501	0.870753	1.31197e-06	1.60884e-05	8.25741e-06	17295/29815/12534/12747/18753/19108/12283/76500/52033/18762/15185/24086/18817/20963/329421/20510/22137/333433/13649/13175/11820/26411/12323/19713/18213/20878/58805/224105/22418/16145/29857/102626/13405/12566/15944/11836/13197/228140/108155/12995/269582/216869/26415/19090/19877/78943/17973/26404/59126/18534/75770/109880/13728/11606/21687/101490/17346/53416/56489/20620/232430/12569	62
GO:0008360	regulation of cell shape	47/4687	146/28928	0.0100277	1.98687	0.374669	1.3277e-06	1.62506e-05	8.34066e-06	72729/22350/216560/14268/104215/19303/56699/170758/140571/71960/108100/16952/70573/19229/15451/269233/20203/20351/192662/14159/69581/114301/20292/381921/54712/14360/68010/22388/74337/20349/73910/57912/104252/230709/14083/58804/102098/14163/13728/22379/320609/74202/16568/13144/14726/29806/20354	47
GO:0006898	receptor-mediated endocytosis	78/4687	286/28928	0.0166418	1.68326	1.39991	1.34366e-06	1.64149e-05	8.42498e-06	13642/12266/66141/96935/14799/12527/67300/22350/140780/14725/26365/15366/11450/77116/12492/20963/13132/227700/11820/19218/18693/27008/11838/12390/29816/64383/12757/54219/94190/56089/12306/12475/11814/216344/19765/73094/11840/24071/12330/18717/11535/12778/13429/68566/16971/74325/16443/93742/12010/14130/12775/266781/216869/74775/104015/83767/217835/72238/17957/234779/52055/11773/20660/14600/16414/1…	78
GO:0060675	ureteric bud morphogenesis	30/4687	77/28928	0.00640068	2.40466	-0.187559	1.36553e-06	1.66229e-05	8.53177e-06	11609/114249/15213/14164/20682/21853/15415/22411/381157/18504/18510/58198/18654/21410/20474/21412/15205/19206/16776/67937/14462/56753/15478/107515/12156/18121/14734/14573/15431/11606	30
GO:0010810	regulation of cell-substrate adhesion	67/4687	235/28928	0.0142949	1.75967	1.03611	1.36581e-06	1.66229e-05	8.53177e-06	18792/16449/114249/76509/16480/14538/216560/12305/14268/13731/14115/170758/50706/18128/18762/241639/11806/19229/13132/11687/11815/23795/268709/20779/14114/225392/13138/17381/83436/20745/15404/11601/94214/16403/20440/13405/110253/18167/14369/56753/20349/19271/16452/16971/277360/225341/11350/17127/21838/12578/14083/69697/19877/67811/12554/218397/18552/76709/192176/109880/21687/320664/68169/13144/14…	67
GO:0043507	positive regulation of JUN kinase activity	22/4687	48/28928	0.00469383	2.82882	-0.452137	1.39999e-06	1.69859e-05	8.71805e-06	21934/26400/30957/20963/22418/26408/99470/24136/68082/26409/16179/26398/26403/12775/70097/78943/21899/26404/13838/26407/26412/22030	22
GO:0006936	muscle contraction	87/4687	329/28928	0.018562	1.6321	1.69756	1.40087e-06	1.69859e-05	8.71805e-06	72043/11938/57442/227753/110809/114249/11603/109272/16480/17295/238161/19224/233199/21385/17904/11553/21916/21954/21953/16518/71960/19735/19091/12372/19219/13511/114774/17896/11749/71912/70008/11847/22004/11785/333433/11928/21956/19218/12291/14225/74166/16535/67972/268860/237611/18438/11931/16523/217154/12314/57814/13405/208727/12292/17907/26397/12494/18167/58994/56543/93689/17868/52690/20271/213…	87
GO:0007292	female gamete generation	57/4687	190/28928	0.0121613	1.85159	0.705391	1.41799e-06	1.71614e-05	8.80815e-06	70465/67052/219114/21973/11705/67121/18817/230126/19229/12167/22137/67141/16846/74377/18783/56335/215387/66634/20779/268697/18667/64383/20878/69716/12442/229841/70891/214575/217716/381759/12316/18795/17390/236266/75410/74090/53422/93759/230103/20104/22764/16323/71904/242202/381022/14566/16000/13617/12190/11606/17350/26920/100535/16324/26428/268903/51792	57
GO:0046661	male sex differentiation	63/4687	217/28928	0.0134414	1.79186	0.903825	1.42367e-06	1.7198e-05	8.82693e-06	12443/13982/14165/20682/110542/12638/11705/22035/381157/14725/20133/18595/333639/14585/20474/218454/237911/21412/20346/224902/14460/22418/66720/17761/97165/228421/13363/22762/15395/17685/14462/12316/14609/22668/107515/11614/14087/14465/21386/67561/73296/20675/94224/16323/15405/13078/16322/17311/19401/17977/192176/67231/12161/19662/16324/14309/108829/14228/73679/12160/13983/14463/280668	63
GO:0043506	regulation of JUN kinase activity	27/4687	66/28928	0.00576061	2.52489	-0.286776	1.48824e-06	1.79446e-05	9.21014e-06	12411/21934/19260/26400/15502/30957/20963/22418/26408/99470/24136/68082/26409/16179/26398/26403/12775/54612/70097/78943/21899/26404/13838/26407/14870/26412/22030	27
GO:0035023	regulation of Rho protein signal transduction	32/4687	85/28928	0.00682739	2.32356	-0.121415	1.49992e-06	1.80519e-05	9.26522e-06	72729/17295/236920/12558/14063/11806/319197/98845/192662/235041/94190/72536/105445/11814/110596/19765/319939/67425/216805/110279/57912/11350/13866/16765/11548/71704/102098/69903/21927/76041/99662/20354	32
GO:0032386	regulation of intracellular transport	81/4687	301/28928	0.0172818	1.66089	1.49913	1.51671e-06	1.82202e-05	9.35158e-06	11609/216831/217827/12550/16480/238257/22350/12021/19260/12534/360213/14451/18753/29810/234515/11450/15937/22433/241639/16543/77116/13132/22213/50721/16846/21956/11815/170790/12189/19387/20779/12794/13191/73167/13605/72170/170749/52014/225362/13663/269113/12306/231293/13660/71116/66810/104831/216344/11840/331401/54141/13211/22318/73668/68566/67180/16452/70769/99889/12578/66361/20224/99237/1000434…	81
GO:0051302	regulation of cell division	56/4687	186/28928	0.0119479	1.85823	0.672319	1.54146e-06	1.84833e-05	9.48662e-06	21828/14164/20671/268451/12144/108961/211978/77889/71877/18654/23834/18817/70218/233406/114606/69073/19206/13605/67455/20877/64383/20878/71819/11845/71733/12314/26934/16319/52276/12316/52004/12223/16001/17979/381293/66371/12704/52679/54635/11799/229776/67811/17954/16569/18999/78610/67968/208146/226747/18508/73139/23988/12190/75669/14534/227937	56
GO:0098739	import across plasma membrane	62/4687	213/28928	0.0132281	1.79653	0.870753	1.56092e-06	1.86821e-05	9.58864e-06	55963/20496/20514/209837/16529/20512/19122/56643/67547/18753/20525/14725/16518/26570/11932/18627/19735/114774/75607/20510/70008/11847/11928/65106/279561/72027/14412/110891/16535/16819/57738/20529/11931/17250/20276/26889/16523/70026/12292/14360/213053/30805/56543/107723/16519/20271/330953/246133/215335/22782/434203/69847/50934/215113/76257/331004/57138/20928/56485/11606/11987/384783	62
GO:0048678	response to axon injury	35/4687	97/28928	0.00746746	2.227	-0.0221978	1.5775e-06	1.88458e-05	9.67265e-06	17096/12534/19268/17986/30957/13361/18007/20510/11815/19387/18213/13138/18438/11491/14184/11808/84035/17390/16500/16001/16452/16971/237847/13866/14824/234779/13838/16526/66368/192176/210108/109880/83433/101490/244058	35
GO:0002697	regulation of immune effector process	119/4687	487/28928	0.0253894	1.50814	2.75587	1.60956e-06	1.91934e-05	9.85106e-06	12484/12266/27362/15481/96935/16803/17096/16164/50931/19260/21946/213208/56460/14204/26365/15013/240354/22433/16952/18762/14063/11806/230126/68585/21898/237877/14461/20963/18950/14389/13345/16846/670558/22724/56468/14082/56554/17057/14159/100689/14027/14460/14190/22418/93694/27223/214855/77777/54725/56644/15223/332579/65113/17685/15275/230979/64817/22364/12628/14462/12772/26409/74143/67278/18607/…	119
GO:0051961	negative regulation of nervous system development	53/4687	173/28928	0.0113079	1.89083	0.573103	1.62136e-06	1.92986e-05	9.90509e-06	12484/12550/15904/20350/360213/15902/20360/18128/15185/68585/14461/11820/12227/13841/171207/107503/15205/21752/13131/20346/18213/64383/22059/22421/22418/18208/20292/18109/14184/235472/16579/230674/15901/20481/18121/12010/12704/21838/14083/52822/74762/14567/22422/18508/20660/210108/20562/69743/228357/83433/216190/244058/170731	53
GO:0009394	2'-deoxyribonucleotide metabolic process	21/4687	45/28928	0.00448048	2.88025	-0.485209	1.68252e-06	1.999e-05	1.02599e-05	20135/20133/18950/11534/72269/110074/214254/76974/20425/21915/22171/103149/22262/237336/22169/72962/66588/76952/11637/13178/18102	21
GO:0002221	pattern recognition receptor signaling pathway	77/4687	283/28928	0.0164284	1.6793	1.36684	1.72535e-06	2.04614e-05	1.05019e-05	13982/240518/15481/16803/17096/83490/19260/20480/101613/17002/66166/52065/66513/14063/68585/21898/56085/11820/15511/56496/20779/20877/64383/74136/21357/57738/246730/16145/11845/432940/16523/102626/56644/23960/79554/12475/15944/76438/26409/228801/107515/16179/18607/108155/226791/18035/12362/216869/70110/19090/27419/22259/231699/11545/21899/22174/234779/20128/18521/78781/53791/54123/67857/14567/739…	77
GO:0032042	mitochondrial DNA metabolic process	15/4687	26/28928	0.00320034	3.56075	-0.683643	1.74463e-06	2.06146e-05	1.05805e-05	216860/20133/327762/72170/22059/12628/50776/57813/11545/21975/13804/18975/19819/17527/74528	15
GO:0044819	mitotic G1/S transition checkpoint signaling	15/4687	26/28928	0.00320034	3.56075	-0.683643	1.74463e-06	2.06146e-05	1.05805e-05	12443/57913/17829/22059/234736/22264/12366/208768/52679/19090/225131/104418/12575/12905/18854	15
GO:0140895	cell surface toll-like receptor signaling pathway	29/4687	74/28928	0.00618733	2.41874	-0.220631	1.76979e-06	2.08471e-05	1.06998e-05	16803/17096/83490/19260/17002/66166/52065/14063/21898/246730/11845/23960/12475/26409/228801/16179/18035/70110/27419/22259/231699/21899/53791/224938/69807/100535/19697/83433/216190	29
GO:0060444	branching involved in mammary gland duct morphogenesis	16/4687	29/28928	0.0034137	3.40522	-0.65057	1.77073e-06	2.08471e-05	1.06998e-05	20496/13982/12305/17702/19014/11839/20779/18667/22418/20292/21386/17979/16973/21420/18854/104156	16
GO:0006631	fatty acid metabolic process	117/4687	478/28928	0.0249627	1.51071	2.68973	1.79405e-06	2.10833e-05	1.08211e-05	94180/75387/104158/329910/23945/12266/67111/109254/20682/97212/66198/19224/67856/74114/171210/234564/20249/19079/229211/19215/56185/67800/54486/26365/239126/11450/18627/66400/18823/16952/11770/60527/16889/55990/231086/100705/14867/67103/11687/16846/56351/217700/18783/12189/78894/66841/270076/70861/13897/20524/64383/58805/54326/93732/22229/13107/66253/12846/27413/74121/12894/212980/11808/11814/642…	117
GO:0000302	response to reactive oxygen species	64/4687	223/28928	0.0136548	1.77133	0.936897	1.81904e-06	2.13384e-05	1.0952e-05	15481/17295/12534/18753/75533/18538/16952/16881/13361/114774/18595/15185/11826/19229/20657/11852/13649/11815/11839/214254/20779/14056/13605/22059/16819/22229/26408/11808/14360/12333/58994/52231/68015/17390/52463/26398/11350/26415/93759/12578/14297/18124/78943/26420/11545/13078/12955/11671/16649/14870/19261/13804/13617/20928/12367/15368/14528/108655/19697/68031/54683/14763/17527/17395	64
GO:0097192	extrinsic apoptotic signaling pathway in absence of ligand	30/4687	78/28928	0.00640068	2.37383	-0.187559	1.87652e-06	2.1973e-05	1.12777e-05	14165/14451/29810/15511/19713/14050/14082/17347/21752/14460/16819/14049/13867/73699/14360/170755/12015/12366/14573/12045/16323/17210/14182/17311/16000/227154/13144/17346/51795/51792	30
GO:2001235	positive regulation of apoptotic signaling pathway	55/4687	183/28928	0.0117346	1.85496	0.639247	2.01925e-06	2.36016e-05	1.21136e-05	11609/18611/17974/18753/22035/66813/17701/21898/12167/11820/12323/19713/68428/14082/14084/22059/224105/22418/22062/13663/73699/59004/17390/12015/12366/23992/216805/76571/16452/170770/93759/24105/26420/17973/16323/21899/17210/12235/22361/72287/13040/21987/17153/12905/11606/16324/50996/103844/22030/72567/13144/18854/64294/51795/51792	55
GO:0003015	heart process	71/4687	256/28928	0.0151483	1.71176	1.1684	2.03522e-06	2.37454e-05	1.21874e-05	13052/11938/57442/11609/227753/110809/11603/16480/17295/238161/74318/76757/21385/14043/20536/21954/21953/16518/19735/13511/17896/20510/70008/333433/11928/21956/12291/20779/74166/20346/16535/18438/11931/16523/56089/12314/57814/14681/13405/208727/14360/26397/56543/21834/14609/17868/11535/20271/14465/20787/330953/246133/20266/230709/93759/11548/242202/140492/50490/116810/52076/192176/13617/20928/240…	71
GO:0032204	regulation of telomere maintenance	36/4687	102/28928	0.00768082	2.17834	0.0108744	2.05628e-06	2.38624e-05	1.22474e-05	68964/26400/101185/269400/52040/50721/56351/20779/208084/11991/20877/22059/332110/229512/57321/67459/50912/50505/234344/56456/19360/245474/237107/72836/72400/21749/28113/11545/53379/235134/26407/98956/14528/16905/68142/18854	36
GO:0042490	mechanoreceptor differentiation	36/4687	102/28928	0.00768082	2.17834	0.0108744	2.05628e-06	2.38624e-05	1.22474e-05	97031/16449/15213/216560/70615/18128/22095/329421/70129/13047/224796/244152/15205/270893/16535/11941/18213/207920/102502/18109/14184/110253/68588/236266/22295/27419/218756/239250/17921/14182/100503041/330409/16568/21821/380718/54670	36
GO:2001257	regulation of cation channel activity	36/4687	102/28928	0.00768082	2.17834	0.0108744	2.05628e-06	2.38624e-05	1.22474e-05	57442/238161/14873/432442/14167/12372/56085/71912/59091/227618/328424/14225/16535/237611/16523/217154/12314/57814/13405/116873/75785/101118/22318/239408/246133/20266/234779/14166/56437/13040/58799/13617/20928/17918/83433/17395	36
GO:0060419	heart growth	43/4687	131/28928	0.00917431	2.02591	0.24238	2.06901e-06	2.39673e-05	1.23013e-05	13052/11609/14632/14164/238161/53817/21385/17967/56376/12534/18128/19735/19091/19094/100705/20182/12818/50721/17268/268697/14159/22062/22762/14609/26398/14465/14381/20481/18121/11350/93759/234214/11548/14182/16526/23988/16000/19662/18712/11606/108655/22601/14463	43
GO:1900076	regulation of cellular response to insulin stimulus	34/4687	94/28928	0.00725411	2.23241	-0.0552701	2.0748e-06	2.39915e-05	1.23137e-05	67856/56041/18753/239126/19268/117150/18762/16846/69178/22724/20779/67972/58988/14678/26379/53322/19267/74143/19271/93759/17973/17913/233016/210973/17977/20660/108083/11606/98415/17918/19697/216190/52892/170731	34
GO:0010665	regulation of cardiac muscle cell apoptotic process	27/4687	67/28928	0.00576061	2.48721	-0.286776	2.10927e-06	2.43035e-05	1.24738e-05	11938/75387/15481/15111/18537/18128/18510/68655/52040/22059/14601/26408/26897/12333/16579/16009/18607/14465/16452/93759/276770/19732/12633/11606/14528/14463/170731	27
GO:0072348	sulfur compound transport	27/4687	67/28928	0.00576061	2.48721	-0.286776	2.10927e-06	2.43035e-05	1.24738e-05	55963/243616/26570/70129/20510/104681/27416/14412/20524/56615/17250/67863/26934/27376/239273/14609/319653/215335/104910/208890/83429/268512/171429/215113/26357/67283/73095	27
GO:0030178	negative regulation of Wnt signaling pathway	52/4687	170/28928	0.0110945	1.8879	0.54003	2.12896e-06	2.44671e-05	1.25578e-05	494504/140577/14632/20668/68339/12550/20682/20671/214105/22411/14368/12558/19273/18128/50781/666048/241639/629378/13132/77583/11820/244152/114606/56811/22418/72345/18099/235542/18230/84035/56612/68588/74025/12156/16971/18121/21885/14734/54612/74775/67772/319478/76281/22419/21888/50722/320587/21416/228357/380702/54644/29806	52
GO:1902115	regulation of organelle assembly	69/4687	247/28928	0.0147216	1.72415	1.10226	2.13101e-06	2.44671e-05	1.25578e-05	227753/22350/216560/226407/56455/20743/16578/16180/11843/216846/71091/117150/269702/227738/193740/18817/19229/17152/14569/15511/74201/20779/100088/17427/22418/195208/332110/71007/20460/68942/71116/319675/217692/114602/54636/213575/68953/54141/329015/236266/70314/64009/76571/52639/66371/11350/381644/73420/225898/74302/78246/26420/14182/212514/74383/76709/72068/108083/67578/69807/21821/104625/20620…	69
GO:0002758	innate immune response-activating signaling pathway	79/4687	294/28928	0.0168551	1.65845	1.43298	2.15595e-06	2.47096e-05	1.26823e-05	13982/240518/15481/16803/17096/83490/19260/20480/101613/17002/66166/52065/66513/14063/68585/21898/20963/56085/11820/15511/56496/20779/20877/64383/74136/21357/57738/246730/16145/11845/432940/16523/102626/56644/23960/79554/12475/15944/76438/26409/228801/107515/16179/18607/108155/226791/18035/12362/56620/216869/70110/19090/27419/22259/231699/11545/21899/22174/234779/20128/18521/78781/53791/54123/678…	79
GO:0009914	hormone transport	106/4687	425/28928	0.0226157	1.53936	2.32593	2.16623e-06	2.47836e-05	1.27203e-05	11609/75387/27359/75767/20907/17096/28146/103988/12638/56455/11450/18627/18510/106347/16952/19219/80885/14063/11826/21410/13132/50721/11747/12953/16846/13649/22631/18642/19218/12780/78894/214597/18693/18555/16535/17863/268860/67041/14601/12952/14681/12894/71764/12494/12426/67767/76303/53322/58994/14462/18795/14609/23957/16009/12015/545156/269224/16500/22318/81799/21386/18111/20787/26927/16452/153…	106
GO:0006271	DNA strand elongation involved in DNA replication	4687-10-01	13/28928	0.00213356	4.74767	-0.849004	2.19661e-06	2.5087e-05	1.2876e-05	18968/17220/18973/18538/16881/17217/327762/17215/69270/18972	10
GO:0046546	development of primary male sexual characteristics	56/4687	188/28928	0.0119479	1.83846	0.672319	2.23078e-06	2.54324e-05	1.30533e-05	12443/13982/20682/110542/12638/11705/22035/14725/20133/18595/333639/14585/20474/218454/237911/21412/20346/224902/14460/22418/66720/17761/97165/228421/13363/22762/15395/17685/14462/12316/14609/22668/11614/14087/14465/67561/73296/20675/94224/16323/15405/13078/16322/17311/19401/17977/192176/67231/19662/16324/14309/108829/73679/13983/14463/280668	56
GO:1904375	regulation of protein localization to cell periphery	51/4687	166/28928	0.0108812	1.89621	0.506958	2.30069e-06	2.61835e-05	1.34388e-05	216831/12550/19122/67300/22350/104215/18772/73804/66455/18762/18817/13132/14735/50721/13649/23795/12323/279561/15461/53612/13138/237611/109905/102502/11845/56089/217154/545156/12325/72080/72585/230972/18607/74053/108155/226791/16971/56486/12995/56334/217124/20908/69847/11773/78906/74513/17918/53328/83433/18777/26422	51
GO:1901136	carbohydrate derivative catabolic process	74/4687	271/28928	0.0157884	1.68533	1.26762	2.35291e-06	2.67309e-05	1.37197e-05	54403/11676/14555/18655/11628/103988/21946/12659/18753/58242/81600/15366/15937/17155/18770/16889/15932/18585/110173/18950/17939/50721/170768/333433/11820/18642/72269/14447/110074/245847/214254/20779/76974/269378/110006/68292/58805/26358/17381/224794/12183/227619/74246/74245/208727/15275/15211/103149/26384/19082/22262/12398/216805/108155/11881/72962/71207/27419/320685/94044/242202/76952/11668/2096…	74
GO:2001234	negative regulation of apoptotic signaling pathway	71/4687	257/28928	0.0151483	1.7051	1.1684	2.37119e-06	2.68579e-05	1.37849e-05	14165/240518/18611/22393/74126/170799/64209/14451/75533/15502/17829/15937/22433/53610/67338/237877/70369/106298/13132/93735/15511/12189/15507/20779/219158/14050/21752/68349/14460/15201/14049/97165/16403/14678/234371/14360/22334/170755/68015/26409/74143/12778/18121/66073/216869/14573/93759/217558/14297/17210/110213/14870/60530/12633/11911/16000/66505/15368/381038/16905/69807/67211/21416/79202/1969…	71
GO:0090130	tissue migration	40/4687	119/28928	0.00853424	2.07461	0.143163	2.37237e-06	2.68579e-05	1.37849e-05	14165/20682/216560/53868/252973/15185/241639/68585/73608/11826/14389/18803/245827/11468/20779/20346/68743/22418/11845/19279/235041/263803/24136/104831/18643/56753/11881/76905/11475/11459/14083/19877/70097/22352/234779/212307/17311/12168/384783/17395	40
GO:0043491	phosphatidylinositol 3-kinase/protein kinase B signal transduction	89/4687	343/28928	0.0189887	1.60147	1.7637	2.49916e-06	2.8244e-05	1.44963e-05	14538/75141/12305/83490/14268/17289/20720/14725/18710/26365/52065/234515/17986/22433/74155/18595/11501/14063/68585/27280/19229/14389/100504663/93735/209012/16846/13649/19713/20779/18213/12985/13138/13867/68815/18438/56089/66797/18707/14184/14360/58994/14462/67027/20349/16001/19271/216805/81799/64436/16452/240752/16443/54612/13866/216869/54635/93759/320207/74107/14083/224836/20304/19732/22174/2109…	89
GO:0072089	stem cell proliferation	47/4687	149/28928	0.0100277	1.94686	0.374669	2.51298e-06	2.83508e-05	1.45511e-05	14165/68964/20682/20671/14013/14235/22411/54139/18128/241639/230126/13132/18028/50721/14114/69073/19206/21752/22059/22418/17345/97165/233904/15184/15944/14609/15412/12490/21386/107586/94223/17979/217127/53890/20672/14182/636931/17311/15400/52335/12190/18712/21807/21843/53414/73703/22601	47
GO:0010506	regulation of autophagy	84/4687	319/28928	0.0179219	1.62522	1.59834	2.52665e-06	2.84555e-05	1.46049e-05	67839/19260/226407/101613/51897/29810/11975/68617/117150/22433/227738/15185/18475/56085/100504663/16846/80888/232533/76815/18555/64383/22059/170749/332110/16145/79554/71712/70381/338364/56367/18145/15944/230674/54636/93679/26409/50505/329015/59026/216805/245670/20787/52639/12362/71648/52187/12995/19025/230709/93759/74302/14083/19877/73158/21968/78246/17210/60440/67811/268933/225131/20128/72287/78…	84
GO:0019915	lipid storage	38/4687	111/28928	0.00810753	2.11292	0.0770189	2.54438e-06	2.86056e-05	1.46819e-05	104158/12266/234564/432995/67800/14421/66400/11806/74596/16889/14311/100705/12953/16846/13897/12683/228859/320840/14705/12952/12894/13660/18145/15211/20652/382044/20787/18035/66853/232889/93759/14297/22259/11993/11520/83433/56489/268903	38
GO:0002752	cell surface pattern recognition receptor signaling pathway	30/4687	79/28928	0.00640068	2.34378	-0.187559	2.55864e-06	2.87161e-05	1.47386e-05	16803/17096/83490/19260/17002/66166/52065/14063/21898/246730/11845/56644/23960/12475/26409/228801/16179/18035/70110/27419/22259/231699/21899/53791/224938/69807/100535/19697/83433/216190	30
GO:0072091	regulation of stem cell proliferation	37/4687	107/28928	0.00789418	2.13423	0.0439466	2.61474e-06	2.92031e-05	1.49886e-05	14165/20682/20671/14013/14235/22411/54139/18128/241639/18028/50721/14114/69073/19206/21752/22059/22418/97165/233904/15184/15944/14609/21386/107586/94223/17979/217127/20672/14182/17311/15400/52335/18712/21807/21843/73703/22601	37
GO:0045910	negative regulation of DNA recombination	23/4687	53/28928	0.00490719	2.6784	-0.419065	2.61901e-06	2.92031e-05	1.49886e-05	117599/234396/12144/269400/18817/170472/223970/17686/27223/14958/65113/57321/17685/58186/80886/226409/12995/11350/72836/75317/51869/17350/94232	23
GO:0009124	nucleoside monophosphate biosynthetic process	21/4687	46/28928	0.00448048	2.81764	-0.485209	2.62362e-06	2.92031e-05	1.49886e-05	237823/22245/18950/11534/54391/21877/72269/110074/20425/66355/22171/22247/57813/231327/69719/23917/13178/11821/18102/110639/67054	21
GO:0019692	deoxyribose phosphate metabolic process	21/4687	46/28928	0.00448048	2.81764	-0.485209	2.62362e-06	2.92031e-05	1.49886e-05	20135/20133/18950/11534/72269/110074/214254/76974/20425/21915/22171/103149/22262/237336/22169/72962/66588/76952/11637/13178/18102	21
GO:0043270	positive regulation of monoatomic ion transport	70/4687	253/28928	0.0149349	1.70766	1.13533	2.62454e-06	2.92031e-05	1.49886e-05	17329/238161/76757/14873/22393/12638/432442/16518/11932/18823/14167/15567/12372/16533/76560/75607/59091/18803/65086/16846/333433/227618/279561/73389/17178/11838/16535/11941/67972/16819/237611/18438/11931/217154/12314/13405/14199/108017/116873/12772/11840/18795/69047/59095/12805/20271/18607/14381/12061/268345/107589/20266/11350/216869/21838/20304/232801/69847/234779/140492/13040/14683/192176/13617…	70
GO:0022616	DNA strand elongation	18/4687	36/28928	0.00384041	3.08598	-0.584426	2.66944e-06	2.96012e-05	1.51929e-05	18968/17220/18973/101185/18538/16881/17217/327762/17215/21752/69270/56456/19360/18972/72836/235134/98415/68142	18
GO:0032205	negative regulation of telomere maintenance	18/4687	36/28928	0.00384041	3.08598	-0.584426	2.66944e-06	2.96012e-05	1.51929e-05	68964/101185/269400/20779/208084/22059/57321/50912/50505/19360/237107/72836/72400/21749/28113/11545/98956/18854	18
GO:0030534	adult behavior	58/4687	198/28928	0.0123747	1.80795	0.738464	2.6745e-06	2.96066e-05	1.51957e-05	17295/233878/22142/12799/219228/20743/21916/15902/72514/26570/11496/19049/14167/15567/22095/15932/210274/20618/15416/20510/209012/15438/16846/11820/18190/14082/13166/18203/13131/140477/17134/268860/330222/26889/66797/18145/15211/545156/15376/15430/216869/230709/59287/14297/22295/27419/83429/18124/239250/11545/11548/11604/13838/108015/14282/76192/320790/101490	58
GO:0002220	innate immune response activating cell surface receptor signaling pathway	33/4687	91/28928	0.00704075	2.23819	-0.0883423	2.72871e-06	3.0142e-05	1.54705e-05	16803/17096/83490/19260/17002/66166/52065/14063/21898/20963/246730/11845/56644/23960/12475/26409/228801/16179/18035/56620/70110/27419/22259/231699/21899/234779/53791/224938/69807/100535/19697/83433/216190	33
GO:0043534	blood vessel endothelial cell migration	42/4687	128/28928	0.00896096	2.02518	0.209308	2.73216e-06	3.0142e-05	1.54705e-05	13642/16480/109254/105844/13731/18710/18128/16952/11501/11602/11806/19229/14461/18803/15507/74144/52014/18438/11601/54485/11491/14388/17286/68792/26397/14172/15184/13197/18607/75723/11350/20672/93759/13078/14182/56233/338366/79221/16000/15368/12822/20620	42
GO:0008654	phospholipid biosynthetic process	61/4687	212/28928	0.0130147	1.7759	0.83768	2.85733e-06	3.14694e-05	1.61518e-05	212862/75320/14755/110197/74442/76500/234515/117150/11806/74596/225049/68262/18805/100504663/11687/56703/56077/320404/16475/18783/210992/15360/228859/52123/52014/18719/28169/14705/18707/231293/218442/76303/24057/18717/16329/103199/12651/225010/64436/240752/105501/232889/27404/214253/71780/234779/668212/104418/78610/52076/30955/236899/16592/18618/108083/27388/228812/75669/233575/116939/66459	61
GO:0030041	actin filament polymerization	53/4687	176/28928	0.0113079	1.8586	0.573103	2.8755e-06	3.16159e-05	1.6227e-05	227753/19241/17974/18481/21916/231830/56699/18753/80880/108100/20259/241112/19229/12808/19230/11687/268709/29816/12985/20292/11845/235041/268970/12333/22351/18643/93689/237860/22323/73910/11629/27361/67771/104252/277360/11350/18613/243725/19240/93675/17973/666244/17913/58804/218397/13169/76709/245857/74192/76467/545481/211673/13717	53
GO:1903311	regulation of mRNA metabolic process	84/4687	320/28928	0.0179219	1.62014	1.59834	2.88789e-06	3.16983e-05	1.62693e-05	15388/70465/233908/110809/217827/15481/19652/52897/18772/56460/666794/381626/223870/56215/11810/12227/56335/268697/70248/13555/319586/11991/224902/67996/214855/20918/20220/268859/75901/101214/52477/54196/17454/59004/240023/22668/50912/170791/28036/19655/13211/69305/71169/230753/21841/66587/53422/18983/14573/83486/210529/233833/19877/231769/73158/13992/67207/53379/22352/382035/636931/78781/13207/7…	84
GO:1903037	regulation of leukocyte cell-cell adhesion	99/4687	393/28928	0.0211223	1.55477	2.09443	2.90728e-06	3.1832e-05	1.63379e-05	20668/12484/13642/19122/109254/14537/26992/17974/19260/15002/242122/213208/93695/12144/14204/26365/240354/22433/16952/18762/114774/11501/230126/20963/18950/11534/68094/67155/11847/16846/320404/66993/22724/15507/56468/14082/15205/20390/14190/15223/170776/65113/12333/230979/14357/14348/14462/15944/12772/12015/74143/16179/11629/56456/16452/19204/11350/13136/12010/12775/13866/21838/12578/20304/14969/…	99
GO:0032211	negative regulation of telomere maintenance via telomerase	13/4687	21/28928	0.00277363	3.82074	-0.749787	2.90988e-06	3.1832e-05	1.63379e-05	68964/101185/20779/208084/22059/50912/237107/72836/72400/21749/28113/98956/18854	13
GO:0016331	morphogenesis of embryonic epithelium	55/4687	185/28928	0.0117346	1.83491	0.639247	2.91802e-06	3.18674e-05	1.6356e-05	98711/14165/20682/217325/20732/20733/19143/14725/14368/18504/18510/58198/252973/21410/12808/20474/19713/69073/19206/22418/16776/18530/20460/230824/24136/68588/14462/18643/21815/12614/26409/22323/74143/11535/269593/107586/20481/18121/56334/11350/14573/225164/636931/100169/11668/19401/22422/12367/243905/330409/12160/14534/244058/380718/15242	55
GO:0043484	regulation of RNA splicing	57/4687	194/28928	0.0121613	1.81341	0.705391	2.92646e-06	3.19057e-05	1.63757e-05	15388/70465/233908/110809/15481/19652/52897/12748/12747/20020/56790/666794/106347/56215/70248/319586/207920/14266/432467/67996/20918/20220/268859/72462/101214/66810/22668/50912/170791/28036/19655/72195/230753/21841/12750/66587/83486/231769/78943/13992/53379/13207/56706/110213/217218/57317/56036/67040/19663/225027/68052/59013/77604/20637/72397/19205/14534	57
GO:2000177	regulation of neural precursor cell proliferation	44/4687	137/28928	0.00938767	1.98224	0.275452	3.04756e-06	3.31703e-05	1.70248e-05	233064/12484/15904/11595/17096/20732/20733/12032/15902/14725/12558/18128/15567/58198/14461/18585/78748/66993/12227/13003/18213/64383/22059/22418/233904/14678/54485/14184/15184/16579/12316/20419/71648/18121/225341/329559/13866/14707/636931/192176/18508/16000/93761/216190	44
GO:0001837	epithelial to mesenchymal transition	52/4687	172/28928	0.0110945	1.86594	0.54003	3.1229e-06	3.39334e-05	1.74164e-05	171463/16449/226778/15213/100044509/20682/14538/17967/22411/13731/17702/18128/114774/11501/24063/17701/629378/68585/13132/93735/15451/14056/13138/22418/68010/14462/71878/14609/353310/21386/76905/107586/83395/15376/12156/18121/70769/17127/14083/19877/13838/14182/13207/319530/192176/19052/13617/67040/71228/11606/21416/14726	52
GO:0070286	axonemal dynein complex assembly	20/4687	43/28928	0.00426712	2.87068	-0.518281	3.164e-06	3.43226e-05	1.76162e-05	627872/51938/105833/436022/24084/110084/68625/100101919/68270/381738/207607/105000/114602/71227/64652/330188/110082/26942/73293/227058	20
GO:0060065	uterus development	16/4687	30/28928	0.0034137	3.29171	-0.65057	3.22243e-06	3.4898e-05	1.79115e-05	13982/12550/381157/74155/20779/12577/22421/22418/15395/14462/20897/26927/15405/19662/14309/13983	16
GO:1904357	negative regulation of telomere maintenance via telomere lengthening	15/4687	27/28928	0.00320034	3.42887	-0.683643	3.33558e-06	3.60351e-05	1.84951e-05	68964/101185/20779/208084/22059/50912/50505/237107/72836/72400/21749/28113/11545/98956/18854	15
GO:0031100	animal organ regeneration	29/4687	76/28928	0.00618733	2.35509	-0.220631	3.33854e-06	3.60351e-05	1.84951e-05	72043/12443/14632/12534/18538/19273/18128/11806/13649/19014/14056/19206/20878/14460/12428/22171/11601/394436/12894/14598/23957/11745/11535/12995/69719/14055/71701/14870/15368	29
GO:0021675	nerve development	37/4687	108/28928	0.00789418	2.11447	0.0439466	3.36069e-06	3.62139e-05	1.85869e-05	72043/20512/16490/18188/18164/20350/103889/20720/14421/17986/18504/58198/20474/19713/15434/15205/20346/13138/13867/13405/14184/18187/77018/12778/230857/268345/230103/27419/239250/16206/13838/16658/27060/15400/13617/320790/54670	37
GO:0007162	negative regulation of cell adhesion	85/4687	326/28928	0.0181353	1.60925	1.63141	3.37684e-06	3.63276e-05	1.86453e-05	12484/16449/12550/76509/19122/109254/14538/12527/20733/19260/242122/213208/18753/20720/93695/14204/26365/50706/140571/53624/18128/17829/11450/16952/19091/114774/11501/11806/11847/11815/22724/56335/268709/15507/20779/14114/56468/13131/20390/14190/17381/13867/20745/15404/11601/54712/15223/65113/83964/230979/14357/385643/14369/56753/20349/17390/386463/353310/16452/12156/16971/240025/11350/13866/1257…	85
GO:0008154	actin polymerization or depolymerization	59/4687	204/28928	0.012588	1.78503	0.771536	3.44772e-06	3.69141e-05	1.89463e-05	227753/19241/17974/18481/21916/231830/56699/18753/110380/213556/80880/108100/20259/241112/14063/19229/12808/19230/11687/268709/29816/12985/20292/11845/235041/268970/12333/22351/22388/18643/93689/237860/22323/73910/11629/27361/67771/104252/277360/11350/217124/18613/12704/243725/19240/93675/17973/666244/17913/58804/218397/13169/76709/245857/74192/76467/545481/211673/13717	59
GO:0007040	lysosome organization	36/4687	104/28928	0.00768082	2.13645	0.0108744	3.45239e-06	3.69141e-05	1.89463e-05	15481/94178/433375/12751/211978/19332/14339/11432/16889/15932/56453/73658/72392/16145/26889/215890/68942/15944/15211/11840/228545/68953/216805/15485/66371/77573/27419/54525/14824/71900/170833/17921/76524/192236/77963/51795	36
GO:0080171	lytic vacuole organization	36/4687	104/28928	0.00768082	2.13645	0.0108744	3.45239e-06	3.69141e-05	1.89463e-05	15481/94178/433375/12751/211978/19332/14339/11432/16889/15932/56453/73658/72392/16145/26889/215890/68942/15944/15211/11840/228545/68953/216805/15485/66371/77573/27419/54525/14824/71900/170833/17921/76524/192236/77963/51795	36
GO:0038034	signal transduction in absence of ligand	30/4687	80/28928	0.00640068	2.31449	-0.187559	3.46241e-06	3.69141e-05	1.89463e-05	14165/14451/29810/15511/19713/14050/14082/17347/21752/14460/16819/14049/13867/73699/14360/170755/12015/12366/14573/12045/16323/17210/14182/17311/16000/227154/13144/17346/51795/51792	30
GO:0001974	blood vessel remodeling	25/4687	61/28928	0.0053339	2.52949	-0.35292	3.4655e-06	3.69141e-05	1.89463e-05	14165/16449/12411/26365/17986/72780/13166/11601/54485/12772/14609/110279/16971/230103/11548/15400/192176/16000/13617/66923/12168/11481/320790/13717/170788	25
GO:0038066	p38MAPK cascade	25/4687	61/28928	0.0053339	2.52949	-0.35292	3.4655e-06	3.69141e-05	1.89463e-05	227753/17295/22350/19260/15111/52065/19094/209012/16846/11909/225392/26408/16523/14184/26397/12772/26409/13197/12156/19252/70097/26407/224938/83433/53416	25
GO:0000910	cytokinesis	55/4687	186/28928	0.0117346	1.82504	0.639247	3.49597e-06	3.71776e-05	1.90815e-05	11744/404710/216846/268451/108961/211978/71877/23834/71955/18817/11852/18810/233406/13605/67455/68743/20877/20878/80986/66713/170749/71819/11845/20336/12314/108907/68942/26934/16319/52276/11840/68953/16001/16571/381293/66371/12704/52679/74107/16765/19877/11799/229776/67811/16569/78610/78267/70527/226747/73139/23988/12190/75669/26428/227937	55
GO:0014855	striated muscle cell proliferation	34/4687	96/28928	0.00725411	2.1859	-0.0552701	3.57455e-06	3.79511e-05	1.94785e-05	13052/14632/14164/21385/17967/12534/67052/18128/66934/19094/20182/20779/268697/14159/12390/22062/22762/20475/14609/14465/20481/16452/18121/16646/11350/93759/14182/16526/12633/19662/18712/108655/22601/14463	34
GO:0141188	nucleic acid catabolic process	88/4687	341/28928	0.0187753	1.59277	1.73063	3.59632e-06	3.81198e-05	1.95651e-05	233908/110809/217827/57444/18772/56460/666794/381626/14464/227656/223870/193740/327762/237886/68209/11810/14852/15511/12227/56335/214597/13555/11991/227715/12683/214855/229512/75901/71711/52477/56055/17454/16009/59004/240023/50912/234344/13211/69305/26927/71169/13421/72416/230753/245474/66587/53422/18983/353190/14573/12578/210529/233833/19877/73158/330474/67207/22352/21938/382035/225363/68195/695…	88
GO:0016050	vesicle organization	97/4687	385/28928	0.0206955	1.55501	2.02828	3.61417e-06	3.82465e-05	1.96301e-05	108012/20661/11775/20907/56041/11767/214105/20979/20720/66335/110380/11975/27054/66251/19332/14339/77031/16952/19725/228960/11826/69608/66629/67141/269338/140494/18783/20981/232664/12390/67844/53612/332110/72392/74018/218811/20528/69582/12306/68942/24136/11752/76303/66290/11840/56494/240667/54137/19342/228545/68953/20932/12490/11964/13429/22318/67180/237336/69993/11778/69162/67727/66371/74104/561…	97
GO:0019216	regulation of lipid metabolic process	98/4687	390/28928	0.0209089	1.5509	2.06135	3.64855e-06	3.85475e-05	1.97846e-05	13982/98711/75387/104158/12266/14164/20682/234564/21835/15902/18753/67800/26365/11450/76498/50781/16952/66844/19091/80885/11806/77116/55990/14311/100705/13132/100504663/50721/16846/11810/11928/11815/18783/12189/210992/13897/64383/12683/228859/58805/170749/27413/14705/73472/13363/12894/212980/11808/11814/53322/58994/11840/21834/22668/66082/107770/11614/16001/108155/382044/231871/20787/15376/72999/…	98
GO:0055007	cardiac muscle cell differentiation	50/4687	164/28928	0.0106678	1.8817	0.473886	3.6702e-06	3.87132e-05	1.98697e-05	13052/11609/13642/17295/20679/238161/53817/56376/12534/15111/13018/74376/19735/19091/18595/20182/12818/50721/17268/76612/18810/65256/116904/16523/244810/14369/26398/14465/21386/14381/12156/17880/216869/230709/93759/27419/22437/234214/11548/50490/19401/23988/16000/11606/16905/108655/21821/12301/14463/14534	50
GO:0007517	muscle organ development	99/4687	395/28928	0.0211223	1.5469	2.09443	3.6799e-06	3.87524e-05	1.98898e-05	15213/15481/17295/53376/13346/17904/28146/12224/70127/21954/112405/666794/14725/53321/71960/18128/66175/22433/286940/12372/17701/59091/20474/50721/15438/20203/21956/18810/18011/19014/12227/12023/382639/21412/65256/14225/12390/64383/13138/16776/237611/13867/320840/268859/116701/66797/54485/13405/14199/208727/69852/22762/12292/17907/17286/210719/15184/11819/14609/72949/17868/20897/12651/20481/26927…	99
GO:0046879	hormone secretion	103/4687	415/28928	0.0219757	1.53184	2.22671	3.77574e-06	3.96973e-05	2.03748e-05	11609/75387/27359/75767/20907/17096/28146/103988/12638/56455/11450/18627/18510/106347/16952/19219/80885/14063/11826/21410/13132/50721/11747/12953/16846/13649/22631/18642/19218/78894/214597/18693/18555/16535/17863/268860/67041/14601/12952/14681/12894/71764/12494/12426/67767/76303/53322/58994/14462/18795/14609/23957/16009/12015/545156/269224/16500/22318/81799/21386/18111/20787/26927/16452/15376/169…	103
GO:0042471	ear morphogenesis	47/4687	151/28928	0.0100277	1.92108	0.374669	3.78689e-06	3.97489e-05	2.04013e-05	97031/14165/20682/21385/216560/70615/14451/14368/18504/18510/17701/22095/14461/329421/70129/20474/21417/224796/15451/16535/11941/13395/22418/18208/102502/110253/230824/68588/14462/12614/23992/21386/110279/72999/18121/22295/27419/18124/239250/16206/17921/14182/16658/100503041/13617/110796/320790	47
GO:0043279	response to alkaloid	40/4687	121/28928	0.00853424	2.04032	0.143163	3.79291e-06	3.97489e-05	2.04013e-05	20512/20671/14799/17967/12144/15551/19049/15567/19229/14680/20510/12038/434794/18667/14082/15205/14225/170472/74166/11838/20450/268860/330222/12428/12846/224008/14417/12292/12894/15184/140483/19361/217124/11545/11548/69719/52076/14282/12367/21823	40
GO:0034142	toll-like receptor 4 signaling pathway	26/4687	65/28928	0.00554726	2.46879	-0.319848	3.81889e-06	3.98282e-05	2.0442e-05	16803/17096/83490/19260/17002/66166/52065/14063/21898/246730/11845/23960/12475/26409/228801/16179/18035/70110/27419/22259/231699/69807/100535/19697/83433/216190	26
GO:1902808	positive regulation of cell cycle G1/S phase transition	26/4687	65/28928	0.00554726	2.46879	-0.319848	3.81889e-06	3.98282e-05	2.0442e-05	12443/14632/14165/12448/20135/21385/56460/105837/20133/218793/16952/13649/14056/21752/20460/11491/18795/71878/28036/67278/11629/12445/27214/234779/21781/69188	26
GO:1904356	regulation of telomere maintenance via telomere lengthening	26/4687	65/28928	0.00554726	2.46879	-0.319848	3.81889e-06	3.98282e-05	2.0442e-05	68964/26400/101185/269400/56351/20779/208084/11991/20877/22059/332110/50912/50505/234344/245474/237107/72836/72400/21749/28113/11545/53379/26407/98956/14528/18854	26
GO:0006913	nucleocytoplasmic transport	93/4687	366/28928	0.0198421	1.56829	1.89599	3.89349e-06	4.0476e-05	2.07745e-05	11609/217827/12550/16480/15481/53817/234396/12021/19260/226432/12534/18753/29810/381626/234515/269800/18128/240084/15937/240354/22433/241639/16543/73666/20963/69736/50721/12953/16846/234865/11737/11815/19014/12189/19387/11909/445007/13605/72170/22059/17381/54563/212518/103468/18969/13663/269113/231293/110750/66810/68968/16648/54196/331401/19082/230673/13211/16452/18035/72787/107939/16646/70769/22…	93
GO:0051169	nuclear transport	93/4687	366/28928	0.0198421	1.56829	1.89599	3.89349e-06	4.0476e-05	2.07745e-05	11609/217827/12550/16480/15481/53817/234396/12021/19260/226432/12534/18753/29810/381626/234515/269800/18128/240084/15937/240354/22433/241639/16543/73666/20963/69736/50721/12953/16846/234865/11737/11815/19014/12189/19387/11909/445007/13605/72170/22059/17381/54563/212518/103468/18969/13663/269113/231293/110750/66810/68968/16648/54196/331401/19082/230673/13211/16452/18035/72787/107939/16646/70769/22…	93
GO:2000146	negative regulation of cell motility	88/4687	342/28928	0.0187753	1.58811	1.73063	4.08155e-06	4.23632e-05	2.17431e-05	16449/242608/12550/16480/11595/109254/212539/105844/68713/20733/50931/22411/140571/245688/11932/19273/18128/11450/19091/19219/11602/73608/12739/74012/52592/211770/380916/11852/11815/14114/17470/171207/192662/74144/20346/13138/332110/19279/15404/11601/54485/19281/17286/53614/24136/15184/104831/269003/11819/14462/18795/14609/16009/24071/56753/66082/13197/52463/11629/19271/108155/69550/110279/18600/…	88
GO:0007043	cell-cell junction assembly	51/4687	169/28928	0.0108812	1.86255	0.506958	4.09492e-06	4.24341e-05	2.17794e-05	12550/16480/58187/74318/12527/15257/22411/18772/231830/54420/56460/12558/53321/53624/69693/106347/252973/73608/12739/70008/23836/18417/13605/12738/104010/224105/12561/66797/83964/18260/18755/22388/14609/71908/216805/353310/93742/18613/75739/20104/19877/17913/12563/12554/56233/328133/56492/71228/11606/12741/227937	51
GO:0060135	maternal process involved in female pregnancy	27/4687	69/28928	0.00576061	2.41512	-0.286776	4.1156e-06	4.25803e-05	2.18545e-05	20856/13982/11513/12550/12411/17986/19735/13511/67971/20182/70008/18783/19014/70248/18667/29812/11601/69852/11819/14609/56334/11545/11604/13115/12168/21945/171285	27
GO:0008584	male gonad development	55/4687	187/28928	0.0117346	1.81528	0.639247	4.1791e-06	4.31686e-05	2.21564e-05	12443/13982/20682/110542/12638/11705/22035/14725/20133/18595/333639/14585/20474/237911/21412/20346/224902/14460/22418/66720/17761/97165/228421/13363/22762/15395/17685/14462/12316/14609/22668/11614/14087/14465/67561/73296/20675/94224/16323/15405/13078/16322/17311/19401/17977/192176/67231/19662/16324/14309/108829/73679/13983/14463/280668	55
GO:0003279	cardiac septum development	42/4687	130/28928	0.00896096	1.99402	0.209308	4.26867e-06	4.40236e-05	2.25952e-05	16576/16449/15213/21385/22411/20148/112405/15902/14725/17702/18128/18510/66513/58198/13411/15205/22059/22418/268977/16523/116701/22762/18187/14462/20897/74025/14465/21386/269593/16971/18121/266781/240322/18552/12168/59288/26920/320790/21821/12160/14463/380718	42
GO:0090101	negative regulation of transmembrane receptor protein serine/threonine kinase signaling pathway	48/4687	156/28928	0.0102411	1.89907	0.407741	4.29033e-06	4.41768e-05	2.26739e-05	171463/68526/14725/245688/18128/22433/24063/52592/14225/170676/12390/12683/22059/22418/77794/69121/268977/170749/72789/11491/58250/269003/68010/14313/24071/78558/52463/18607/108155/107586/20481/12156/16971/240025/18121/11350/56213/93759/17826/14828/23893/20660/23988/224640/107392/72183/21416/50766	48
GO:0090287	regulation of cellular response to growth factor stimulus	86/4687	333/28928	0.0183486	1.59396	1.66449	4.46451e-06	4.58974e-05	2.3557e-05	72043/11609/171463/14165/114249/80903/100044509/14164/68526/13855/14725/72514/245688/17702/19268/18128/22433/241639/24063/17701/18007/52592/21417/15205/12577/14225/170676/12390/12683/22059/22418/77794/69121/268977/170749/15245/72789/116701/13405/11491/14172/24136/58250/269003/68010/14462/14313/78558/52463/18607/14465/216805/353310/108155/76905/107586/20481/12156/16971/18121/11350/14734/56213/1712…	86
GO:0044706	multi-multicellular organism process	72/4687	266/28928	0.0153616	1.67061	1.20148	4.48775e-06	4.60634e-05	2.36422e-05	20856/13982/15484/11513/12550/70503/12411/12305/13731/11553/20720/20525/15013/17986/19735/15567/74155/13511/67971/192897/20182/70008/16846/11479/18783/19014/14114/70248/18667/114606/17381/268396/71062/12846/29812/11601/69852/53614/381489/12494/71709/11819/14609/17390/545156/22247/11535/19204/80884/56334/71840/14824/11545/11604/20687/16777/76257/69719/14282/67968/26357/13115/19401/18552/15018/5072…	72
GO:0007599	hemostasis	56/4687	192/28928	0.0119479	1.80016	0.672319	4.55026e-06	4.66312e-05	2.39336e-05	18792/228413/109254/12527/17096/12496/11553/17289/18753/20720/14368/26365/26570/19091/15567/14066/18595/14063/22371/21898/20963/74012/11747/21682/18783/14114/216350/16440/14460/224794/18791/21788/12306/11905/11752/64817/12628/385643/241556/18717/14724/19271/14067/16452/74145/15376/13706/246694/22174/54426/20344/14683/192176/233405/192236/14726	56
GO:0072171	mesonephric tubule morphogenesis	30/4687	81/28928	0.00640068	2.28591	-0.187559	4.65123e-06	4.75907e-05	2.44261e-05	11609/114249/15213/14164/20682/21853/15415/22411/381157/18504/18510/58198/18654/21410/20474/21412/15205/19206/16776/67937/14462/56753/15478/107515/12156/18121/14734/14573/15431/11606	30
GO:0046883	regulation of hormone secretion	89/4687	348/28928	0.0189887	1.57846	1.7637	4.70253e-06	4.80398e-05	2.46566e-05	11609/75387/27359/75767/28146/103988/12638/56455/11450/18627/18510/106347/16952/19219/80885/14063/13132/50721/11747/12953/16846/13649/18642/19218/78894/214597/18693/18555/16535/17863/268860/67041/14601/12952/14681/12894/71764/12494/12426/67767/76303/53322/18795/14609/23957/16009/12015/545156/269224/16500/81799/18111/20787/26927/16452/15376/16971/57264/59090/13706/16443/14661/93759/20304/54525/151…	89
GO:1901379	regulation of potassium ion transmembrane transport	31/4687	85/28928	0.00661404	2.25095	-0.154487	4.71864e-06	4.81286e-05	2.47022e-05	57442/11603/19122/238161/432442/16518/11932/16533/75607/19218/227618/279561/328424/16535/11931/57814/14199/75785/22318/56461/66894/268345/246133/69847/140492/58799/192176/20928/83433/53416/229715	31
GO:0002685	regulation of leukocyte migration	70/4687	257/28928	0.0149349	1.68108	1.13533	4.7769e-06	4.86464e-05	2.49679e-05	21828/109254/14537/380705/16803/12527/17096/50931/19260/66166/170758/16952/18654/19219/114774/11501/14063/68585/19229/14747/380916/11820/19218/11815/17470/14082/22059/22418/70208/18438/27226/15404/11491/83964/12333/230979/58994/14348/12772/18795/11629/19271/110279/18600/12061/19204/84094/11350/18613/12775/17524/21838/14083/19252/20304/217835/20344/227541/338366/17311/13617/216892/13482/12766/1714…	70
GO:0034614	cellular response to reactive oxygen species	49/4687	161/28928	0.0104544	1.87842	0.440814	4.81861e-06	4.89942e-05	2.51465e-05	15481/17295/12534/18753/18538/16952/13361/114774/18595/15185/11826/20657/11852/13649/20779/14056/13605/22059/16819/26408/11808/14360/12333/58994/52231/68015/17390/52463/26398/11350/26415/93759/12578/14297/78943/26420/11545/13078/19261/13804/13617/14528/108655/19697/68031/54683/14763/17527/17395	49
GO:0010803	regulation of tumor necrosis factor-mediated signaling pathway	22/4687	51/28928	0.00469383	2.66242	-0.452137	4.85254e-06	4.9185e-05	2.52444e-05	240518/15257/17951/11450/14063/11806/67338/20963/15511/21873/17952/432940/11491/59004/22036/12362/17394/56492/56310/69807/22030/17948	22
GO:0030520	estrogen receptor signaling pathway	22/4687	51/28928	0.00469383	2.66242	-0.452137	4.85254e-06	4.9185e-05	2.52444e-05	13982/77889/27401/19014/12189/20779/235041/66663/56404/228545/67278/18600/17979/11545/381022/13207/17977/72068/67890/67040/14309/13983	22
GO:0002218	activation of innate immune response	84/4687	324/28928	0.0179219	1.60014	1.59834	4.87525e-06	4.93381e-05	2.53229e-05	13982/240518/15481/16803/17096/83490/19260/20480/101613/17002/66166/14375/52065/66513/53610/14063/68585/21898/20963/56085/11820/15511/56496/20779/20877/64383/74136/21357/57738/246730/16145/11845/432940/16523/102626/56644/23960/79554/12475/58203/15944/76438/26409/228801/107515/16179/18607/108155/226791/18035/12362/56620/216869/70110/19090/27419/226695/22259/231699/11545/21899/22174/234779/20128/18…	84
GO:0043462	regulation of ATP-dependent activity	25/4687	62/28928	0.0053339	2.4887	-0.35292	4.91657e-06	4.93877e-05	2.53484e-05	14165/11603/68528/21954/101185/17002/17216/11932/17896/22004/21956/81489/108671/17686/11931/17685/18643/208263/13211/56812/72836/93759/74729/78781/67704	25
GO:0060443	mammary gland morphogenesis	25/4687	62/28928	0.0053339	2.4887	-0.35292	4.91657e-06	4.93877e-05	2.53484e-05	20496/13982/14165/21385/12305/17702/13710/19014/11839/20779/18667/72154/19206/22418/18208/20292/381489/12333/21386/17979/12578/16973/21420/18854/104156	25
GO:0061005	cell differentiation involved in kidney development	25/4687	62/28928	0.0053339	2.4887	-0.35292	4.91657e-06	4.93877e-05	2.53484e-05	12484/16449/19108/18128/11450/18504/18510/19126/58198/319197/71602/21412/15205/19206/70350/72345/15223/14462/12490/11475/14573/13617/170484/17395/22601	25
GO:0072527	pyrimidine-containing compound metabolic process	25/4687	62/28928	0.0053339	2.4887	-0.35292	4.91657e-06	4.93877e-05	2.53484e-05	22245/11628/56520/75533/20133/21877/72269/110074/20425/21915/22171/103149/22247/237336/22169/57813/72962/320685/218756/66588/55936/69719/13178/18102/67283	25
GO:0006220	pyrimidine nucleotide metabolic process	20/4687	44/28928	0.00426712	2.80544	-0.518281	4.91821e-06	4.93877e-05	2.53484e-05	22245/56520/75533/72269/110074/20425/21915/22171/103149/22247/237336/22169/72962/320685/218756/66588/55936/69719/13178/18102	20
GO:0007596	blood coagulation	55/4687	188/28928	0.0117346	1.80563	0.639247	4.9848e-06	4.9979e-05	2.56519e-05	18792/228413/109254/12527/17096/12496/11553/17289/18753/20720/14368/26365/26570/19091/15567/14066/18595/14063/22371/21898/20963/74012/11747/21682/18783/14114/216350/16440/14460/224794/18791/21788/12306/11905/11752/64817/12628/385643/18717/14724/19271/14067/16452/74145/15376/13706/246694/22174/54426/20344/14683/192176/233405/192236/14726	55
GO:0032409	regulation of transporter activity	62/4687	220/28928	0.0132281	1.73937	0.870753	5.00058e-06	5.00598e-05	2.56934e-05	57442/11603/238161/14873/68528/12638/432442/18753/11932/11450/14167/12372/75607/56085/71912/59091/70008/333433/227618/279561/12794/328424/14225/11838/16535/237611/11931/16523/217154/12314/57814/13405/14199/65113/116873/233836/76273/12772/18795/14609/75785/101118/22318/66894/239408/246133/20266/234779/14166/56437/80281/13040/58799/13617/20928/18712/17918/83433/53416/52892/17395/67704	62
GO:0007288	sperm axoneme assembly	17/4687	34/28928	0.00362705	3.08598	-0.617498	5.06127e-06	5.05894e-05	2.59651e-05	213402/332934/66722/207686/69707/100048534/320277/110084/18011/17427/104362/212517/381350/381229/330830/12009/21821	17
GO:0010657	muscle cell apoptotic process	42/4687	131/28928	0.00896096	1.9788	0.209308	5.3067e-06	5.29538e-05	2.71787e-05	11938/13982/75387/15481/12638/15111/18537/29810/18128/18510/68655/19229/52040/22059/14601/26408/26897/12333/13433/16579/16009/26398/16001/18607/14465/16452/216869/93759/12578/18124/276770/19732/13557/12017/12633/11911/16000/15368/11606/14528/14463/170731	42
GO:0072659	protein localization to plasma membrane	82/4687	315/28928	0.0174952	1.60667	1.5322	5.31416e-06	5.29538e-05	2.71787e-05	16668/216831/12550/16480/19122/67300/22350/232670/104215/13731/18772/56460/12558/66455/11450/74155/18762/12492/225049/13132/66629/50721/13649/23795/12323/65106/279561/19206/11512/53612/16776/237611/109905/102502/11931/11845/17761/56089/217154/12306/70231/13660/66460/192786/224912/319740/12325/72585/69047/230972/16500/18607/22318/74053/56461/226791/16971/71648/12995/98878/56334/217124/98741/20908/…	82
GO:0014013	regulation of gliogenesis	45/4687	144/28928	0.00960102	1.92874	0.308525	5.35796e-06	5.33084e-05	2.73607e-05	15904/17096/20732/15902/20720/14725/18128/68585/13649/13555/14056/107503/15205/21752/13131/18213/17863/64383/22059/13138/18208/22062/18109/14184/19744/18755/230674/20481/12156/18121/216869/104015/14083/382867/22352/21938/12017/16000/58861/69743/22671/19697/83433/104156/170731	45
GO:0090257	regulation of muscle system process	73/4687	272/28928	0.015575	1.65645	1.23455	5.37752e-06	5.34211e-05	2.74185e-05	11938/227753/114249/11603/16480/238161/19224/53817/11553/21954/15111/16518/14464/18128/19735/19091/12372/19219/74155/13511/114774/19230/18585/11749/100705/11534/70008/11847/11928/21956/19218/69642/57080/74166/16535/13138/67972/268860/170749/18438/11931/12314/13405/208727/12292/18167/12325/52690/20271/11629/330953/14381/230857/19204/17127/93759/21955/14083/19877/18124/11545/11548/21938/242202/5207…	73
GO:0050817	coagulation	56/4687	193/28928	0.0119479	1.79083	0.672319	5.40896e-06	5.36513e-05	2.75367e-05	18792/228413/109254/12527/17096/12496/11553/17289/18753/20720/14368/26365/26570/19091/15567/14066/18595/14063/22371/21898/20963/74012/11747/21682/18783/14114/216350/16440/14460/224794/18791/21788/11601/12306/11905/11752/64817/12628/385643/18717/14724/19271/14067/16452/74145/15376/13706/246694/22174/54426/20344/14683/192176/233405/192236/14726	56
GO:0035725	sodium ion transmembrane transport	54/4687	184/28928	0.0115212	1.81134	0.606175	5.45699e-06	5.4045e-05	2.77388e-05	20496/54403/241118/11603/209837/229706/12638/94178/20522/243616/11932/11418/77031/14167/15567/114304/76560/75607/333433/11928/279561/12291/14412/110891/16525/17178/317750/16535/20538/11931/20276/20500/13405/94220/108017/11840/18795/15168/75785/59095/20271/101118/330953/94249/338370/20266/218756/69847/14166/20531/331004/237831/59033/53416	54
GO:0010656	negative regulation of muscle cell apoptotic process	28/4687	74/28928	0.00597397	2.33534	-0.253704	5.92504e-06	5.85911e-05	3.00721e-05	13982/75387/15481/12638/15111/18537/29810/18128/18510/19229/52040/14601/26897/13433/16579/16001/18607/16452/216869/93759/18124/19732/12633/16000/15368/14528/14463/170731	28
GO:0030832	regulation of actin filament length	51/4687	171/28928	0.0108812	1.84076	0.506958	5.93866e-06	5.86364e-05	3.00953e-05	227753/19241/17974/18481/21916/56699/18753/110380/213556/80880/108100/20259/14063/19229/19230/329421/11687/29816/12985/20292/11845/235041/268970/12333/22351/22388/18643/93689/237860/22323/73910/67771/104252/277360/18613/12704/243725/19240/93675/17973/666244/17913/58804/218397/13169/76709/245857/74192/545481/211673/13717	51
GO:0051988	regulation of attachment of spindle microtubules to kinetochore	13/4687	22/28928	0.00277363	3.64707	-0.749787	6.05341e-06	5.95346e-05	3.05563e-05	12534/268697/13605/20877/64383/229841/26934/16319/52276/54141/93759/11799/51944	13
GO:0060602	branch elongation of an epithelium	13/4687	22/28928	0.00277363	3.64707	-0.749787	6.05341e-06	5.95346e-05	3.05563e-05	13982/98711/14165/14164/20682/24063/21410/20474/19014/11839/22418/21420/22601	13
GO:0098534	centriole assembly	21/4687	48/28928	0.00448048	2.70023	-0.485209	6.05717e-06	5.95346e-05	3.05563e-05	233064/70012/216846/74470/207175/71007/20460/319675/12566/74477/246102/68953/236266/381644/104394/232933/212514/381077/382406/20620/14534	21
GO:0045911	positive regulation of DNA recombination	29/4687	78/28928	0.00618733	2.2947	-0.220631	6.10132e-06	5.98554e-05	3.0721e-05	233908/21853/21427/12144/237877/27401/78656/13831/75560/66713/71777/64050/19362/27223/21761/17685/59004/67278/56456/67561/11545/55982/227867/58230/67968/51869/191578/381678/17350	29
GO:0007626	locomotory behavior	77/4687	292/28928	0.0164284	1.62754	1.36684	6.10825e-06	5.98554e-05	3.0721e-05	53376/12307/14799/233878/22142/75141/12799/21916/15902/11496/19049/14167/22095/15932/210274/75786/20618/15416/382543/20510/209012/15438/17268/11820/18619/53901/13166/18203/13131/11941/140477/268860/74018/320840/26889/66797/231293/14681/13405/18145/15211/268980/12614/232784/545156/12805/103199/268515/15376/15430/216869/230709/214230/14297/22295/27419/83429/218756/239250/64297/14824/11548/13838/108…	77
GO:1903828	negative regulation of protein localization	69/4687	254/28928	0.0147216	1.67664	1.10226	6.13491e-06	5.99972e-05	3.07938e-05	75387/12550/27359/109254/75767/67300/12021/104215/29810/52065/15502/11450/16952/56079/241639/14063/16543/15932/18007/13132/22213/50721/14569/11747/13175/22631/11820/19218/11815/279561/19387/17470/16535/13663/11845/14681/65113/67767/76273/59004/72080/72585/16500/66894/108155/20787/226791/64436/20019/59090/56334/93759/12578/22259/21749/15107/229603/69847/76281/52055/20684/14567/11773/67890/56492/16…	69
GO:0060113	inner ear receptor cell differentiation	33/4687	94/28928	0.00704075	2.16675	-0.0883423	6.14123e-06	5.99972e-05	3.07938e-05	97031/16449/15213/216560/70615/18128/22095/329421/13047/224796/244152/15205/16535/11941/207920/102502/18109/14184/110253/68588/236266/22295/27419/218756/239250/17921/14182/100503041/330409/16568/21821/380718/54670	33
GO:0032465	regulation of cytokinesis	32/4687	90/28928	0.00682739	2.19448	-0.121415	6.21641e-06	6.05493e-05	3.10771e-05	268451/108961/211978/23834/18817/233406/13605/67455/20877/20878/71819/11845/12314/26934/16319/52276/16001/381293/66371/12704/52679/11799/229776/67811/16569/78610/226747/73139/23988/12190/75669/227937	32
GO:0072078	nephron tubule morphogenesis	32/4687	90/28928	0.00682739	2.19448	-0.121415	6.21641e-06	6.05493e-05	3.10771e-05	11609/114249/15213/14164/20682/21853/15415/22411/381157/18504/18510/58198/18654/21410/20474/21412/15205/19206/16776/67937/14462/56753/15478/107515/12156/18121/14734/14573/83429/69847/15431/11606	32
GO:0051315	attachment of mitotic spindle microtubules to kinetochore	14/4687	25/28928	0.00298699	3.4563	-0.716715	6.2861e-06	6.11363e-05	3.13784e-05	12534/67052/219114/73804/66977/67177/20877/101994/229841/16319/52276/12617/93759/11799	14
GO:0043547	positive regulation of GTPase activity	48/4687	158/28928	0.0102411	1.87503	0.407741	6.32606e-06	6.14329e-05	3.15306e-05	11603/216831/29815/226407/22411/14063/228482/19387/234094/14056/98910/13605/15461/18213/12390/213649/22418/20292/109905/74018/16403/15223/105445/230824/19765/192786/71709/217692/108699/381605/227801/545156/230972/110279/69993/277360/12775/21838/241694/212307/76281/230837/67231/23988/76041/244058/227937/20354	48
GO:0048813	dendrite morphogenesis	56/4687	194/28928	0.0119479	1.7816	0.672319	6.41635e-06	6.22166e-05	3.19329e-05	216831/98733/17295/53883/18481/56376/64451/19268/108100/15185/13047/218194/13175/12323/241638/20346/11838/17760/66713/22421/22418/195208/29819/381921/76484/66797/14360/216344/67095/217692/53972/545156/574437/74143/52463/15901/224617/74053/223254/13048/22782/12704/243725/70237/76108/77097/13838/71900/13169/68703/67414/329152/228357/12569/170731/20354	56
GO:0046330	positive regulation of JNK cascade	38/4687	115/28928	0.00810753	2.03943	0.0770189	6.62414e-06	6.41355e-05	3.29178e-05	140577/68339/26400/17951/52065/30957/14063/21898/19229/13132/93735/11820/26390/15461/22421/22418/17952/26408/381921/332579/76589/68082/18795/26409/13197/26398/245527/26403/16906/14130/237353/22422/21987/224938/26412/21940/17948/93897	38
GO:0051251	positive regulation of lymphocyte activation	88/4687	346/28928	0.0187753	1.56975	1.73063	6.70486e-06	6.48203e-05	3.32692e-05	20668/12484/14165/13642/26992/17974/19260/15002/242122/12144/14204/14375/240354/22433/16952/18762/11501/230126/21898/237877/20963/18950/11534/68094/67155/16846/320404/66993/22724/56468/14082/15205/27223/77777/54219/56644/170776/17685/12494/230979/14462/15944/12772/12015/74143/67278/11629/56456/16452/11350/13136/329559/12010/12775/21838/19090/20304/14969/17973/20588/15040/55982/22637/16190/22361/2…	88
GO:0022602	ovulation cycle process	25/4687	63/28928	0.0053339	2.44919	-0.35292	6.90175e-06	6.66244e-05	3.41952e-05	13982/11705/18128/19219/18595/12167/16846/18783/20779/30953/18667/17390/12366/57264/216869/93759/230103/16323/14566/12367/11606/100535/14309/268903/170731	25
GO:0006935	chemotaxis	115/4687	481/28928	0.024536	1.47563	2.62358	7.09554e-06	6.83476e-05	3.50796e-05	13052/20496/14165/13642/11603/21828/80903/70031/14164/17295/17329/380705/16803/20350/17096/14268/18753/14725/66166/170758/140571/20360/18128/16952/18654/18595/15185/11501/14063/11806/19229/20963/14747/67759/67103/269878/11820/18810/23795/15507/20351/13841/445007/14159/20346/18213/22418/18208/20292/18438/17250/97165/319476/27226/11601/59289/20440/18707/11491/14388/98365/83964/14172/18187/20307/127…	115
GO:0071404	cellular response to low-density lipoprotein particle stimulus	18/4687	38/28928	0.00384041	2.92356	-0.584426	7.11186e-06	6.83476e-05	3.50796e-05	104158/109254/12527/234564/21898/20963/11820/56468/13897/58994/18145/382044/21899/12554/338366/12514/16414/83433	18
GO:0090183	regulation of kidney development	18/4687	38/28928	0.00384041	2.92356	-0.584426	7.11186e-06	6.83476e-05	3.50796e-05	11609/20682/15415/11450/18504/18510/58198/21410/20474/19713/14056/14462/56753/107515/18121/14573/13617/11606	18
GO:0060047	heart contraction	67/4687	246/28928	0.0142949	1.68098	1.03611	7.552e-06	7.24702e-05	3.71956e-05	13052/11938/57442/11609/227753/110809/11603/16480/17295/238161/74318/76757/21385/14043/20536/21954/21953/16518/19735/13511/17896/20510/70008/333433/11928/21956/12291/20779/74166/20346/16535/18438/11931/16523/12314/57814/14681/13405/208727/26397/56543/21834/14609/17868/11535/20271/14465/20787/330953/246133/20266/230709/93759/11548/242202/140492/116810/52076/192176/13617/20928/24053/11606/14528/218…	67
GO:0090090	negative regulation of canonical Wnt signaling pathway	43/4687	137/28928	0.00917431	1.93719	0.24238	7.57572e-06	7.25904e-05	3.72572e-05	140577/14632/20668/68339/12550/20682/20671/22411/14368/12558/19273/18128/50781/241639/629378/13132/77583/11820/114606/56811/22418/72345/235542/84035/56612/68588/74025/12156/18121/21885/14734/54612/74775/67772/22419/21888/50722/320587/21416/228357/380702/54644/29806	43
GO:0060119	inner ear receptor cell development	27/4687	71/28928	0.00576061	2.34709	-0.286776	7.74391e-06	7.40925e-05	3.80282e-05	97031/15213/216560/70615/22095/329421/224796/244152/15205/16535/11941/102502/110253/68588/236266/22295/27419/218756/239250/17921/14182/100503041/330409/16568/21821/380718/54670	27
GO:0008064	regulation of actin polymerization or depolymerization	50/4687	168/28928	0.0106678	1.83689	0.473886	7.77446e-06	7.42753e-05	3.8122e-05	227753/19241/17974/18481/21916/56699/18753/110380/213556/80880/108100/20259/14063/19229/19230/11687/29816/12985/20292/11845/235041/268970/12333/22351/22388/18643/93689/237860/22323/73910/67771/104252/277360/18613/12704/243725/19240/93675/17973/666244/17913/58804/218397/13169/76709/245857/74192/545481/211673/13717	50
GO:1903034	regulation of response to wounding	52/4687	177/28928	0.0110945	1.81323	0.54003	7.798e-06	7.43907e-05	3.81812e-05	20496/18792/12484/109254/12527/18753/20720/26365/19268/22433/16952/19091/19219/18595/241639/14063/22371/18007/12739/11747/67866/216350/15461/18213/67996/224794/18791/21788/12306/11905/56644/11491/84035/385643/16001/15376/107589/16971/237847/17127/14083/14824/11689/13838/66368/192176/210108/109880/69071/211673/101490/244058	52
GO:0050773	regulation of dendrite development	45/4687	146/28928	0.00960102	1.90232	0.308525	8.00811e-06	7.62829e-05	3.91524e-05	226778/98733/17295/18481/110197/19329/19268/108100/15185/12808/13047/12323/14056/66713/22418/29819/11845/76484/216344/217692/545156/574437/74143/15901/224617/74053/107995/239420/277360/11350/13048/22782/12704/70237/76108/13838/71900/13169/227541/210108/67414/329152/12160/170731/20354	45
GO:0060428	lung epithelium development	23/4687	56/28928	0.00490719	2.53491	-0.419065	8.08861e-06	7.69367e-05	3.9488e-05	14165/20682/74155/252973/15402/18028/23795/30051/77794/22062/67996/72007/15223/14184/21834/20897/14465/15376/52076/22422/16000/108655/22601	23
GO:0042886	amide transport	100/4687	407/28928	0.0213356	1.51645	2.1275	8.19647e-06	7.78485e-05	3.9956e-05	75387/209837/12349/27359/20907/56643/28146/103988/12638/56455/14725/108052/26570/18627/18510/106347/16952/19219/14063/11826/21410/50721/11747/16846/13649/18642/19218/17393/78894/214597/18693/27416/18555/20524/16535/268860/67041/57738/14601/56615/17250/231293/14681/79554/12894/71764/81535/12494/12426/18167/67767/76303/53322/58994/239273/18795/14609/23957/12015/545156/269224/16500/18111/20787/16452…	100
GO:0042542	response to hydrogen peroxide	38/4687	116/28928	0.00810753	2.02185	0.0770189	8.32436e-06	7.89475e-05	4.05201e-05	15481/12534/18753/18538/16952/16881/15185/11826/19229/11852/11839/20779/14056/13605/16819/26408/14360/12333/58994/52231/17390/11350/26415/93759/12578/14297/18124/78943/13078/12955/16649/19261/13617/20928/12367/15368/19697/68031	38
GO:0070085	glycosylation	66/4687	242/28928	0.0140815	1.68326	1.00304	8.37726e-06	7.93333e-05	4.07181e-05	99011/241230/14537/93961/14538/14594/14043/230145/331026/67547/14421/171167/17155/14583/14344/14425/72297/20452/67075/224143/68292/20450/56375/52014/227619/72077/217664/232984/20454/278279/20440/231293/271786/14423/68273/18145/14348/207839/97884/52463/26433/69064/108155/66435/14584/20448/54613/239559/227671/223774/233733/13135/67542/94181/387314/228368/231050/97484/51801/140484/17158/67695/320438…	66
GO:0042330	taxis	115/4687	483/28928	0.024536	1.46952	2.62358	8.68377e-06	8.21161e-05	4.21463e-05	13052/20496/14165/13642/11603/21828/80903/70031/14164/17295/17329/380705/16803/20350/17096/14268/18753/14725/66166/170758/140571/20360/18128/16952/18654/18595/15185/11501/14063/11806/19229/20963/14747/67759/67103/269878/11820/18810/23795/15507/20351/13841/445007/14159/20346/18213/22418/18208/20292/18438/17250/97165/319476/27226/11601/59289/20440/18707/11491/14388/98365/83964/14172/18187/20307/127…	115
GO:0007286	spermatid development	81/4687	314/28928	0.0172818	1.59213	1.49913	8.70981e-06	8.22424e-05	4.22112e-05	213402/14632/332934/214105/12638/117229/75533/71860/66722/207686/77031/19091/69707/100048534/19725/69310/232943/380654/70882/75172/320277/110084/22092/13831/68625/18011/74453/237911/76670/12589/434794/104263/78774/19206/232664/252967/17427/104362/215772/226356/212517/69716/21357/21463/66720/381350/97165/13363/381738/83964/214575/60534/20475/54137/574437/75563/74052/236266/22445/237336/69993/33018…	81
GO:0040029	epigenetic regulation of gene expression	82/4687	319/28928	0.0174952	1.58652	1.5322	8.86924e-06	8.36261e-05	4.29214e-05	75387/94244/217827/232232/26992/21427/11628/218973/13018/15185/384198/67155/50721/13831/11810/11820/56335/12189/11909/14056/12577/53892/64383/18140/22059/228536/17765/15201/70472/14958/233904/208727/30941/18109/74016/64707/214575/16907/12419/13433/13436/12566/74522/29871/101685/52463/75410/74691/18600/23808/233490/54343/16906/217127/329559/22083/11811/230709/20937/93759/21652/77853/73884/381022/5…	82
GO:0008631	intrinsic apoptotic signaling pathway in response to oxidative stress	24/4687	60/28928	0.00512055	2.46879	-0.385993	8.91426e-06	8.36857e-05	4.29519e-05	75533/53610/70369/56085/65106/15507/17279/26408/14360/68015/17390/26398/16452/19823/93759/11545/17210/13078/22361/11911/66787/83433/18854/14463	24
GO:0044818	mitotic G2/M transition checkpoint	24/4687	60/28928	0.00512055	2.46879	-0.385993	8.91426e-06	8.36857e-05	4.29519e-05	235559/12021/12534/12144/15937/23834/18817/12189/56453/76843/12450/381921/15574/71007/20184/77011/19360/269582/225182/60364/80280/12575/68145/17193	24
GO:0045599	negative regulation of fat cell differentiation	24/4687	60/28928	0.00512055	2.46879	-0.385993	8.91426e-06	8.36857e-05	4.29519e-05	16449/15904/20661/17702/11450/14461/13555/64383/22418/241950/53896/22762/210719/53322/216805/240514/12156/17127/93759/217410/81703/56310/21416/22601	24
GO:0070661	leukocyte proliferation	94/4687	378/28928	0.0200555	1.53483	1.92906	8.97986e-06	8.41797e-05	4.32055e-05	12484/14165/19122/17096/17974/19260/13731/242122/213208/18753/93695/12144/14204/26365/17986/240354/16952/114774/14063/230126/21898/237877/16889/20963/18950/11534/11847/104416/16846/22724/14962/14082/15205/14225/20390/22059/15201/54219/15223/20440/170776/65113/54354/14360/12494/230979/15944/12772/14609/109594/11629/12445/16452/11350/13136/329559/14130/12775/13866/74775/59287/12578/14083/93675/2030…	94
GO:0002440	production of molecular mediator of immune response	77/4687	295/28928	0.0164284	1.61099	1.36684	9.10624e-06	8.52412e-05	4.37503e-05	27362/16164/50931/19260/11628/56460/240354/22433/18762/14063/11806/68585/21898/237877/20963/13345/16431/16855/17393/14056/26909/100689/14027/14190/22418/17686/72077/27223/214855/56644/332579/65113/98365/17685/15275/230979/18970/22364/14462/12772/26409/67278/69550/12362/19041/13136/12010/14130/93759/19090/18124/64297/54387/15040/55982/21938/234779/75570/58230/16190/56200/27060/110213/51869/73914/1…	77
GO:0010664	negative regulation of striated muscle cell apoptotic process	19/4687	42/28928	0.00405377	2.79208	-0.551354	9.22251e-06	8.60812e-05	4.41815e-05	75387/15481/15111/18537/29810/18128/18510/52040/14601/26897/16579/18607/16452/93759/19732/12633/14528/14463/170731	19
GO:0060603	mammary gland duct morphogenesis	19/4687	42/28928	0.00405377	2.79208	-0.551354	9.22251e-06	8.60812e-05	4.41815e-05	20496/13982/14165/12305/17702/19014/11839/20779/18667/19206/22418/18208/20292/21386/17979/16973/21420/18854/104156	19
GO:0055006	cardiac cell development	40/4687	125/28928	0.00853424	1.97503	0.143163	9.24654e-06	8.61815e-05	4.42329e-05	13052/11609/16449/17295/238161/53817/56376/12534/13018/74376/18128/19735/19091/18595/24063/12818/17268/76612/18810/11479/65256/116904/26398/21386/14381/17880/230709/93759/27419/22437/234214/16323/11548/23988/16000/66923/11606/16905/108655/14463	40
GO:0060996	dendritic spine development	43/4687	138/28928	0.00917431	1.92315	0.24238	9.29471e-06	8.64162e-05	4.43534e-05	216831/17974/18481/56376/64451/11843/108100/17986/15185/209012/18011/12323/241638/11838/224105/66713/22421/330222/29819/11845/66797/217692/53972/11840/545156/574437/74143/16443/13048/22782/243725/14824/70237/77097/13838/13169/57138/66923/71228/67414/20620/12569/170731	43
GO:0050770	regulation of axonogenesis	52/4687	178/28928	0.0110945	1.80305	0.54003	9.29837e-06	8.64162e-05	4.43534e-05	12550/20350/14268/18481/360213/12558/140571/20360/15185/71955/68585/65086/269878/19713/13841/171207/13131/20346/18213/17760/224105/22421/22418/18208/12561/54712/24136/67095/217692/319740/108699/16971/21838/14083/14297/22352/11538/13838/18080/52822/13169/75770/14567/210108/109880/13728/12168/20562/228357/229715/244058/20354	52
GO:0072331	signal transduction by p53 class mediator	50/4687	169/28928	0.0106678	1.82603	0.473886	9.32048e-06	8.64978e-05	4.43953e-05	15257/14235/28019/21981/224727/57913/68048/17829/17701/27280/67338/237877/106298/68428/69181/13555/53892/106021/22059/22062/242705/57748/74890/17685/22264/17988/235323/209456/12366/245527/170770/226419/241494/67071/52679/230709/93759/12578/55982/67239/13207/20684/80280/14198/12575/12190/12905/67211/67427/18854	50
GO:2000241	regulation of reproductive process	62/4687	224/28928	0.0132281	1.70831	0.870753	9.35438e-06	8.66884e-05	4.44931e-05	13982/70465/20682/16848/12638/19215/12659/13711/16578/54486/17702/207686/19219/17701/230126/12532/22137/67141/11747/218454/11479/12323/56335/20779/20346/64383/20878/22418/69716/21463/332110/19362/18791/208727/22762/381759/71709/12316/18795/14609/16001/68107/107995/19204/57264/75526/19252/230103/399599/18766/16323/74096/215095/242202/14566/67968/16000/109685/16324/22786/170731/51792	62
GO:0007623	circadian rhythm	69/4687	257/28928	0.0147216	1.65706	1.10226	9.44259e-06	8.7381e-05	4.48486e-05	11603/104158/15904/16490/53376/21853/21934/12534/19046/19215/21973/15902/11450/18627/14583/19091/15567/53610/19219/21410/382543/50721/12953/16846/13649/19218/56335/269378/219158/14056/107503/13864/18213/11991/22059/14601/22171/66797/12952/64707/18167/23957/107515/79362/15901/13211/59026/108155/20787/12362/230753/20937/93759/19090/27419/50789/26420/11545/11604/13207/50758/11911/16000/19698/19092/1…	69
GO:0019395	fatty acid oxidation	39/4687	121/28928	0.00832089	1.98931	0.110091	9.82987e-06	9.08352e-05	4.66215e-05	75387/20682/97212/74114/229211/56185/67800/239126/11450/55990/231086/100705/11687/16846/66841/270076/20524/93732/27413/74121/12894/23986/53322/52430/51798/19300/11409/26458/67460/15107/16922/235674/11370/80911/20928/216190/18634/14261/384783	39
GO:0035296	regulation of tube diameter	55/4687	192/28928	0.0117346	1.76801	0.639247	9.87748e-06	9.10159e-05	4.67142e-05	11609/23945/19224/12411/320736/14043/12638/11553/11418/15551/18627/19735/19091/15567/16533/14063/20657/16846/13649/19218/74840/12291/13166/11556/11512/67972/18438/16523/12494/64817/58994/14609/385643/17390/74617/26433/11535/14381/11475/230857/11350/93759/14083/19877/11689/11548/242202/13617/58861/20928/11606/74682/14528/12168/13983	55
GO:0097746	blood vessel diameter maintenance	55/4687	192/28928	0.0117346	1.76801	0.639247	9.87748e-06	9.10159e-05	4.67142e-05	11609/23945/19224/12411/320736/14043/12638/11553/11418/15551/18627/19735/19091/15567/16533/14063/20657/16846/13649/19218/74840/12291/13166/11556/11512/67972/18438/16523/12494/64817/58994/14609/385643/17390/74617/26433/11535/14381/11475/230857/11350/93759/14083/19877/11689/11548/242202/13617/58861/20928/11606/74682/14528/12168/13983	55
GO:0048515	spermatid differentiation	83/4687	325/28928	0.0177086	1.57622	1.56527	1.02119e-05	9.39641e-05	4.82274e-05	213402/14632/332934/214105/12638/117229/75533/71860/66722/207686/77031/19091/69707/100048534/19725/69310/232943/380654/70882/75172/320277/110084/22092/13831/68625/18011/74453/237911/76670/12589/434794/104263/78774/19206/232664/252967/17427/104362/215772/226356/212517/69716/21357/21463/66720/381350/97165/14705/13363/381738/83964/214575/60534/20475/54137/574437/75563/74052/236266/22445/237336/69993…	83
GO:0061333	renal tubule morphogenesis	33/4687	96/28928	0.00704075	2.12161	-0.0883423	1.02515e-05	9.41943e-05	4.83455e-05	11609/114249/15213/14164/20682/21853/15415/22411/381157/18504/18510/58198/18654/21410/20474/21412/15205/19206/16776/67937/15184/14462/56753/15478/107515/12156/18121/14734/14573/83429/69847/15431/11606	33
GO:0051216	cartilage development	64/4687	234/28928	0.0136548	1.68806	0.936897	1.03037e-05	9.45403e-05	4.85231e-05	72043/11595/20682/20679/12411/14043/12406/15111/17702/20259/66175/74155/15402/17701/15932/12167/18028/21417/16846/11909/12023/15434/240396/22421/22418/69121/22171/214855/18109/14184/26379/210719/14172/213053/58250/21827/58994/12628/14462/231162/21834/12156/18121/17127/230709/229534/108153/230103/14182/14683/21810/338366/15431/19401/15400/22422/12161/109685/12168/19092/19697/12160/15423/14534	64
GO:0009116	nucleoside metabolic process	22/4687	53/28928	0.00469383	2.56195	-0.452137	1.03271e-05	9.4621e-05	4.85645e-05	11628/18537/72899/18950/11534/21877/72269/106821/76974/269378/21915/224794/103149/22262/57813/72962/320685/76952/13178/11821/18618/66902	22
GO:0000727	double-strand break repair via break-induced replication	4687-09-01	12/28928	0.0019202	4.62897	-0.882076	1.05002e-05	9.59263e-05	4.92345e-05	17220/17219/12545/17216/17217/17215/71711/12544/17218	9
GO:0051255	spindle midzone assembly	4687-09-01	12/28928	0.0019202	4.62897	-0.882076	1.05002e-05	9.59263e-05	4.92345e-05	233406/20877/71819/26934/16319/52276/16571/11799/17350	9
GO:0072088	nephron epithelium morphogenesis	32/4687	92/28928	0.00682739	2.14677	-0.121415	1.05139e-05	9.59263e-05	4.92345e-05	11609/114249/15213/14164/20682/21853/15415/22411/381157/18504/18510/58198/18654/21410/20474/21412/15205/19206/16776/67937/14462/56753/15478/107515/12156/18121/14734/14573/83429/69847/15431/11606	32
GO:0046683	response to organophosphorus	44/4687	143/28928	0.00938767	1.89907	0.275452	1.05344e-05	9.59781e-05	4.92611e-05	238161/14555/22350/12638/432442/69263/11450/15567/74155/18770/11826/19229/11839/18619/15360/16535/16440/14460/109905/18438/22171/16523/12566/74343/14465/20787/330953/19204/12362/230103/234779/171429/13078/228139/12583/71701/18534/30955/14282/13115/109880/20928/16324/19697	44
GO:0048645	animal organ formation	28/4687	76/28928	0.00597397	2.27388	-0.253704	1.07205e-05	9.72637e-05	4.99209e-05	98711/14165/14164/22411/13731/15111/14725/14464/18128/18504/18510/24063/66993/15205/22418/14465/12156/18121/14573/14707/14182/15431/15400/18712/224640/21821/380718/15242	28
GO:0050805	negative regulation of synaptic transmission	28/4687	76/28928	0.00597397	2.27388	-0.253704	1.07205e-05	9.72637e-05	4.99209e-05	23945/14799/219228/11450/15551/15567/66673/19229/210274/81840/14680/12038/18693/18619/11838/29819/14678/66797/12494/18167/11840/66082/16500/243725/14807/11538/17918/20620	28
GO:1901657	glycosyl compound metabolic process	28/4687	76/28928	0.00597397	2.27388	-0.253704	1.07205e-05	9.72637e-05	4.99209e-05	11628/18537/72899/622402/18950/11534/17939/21877/72269/106821/70861/76974/269378/27384/21915/224794/103149/22262/57813/72962/320685/76952/13178/11821/18618/66848/66902/21823	28
GO:0090132	epithelium migration	37/4687	113/28928	0.00789418	2.02091	0.0439466	1.10042e-05	9.9699e-05	5.11708e-05	14165/20682/216560/53868/252973/15185/241639/68585/73608/11826/14389/18803/245827/20779/20346/68743/22418/11845/19279/235041/263803/24136/104831/18643/56753/11881/76905/14083/19877/70097/22352/234779/212307/17311/12168/384783/17395	37
GO:0030218	erythrocyte differentiation	50/4687	170/28928	0.0106678	1.81528	0.473886	1.11467e-05	0.000100849	5.17612e-05	20514/20679/17096/15902/14057/52065/223870/56215/15185/15402/14461/104416/15511/11479/19014/14151/11655/16535/17863/14460/12183/76044/66663/97165/233904/70026/26934/14462/18795/14381/16452/19746/319653/226419/217127/12010/19090/20104/16323/20687/67739/16658/80280/69188/12633/56199/12367/59003/22778/50794	50
GO:0055094	response to lipoprotein particle	18/4687	39/28928	0.00384041	2.8486	-0.584426	1.12095e-05	0.000101276	5.198e-05	104158/109254/12527/234564/21898/20963/11820/56468/13897/58994/18145/382044/21899/12554/338366/12514/16414/83433	18
GO:0090660	cerebrospinal fluid circulation	4687-12-01	20/28928	0.00256027	3.70318	-0.782859	1.12402e-05	0.000101412	5.20501e-05	71870/51938/66722/100048534/380654/320277/209012/74453/237806/226356/231293/71227	12
GO:0071402	cellular response to lipoprotein particle stimulus	20/4687	46/28928	0.00426712	2.68346	-0.518281	1.1263e-05	0.000101477	5.20833e-05	104158/109254/12527/234564/11806/21898/20963/11820/56468/13897/11491/58994/18145/382044/21899/12554/338366/12514/16414/83433	20
GO:0015695	organic cation transport	43/4687	139/28928	0.00917431	1.90931	0.24238	1.13672e-05	0.000102273	5.24919e-05	55963/11609/20514/209837/19224/217325/20907/229706/103988/20519/14057/57279/19735/214663/68682/70129/20510/70008/11847/19218/20524/20538/74136/224088/12846/53896/70026/66859/19765/30805/56517/16500/64652/215335/50934/215113/76257/67283/11606/11987/73095/213603/18173	43
GO:0000041	transition metal ion transport	36/4687	109/28928	0.00768082	2.03845	0.0108744	1.15801e-05	0.000104045	5.34014e-05	338365/117167/67300/94178/17002/67547/14057/20510/17912/12780/68428/72027/27416/16819/70804/20529/53945/213053/20530/171284/69047/12010/14319/22782/74104/106947/68427/14297/68279/67739/328133/15497/58800/14228/71145/18173	36
GO:0035150	regulation of tube size	55/4687	193/28928	0.0117346	1.75885	0.639247	1.16584e-05	0.000104603	5.36879e-05	11609/23945/19224/12411/320736/14043/12638/11553/11418/15551/18627/19735/19091/15567/16533/14063/20657/16846/13649/19218/74840/12291/13166/11556/11512/67972/18438/16523/12494/64817/58994/14609/385643/17390/74617/26433/11535/14381/11475/230857/11350/93759/14083/19877/11689/11548/242202/13617/58861/20928/11606/74682/14528/12168/13983	55
GO:0030833	regulation of actin filament polymerization	45/4687	148/28928	0.00960102	1.87661	0.308525	1.18267e-05	0.000105746	5.42742e-05	227753/19241/17974/18481/21916/56699/18753/80880/108100/20259/19229/19230/11687/29816/12985/20292/11845/235041/268970/12333/22351/18643/93689/237860/22323/73910/67771/104252/277360/18613/243725/19240/93675/17973/666244/17913/58804/218397/13169/76709/245857/74192/545481/211673/13717	45
GO:0046651	lymphocyte proliferation	85/4687	336/28928	0.0181353	1.56136	1.63141	1.18455e-05	0.000105746	5.42742e-05	12484/14165/19122/17096/17974/19260/13731/242122/213208/18753/93695/12144/14204/26365/240354/16952/114774/230126/21898/237877/16889/20963/18950/11534/11847/16846/22724/14962/14082/15205/14225/20390/22059/15201/54219/15223/170776/65113/54354/14360/12494/230979/15944/12772/14609/109594/11629/12445/16452/11350/13136/329559/14130/12775/13866/74775/59287/12578/93675/20304/20104/17973/15040/21938/24220…	85
GO:0002693	positive regulation of cellular extravasation	13/4687	23/28928	0.00277363	3.4885	-0.749787	1.18509e-05	0.000105746	5.42742e-05	19219/114774/11501/19218/14082/70208/83964/12772/19204/84094/18613/21838/171486	13
GO:0045056	transcytosis	13/4687	23/28928	0.00277363	3.4885	-0.749787	1.18509e-05	0.000105746	5.42742e-05	67300/56041/14725/18703/19329/68453/20779/16001/19204/16971/14309/21819/16976	13
GO:0031960	response to corticosteroid	53/4687	184/28928	0.0113079	1.77779	0.573103	1.19489e-05	0.000106327	5.45726e-05	11609/15484/94180/21385/214105/19215/18538/19273/11450/15551/16952/15185/94284/17025/11826/13649/93721/11839/268709/394435/12038/20779/14151/15360/22229/12846/22171/20276/14417/394436/332579/140483/11745/11535/11647/16452/19204/13684/14573/16323/13078/69719/12583/225872/18534/14282/14870/12161/12371/12367/50996/53416/21823	53
GO:0034101	erythrocyte homeostasis	53/4687	184/28928	0.0113079	1.77779	0.573103	1.19489e-05	0.000106327	5.45726e-05	12484/20514/20679/17096/15414/15902/14057/52065/223870/56215/15185/15402/14461/104416/15511/11479/19014/14151/11655/16535/17863/14460/12183/76044/66663/97165/233904/70026/26934/14462/18795/14381/16452/19746/319653/226419/217127/12010/19090/20104/16323/20687/67739/16658/80280/69188/12633/56199/12367/15368/59003/22778/50794	53
GO:0030705	cytoskeleton-dependent intracellular transport	59/4687	212/28928	0.012588	1.71767	0.771536	1.2677e-05	0.000112652	5.78189e-05	68339/15481/74019/11775/16562/22142/16594/216560/360213/56455/78933/19329/30957/13518/18762/15185/100502766/232943/17152/11820/15507/12589/214952/12794/14070/17760/29819/241950/216344/67095/16579/213575/74052/230917/71227/73668/68566/71435/11778/234847/69697/83767/17913/77097/170833/16569/16565/75782/74362/12009/208943/74682/17918/67694/77963/55946/16568/21821/76895	59
GO:0055088	lipid homeostasis	54/4687	189/28928	0.0115212	1.76342	0.606175	1.28403e-05	0.000113947	5.84836e-05	12484/104158/234564/20249/103988/16420/67800/22433/66844/11770/74155/11806/68585/16889/68453/235283/15451/244152/13897/228859/58805/52014/320840/27413/26889/380712/54219/13660/11808/11814/18145/20652/20932/107770/236266/81799/382044/18971/66853/105501/28254/74011/93759/22259/107476/79221/69071/66397/16973/192236/57875/83433/72479/116939	54
GO:0005976	polysaccharide metabolic process	38/4687	118/28928	0.00810753	1.98758	0.0770189	1.2986e-05	0.000114925	5.89856e-05	67300/14043/103988/19046/53412/81600/18627/14583/18654/19219/74178/18642/56351/69181/64580/18679/52331/54646/66849/110078/74781/12846/58994/18145/14348/54636/105651/329015/269224/52639/216558/140491/11548/16000/21416/18682/384783/72157	38
GO:0007265	Ras protein signal transduction	38/4687	118/28928	0.00810753	1.98758	0.0770189	1.2986e-05	0.000114925	5.89856e-05	14165/74055/54153/14235/404710/320292/18128/83813/24063/194231/320404/19730/20779/67657/333050/15461/22059/18208/12428/114255/75104/192786/71709/12566/268480/216805/19415/13866/17532/104418/233046/17311/19769/70527/16000/12575/20620/170731	38
GO:0048708	astrocyte differentiation	33/4687	97/28928	0.00704075	2.09974	-0.0883423	1.31385e-05	0.000116116	5.95972e-05	15904/20682/20679/70747/15902/20720/18128/18823/21898/13649/11820/107503/15205/13131/18213/17250/18109/14184/24136/230674/73668/12156/16971/18121/11350/15979/27419/14824/22352/13838/18508/11606/83433	33
GO:0051653	spindle localization	25/4687	65/28928	0.0053339	2.37383	-0.35292	1.3198e-05	0.00011614	5.96095e-05	14165/217325/67839/67052/219114/24063/18817/382543/13191/114606/74717/66713/108907/244329/56150/70385/72114/12316/14609/54141/72080/67968/18508/78906/241035	25
GO:0016053	organic acid biosynthetic process	84/4687	332/28928	0.0179219	1.56158	1.59834	1.32092e-05	0.00011614	5.96095e-05	94180/98711/56454/104158/23945/20512/19224/12411/14873/50798/234564/20249/19079/19215/54486/26365/241452/18627/18823/16952/74155/60527/69051/18770/94284/20963/100705/72136/14867/108037/11687/56351/18783/12189/20425/13897/107272/64383/257635/58805/54326/268860/93732/14417/14598/212980/11808/11814/64292/74559/104086/103149/19082/11690/268756/26433/382044/231871/20787/72999/26458/93759/22259/216558/…	84
GO:0007272	ensheathment of neurons	57/4687	203/28928	0.0121613	1.73301	0.705391	1.3239e-05	0.00011614	5.96095e-05	53897/70031/15904/12527/70747/12558/67801/53321/11496/105853/18823/77116/75786/192897/20182/209012/76960/20203/18810/18417/234094/15461/18213/64383/13138/13867/66797/13363/218442/230822/14184/83964/14360/68273/17988/15211/12805/103199/20481/100609/381293/72948/93742/72962/13866/59287/382867/21938/252875/19401/16000/17153/17918/12741/21416/21819/229715	57
GO:0008366	axon ensheathment	57/4687	203/28928	0.0121613	1.73301	0.705391	1.3239e-05	0.00011614	5.96095e-05	53897/70031/15904/12527/70747/12558/67801/53321/11496/105853/18823/77116/75786/192897/20182/209012/76960/20203/18810/18417/234094/15461/18213/64383/13138/13867/66797/13363/218442/230822/14184/83964/14360/68273/17988/15211/12805/103199/20481/100609/381293/72948/93742/72962/13866/59287/382867/21938/252875/19401/16000/17153/17918/12741/21416/21819/229715	57
GO:0071248	cellular response to metal ion	57/4687	203/28928	0.0121613	1.73301	0.705391	1.3239e-05	0.00011614	5.96095e-05	20496/233908/227753/11513/12550/19122/15481/22142/18164/14268/54153/94178/20979/67547/15902/11770/17025/11826/20510/11687/13649/320404/13605/22418/18438/20500/58994/13087/11690/20271/16500/15376/15485/107589/19415/11459/12010/74104/59287/26420/74096/234779/241066/29876/14282/237831/109880/12161/11911/20928/15368/16324/327963/53416/21823/17395/18173	57
GO:0030098	lymphocyte differentiation	112/4687	472/28928	0.0238959	1.46453	2.52436	1.32486e-05	0.00011614	5.96095e-05	20668/12484/27362/21985/16848/26992/74126/19260/76022/21946/211651/17289/15902/12144/14204/14375/240354/22433/16952/19219/18762/11501/230126/22095/16889/19229/20963/18950/68094/67155/21417/16431/17474/16846/320404/66993/22724/56335/11909/15507/67657/20351/14056/56468/14082/17863/14190/22059/15201/16145/15223/54485/11491/65113/17685/15184/278672/227525/14357/14462/12772/14369/12015/74143/14012/140…	112
GO:0071456	cellular response to hypoxia	48/4687	162/28928	0.0102411	1.82873	0.407741	1.33181e-05	0.000116592	5.9841e-05	20856/75387/12411/18655/112405/63959/17986/18128/53610/68655/11501/11602/68585/11826/56085/237911/16475/11909/20779/21752/64383/22059/15441/12428/20528/14417/64707/17988/12015/14465/108155/66925/170770/112407/20937/93759/16323/13838/71472/16526/110213/18534/11911/58861/16905/231207/83433/68169	48
GO:0003401	axis elongation	17/4687	36/28928	0.00362705	2.91454	-0.617498	1.34431e-05	0.000117212	6.01594e-05	13982/98711/14165/14164/20682/22411/24063/21410/20474/19014/11839/22418/235542/54612/243905/21420/22601	17
GO:0060479	lung cell differentiation	17/4687	36/28928	0.00362705	2.91454	-0.617498	1.34431e-05	0.000117212	6.01594e-05	14165/20682/252973/15402/18028/23795/30051/22062/72007/15223/21834/14465/15376/52076/16000/108655/22601	17
GO:0060487	lung epithelial cell differentiation	17/4687	36/28928	0.00362705	2.91454	-0.617498	1.34431e-05	0.000117212	6.01594e-05	14165/20682/252973/15402/18028/23795/30051/22062/72007/15223/21834/14465/15376/52076/16000/108655/22601	17
GO:0001658	branching involved in ureteric bud morphogenesis	26/4687	69/28928	0.00554726	2.32567	-0.319848	1.37407e-05	0.000119645	6.14084e-05	11609/114249/14164/20682/21853/15415/381157/18504/18510/58198/18654/21410/20474/21412/19206/16776/67937/56753/15478/107515/12156/18121/14734/14573/15431/11606	26
GO:0072329	monocarboxylic acid catabolic process	43/4687	140/28928	0.00917431	1.89567	0.24238	1.38579e-05	0.000120504	6.18492e-05	67880/104158/109254/97212/74114/234564/229211/56185/52815/11450/15932/231086/100705/16846/66841/270076/20524/93732/66253/27413/74121/12894/23986/15211/52430/64898/68631/51798/11881/19300/102448/11409/26458/67460/13082/15107/16922/235674/11370/80911/18534/18634/384783	43
GO:0000281	mitotic cytokinesis	31/4687	89/28928	0.00661404	2.14979	-0.154487	1.38971e-05	0.000120683	6.1941e-05	404710/216846/211978/71877/18817/11852/13605/68743/20877/80986/170749/71819/11845/20336/108907/68942/26934/16319/52276/11840/68953/16571/66371/12704/74107/16765/19877/11799/67811/78267/70527	31
GO:1900744	regulation of p38MAPK cascade	19/4687	43/28928	0.00405377	2.72715	-0.551354	1.40188e-05	0.000121415	6.23169e-05	227753/17295/22350/19260/15111/52065/209012/16846/225392/26408/12772/13197/12156/19252/70097/26407/224938/83433/53416	19
GO:1905332	positive regulation of morphogenesis of an epithelium	19/4687	43/28928	0.00405377	2.72715	-0.551354	1.40188e-05	0.000121415	6.23169e-05	11609/20682/15415/18504/18510/58198/18595/20474/50721/16819/18707/14462/14609/107515/18121/11350/14573/22419/11606	19
GO:0042472	inner ear morphogenesis	40/4687	127/28928	0.00853424	1.94393	0.143163	1.4117e-05	0.000122103	6.26697e-05	97031/14165/20682/21385/216560/70615/14368/18504/18510/22095/14461/329421/70129/20474/21417/224796/15451/16535/11941/13395/22418/18208/102502/110253/230824/68588/14462/12614/21386/110279/72999/22295/18124/239250/16206/17921/14182/16658/100503041/320790	40
GO:0070301	cellular response to hydrogen peroxide	28/4687	77/28928	0.00597397	2.24435	-0.253704	1.42575e-05	0.000123154	6.32091e-05	15481/12534/18753/18538/16952/15185/11826/11852/20779/14056/13605/16819/26408/14360/12333/58994/52231/11350/26415/93759/12578/14297/78943/13078/19261/13617/19697/68031	28
GO:0006814	sodium ion transport	69/4687	260/28928	0.0147216	1.63794	1.10226	1.43513e-05	0.000123799	6.35403e-05	20496/57442/54403/241118/11603/209837/229706/12638/94178/20522/20720/243616/11932/11418/77031/14167/15567/114304/76560/75607/230612/333433/11928/279561/12291/14412/76775/110891/16525/17178/317750/16535/20538/14916/234595/18438/11931/20276/20500/13405/94220/333669/108017/30805/233836/11840/18795/15168/75785/59095/12805/20271/101118/330953/94249/80884/338370/20266/218756/69847/14166/76257/20531/331…	69
GO:0015698	inorganic anion transport	51/4687	176/28928	0.0108812	1.78847	0.506958	1.44218e-05	0.000124242	6.37674e-05	55963/20856/20496/54403/12349/20512/20536/12638/14407/76500/353499/233246/20510/224796/12953/216643/209195/16525/16535/67863/216749/14404/26934/27376/107723/14396/106073/14628/114584/246133/74011/208890/71345/218756/268512/69847/171429/14400/14182/20531/16526/29876/57138/59033/11911/229725/19092/21819/11732/18173/54670	51
GO:0010631	epithelial cell migration	36/4687	110/28928	0.00768082	2.01992	0.0108744	1.45506e-05	0.000125186	6.42519e-05	14165/20682/216560/53868/15185/241639/68585/73608/11826/14389/18803/245827/20779/20346/68743/22418/11845/19279/235041/263803/24136/104831/18643/56753/11881/76905/14083/19877/70097/22352/234779/212307/17311/12168/384783/17395	36
GO:0060048	cardiac muscle contraction	42/4687	136/28928	0.00896096	1.90605	0.209308	1.49641e-05	0.000128572	6.599e-05	11938/57442/227753/110809/11603/16480/17295/238161/21954/21953/16518/19735/13511/17896/70008/333433/11928/21956/74166/16535/18438/11931/16523/12314/57814/13405/208727/26397/56543/17868/20271/330953/246133/20266/11548/242202/140492/52076/192176/20928/14463/333654	42
GO:0032943	mononuclear cell proliferation	86/4687	343/28928	0.0183486	1.54749	1.66449	1.51754e-05	0.000130215	6.68335e-05	12484/14165/19122/17096/17974/19260/13731/242122/213208/18753/93695/12144/14204/26365/240354/16952/114774/230126/21898/237877/16889/20963/18950/11534/11847/16846/22724/14962/14082/15205/14225/20390/22059/15201/54219/15223/20440/170776/65113/54354/14360/12494/230979/15944/12772/14609/109594/11629/12445/16452/11350/13136/329559/14130/12775/13866/74775/59287/12578/93675/20304/20104/17973/15040/21938…	86
GO:0051896	regulation of phosphatidylinositol 3-kinase/protein kinase B signal transduction	77/4687	299/28928	0.0164284	1.58944	1.36684	1.52557e-05	0.000130732	6.70985e-05	14538/75141/12305/83490/14268/17289/20720/26365/52065/234515/17986/22433/18595/11501/14063/68585/27280/19229/93735/16846/13649/19713/20779/18213/12985/13138/68815/18438/56089/66797/14184/14360/58994/14462/20349/16001/19271/216805/81799/64436/16452/16443/54612/13866/216869/54635/93759/320207/74107/14083/224836/20304/19732/22174/50490/14182/20344/30955/70527/19052/16000/224640/11606/72446/21687/143…	77
GO:0035148	tube formation	52/4687	181/28928	0.0110945	1.77316	0.54003	1.55527e-05	0.000133096	6.83122e-05	14165/12550/20682/20732/20733/19143/14725/14368/18128/18504/18510/58198/252973/21410/12808/18028/20474/22631/19713/19206/22418/18707/20460/230824/24136/68588/14462/18643/21815/12614/26409/22323/74143/11535/269593/107586/20481/18121/56334/11350/14573/225164/636931/100169/19401/12367/330409/12160/13607/14534/244058/380718	52
GO:0000022	mitotic spindle elongation	4687-08-01	10/28928	0.00170685	4.93757	-0.915148	1.55932e-05	0.000133096	6.83122e-05	233406/20877/71819/26934/16319/52276/16571/11799	8
GO:0009221	pyrimidine deoxyribonucleotide biosynthetic process	4687-08-01	10/28928	0.00170685	4.93757	-0.915148	1.55932e-05	0.000133096	6.83122e-05	110074/20425/21915/22171/237336/22169/66588/18102	8
GO:0050727	regulation of inflammatory response	98/4687	403/28928	0.0209089	1.50087	2.06135	1.57495e-05	0.000134254	6.89062e-05	13982/12484/23945/12266/16803/17096/83490/230828/21934/21946/211651/213208/244911/101613/67547/52065/11450/15937/16952/52033/19219/11770/11501/14776/11806/21898/83564/104416/11687/11820/319197/19218/67866/17470/56468/11863/22418/16145/17250/432940/244329/65113/14598/64292/338364/58203/24110/14462/15944/12772/67027/11690/13211/14087/81799/231871/110279/16452/18035/13421/12362/14131/14130/12775/171…	98
GO:0045604	regulation of epidermal cell differentiation	23/4687	58/28928	0.00490719	2.4475	-0.419065	1.61322e-05	0.000137335	7.04879e-05	15213/18772/17702/18128/74155/19014/14056/69073/15205/19206/207920/17134/67996/15404/18109/14184/81535/18755/107586/17979/17133/19877/13115	23
GO:0006486	protein glycosylation	61/4687	223/28928	0.0130147	1.6883	0.83768	1.63044e-05	0.000138438	7.10536e-05	99011/241230/14537/93961/14538/14594/14043/230145/331026/67547/171167/17155/14583/14344/14425/72297/20452/67075/224143/68292/20450/56375/52014/227619/72077/217664/232984/20454/278279/20440/231293/271786/14423/68273/18145/14348/207839/97884/52463/26433/108155/66435/14584/20448/54613/239559/227671/223774/233733/13135/387314/228368/231050/51801/140484/17158/67695/320438/211673/97440/320011	61
GO:0043413	macromolecule glycosylation	61/4687	223/28928	0.0130147	1.6883	0.83768	1.63044e-05	0.000138438	7.10536e-05	99011/241230/14537/93961/14538/14594/14043/230145/331026/67547/171167/17155/14583/14344/14425/72297/20452/67075/224143/68292/20450/56375/52014/227619/72077/217664/232984/20454/278279/20440/231293/271786/14423/68273/18145/14348/207839/97884/52463/26433/108155/66435/14584/20448/54613/239559/227671/223774/233733/13135/387314/228368/231050/51801/140484/17158/67695/320438/211673/97440/320011	61
GO:0002699	positive regulation of immune effector process	82/4687	324/28928	0.0174952	1.56204	1.5322	1.64269e-05	0.000139296	7.14942e-05	12484/12266/27362/15481/16803/16164/19260/15013/240354/22433/16952/18762/14063/230126/68585/21898/237877/14461/20963/18950/14389/670558/56468/14082/56554/100689/14460/22418/27223/214855/77777/54725/56644/332579/17685/15275/230979/14462/12772/26409/74143/67278/19204/12362/14131/14972/13136/12010/12775/93759/18124/64297/15039/110557/15040/55982/234779/16768/11765/16190/56200/22628/18534/233046/1940…	82
GO:0099504	synaptic vesicle cycle	69/4687	261/28928	0.0147216	1.63167	1.10226	1.64551e-05	0.000139353	7.15232e-05	13052/108012/11938/12484/11775/14299/20907/67300/69938/226407/433485/219228/20743/20979/64176/66335/12558/11975/72194/15551/83762/20618/18805/320405/140494/192662/228983/22421/109905/20965/11845/20528/69908/94190/16504/54526/66290/71709/73094/227801/228545/12330/18717/11964/13429/224617/22318/74325/11778/16443/20977/104015/20908/19877/54525/14824/13195/108664/17957/11980/59033/11773/109880/22317/…	69
GO:0001649	osteoblast differentiation	65/4687	242/28928	0.0138681	1.65776	0.969969	1.65934e-05	0.00014034	7.20302e-05	14632/16449/114249/15213/14560/15904/20682/68713/22411/17002/15111/15902/93695/17702/18128/19219/19094/12167/13345/67141/11839/18619/19206/13395/268396/17966/72007/13363/208727/26379/15184/68010/68588/14609/16009/26409/107515/15901/20481/12156/114584/18121/17127/14083/14182/13207/27060/14683/56233/60530/268935/22422/12161/11911/16000/16973/16905/12168/11481/50766/243308/22601/29806/20354/226551	65
GO:0000079	regulation of cyclin-dependent protein serine/threonine kinase activity	20/4687	47/28928	0.00426712	2.62637	-0.518281	1.66285e-05	0.000140455	7.20888e-05	12443/12144/18817/13649/70891/20460/11491/381759/11819/66971/12445/12578/71059/80280/12575/18712/12367/56742/103844/15242	20
GO:0042552	myelination	56/4687	200/28928	0.0119479	1.72815	0.672319	1.71392e-05	0.00014458	7.42059e-05	53897/70031/15904/12527/70747/12558/67801/53321/11496/105853/18823/77116/75786/192897/20182/209012/76960/20203/18810/234094/15461/18213/64383/13138/13867/66797/13363/218442/230822/14184/83964/14360/68273/17988/15211/12805/103199/20481/100609/381293/72948/93742/72962/13866/59287/382867/21938/252875/19401/16000/17153/17918/12741/21416/21819/229715	56
GO:0061001	regulation of dendritic spine morphogenesis	24/4687	62/28928	0.00512055	2.38915	-0.385993	1.72057e-05	0.000144952	7.43971e-05	216831/18481/56376/108100/12323/241638/11838/66713/29819/217692/53972/545156/574437/74143/13048/22782/243725/70237/77097/13838/13169/67414/12569/170731	24
GO:0010667	negative regulation of cardiac muscle cell apoptotic process	18/4687	40/28928	0.00384041	2.77738	-0.584426	1.72995e-05	0.000145553	7.47057e-05	75387/15481/15111/18537/18128/18510/52040/14601/26897/16579/18607/16452/93759/19732/12633/14528/14463/170731	18
GO:0072028	nephron morphogenesis	32/4687	94/28928	0.00682739	2.10109	-0.121415	1.7384e-05	0.000146075	7.49733e-05	11609/114249/15213/14164/20682/21853/15415/22411/381157/18504/18510/58198/18654/21410/20474/21412/15205/19206/16776/67937/14462/56753/15478/107515/12156/18121/14734/14573/83429/69847/15431/11606	32
GO:0006887	exocytosis	97/4687	399/28928	0.0206955	1.50045	2.02828	1.75576e-05	0.000147343	7.56242e-05	11938/27359/269589/75767/14299/217325/20907/17096/17967/69938/226407/12638/19215/20743/53868/20979/64176/26365/72194/18128/15551/83762/16952/104886/14063/14461/20963/14389/320405/22631/67495/68428/12291/20981/18555/54524/14159/228983/14460/22421/21463/109905/20965/20336/71913/69908/224624/12306/14678/66074/14681/54526/20972/216344/20307/58994/71709/12772/11840/228545/68953/241556/18717/11745/1650…	97
GO:0045682	regulation of epidermis development	25/4687	66/28928	0.0053339	2.33787	-0.35292	1.79932e-05	0.000150803	7.74003e-05	15213/18772/17702/18128/74155/19014/14056/69073/15205/19206/207920/17134/67996/71913/15404/18109/14184/81535/18755/107586/17979/17133/19877/13115/21420	25
GO:0008016	regulation of heart contraction	57/4687	205/28928	0.0121613	1.71611	0.705391	1.81238e-05	0.000151507	7.77614e-05	13052/11938/57442/11609/11603/16480/238161/74318/21385/20536/21954/16518/19735/13511/17896/20510/70008/333433/11928/21956/12291/20779/74166/20346/16535/18438/11931/16523/12314/57814/14681/13405/208727/56543/21834/14609/17868/11535/20271/20787/330953/246133/20266/230709/93759/11548/242202/140492/116810/52076/192176/13617/20928/11606/14528/21823/14463	57
GO:0045732	positive regulation of protein catabolic process	57/4687	205/28928	0.0121613	1.71611	0.705391	1.81238e-05	0.000151507	7.77614e-05	20682/20671/22393/22350/64209/224727/15937/193740/11501/18817/211770/56085/227693/13132/50721/11820/269695/15511/56468/210992/14084/64383/20878/76843/22418/332110/72345/235542/213539/65113/14609/76892/12398/107995/16971/56486/56812/246133/12995/14734/93759/217410/78943/26420/21938/237353/20128/193670/27059/20660/71492/216157/69807/83433/76375/20620/244058	57
GO:0034103	regulation of tissue remodeling	30/4687	86/28928	0.00640068	2.15301	-0.187559	1.83736e-05	0.000153061	7.85589e-05	12484/21828/12349/21934/15111/93695/26365/234515/19219/11501/15932/20963/16846/13649/20779/22059/620235/14184/12494/14609/23854/110279/16971/19877/54525/56492/11606/14309/14463/226551	30
GO:0097194	execution phase of apoptosis	30/4687	86/28928	0.00640068	2.15301	-0.187559	1.83736e-05	0.000153061	7.85589e-05	12484/319581/21973/72168/14464/56215/67338/14311/219149/14082/64383/12683/22059/224105/230674/16009/209456/12366/18828/26927/170770/13421/12578/230103/80280/13804/12633/12367/330409/12766	30
GO:0043409	negative regulation of MAPK cascade	52/4687	182/28928	0.0110945	1.76342	0.54003	1.83805e-05	0.000153061	7.85589e-05	14013/17096/22350/14235/19260/101613/18753/80794/15502/11450/19735/22433/52033/74155/24063/14063/73608/21898/75607/13132/70008/14114/244923/13138/19279/13405/67702/75590/68082/24071/16001/19271/216805/57912/12156/67071/11350/54612/19252/13838/329659/80280/14870/19261/73914/23988/16000/66505/56310/224640/11606/83433	52
GO:0008637	apoptotic mitochondrial changes	39/4687	124/28928	0.00832089	1.94118	0.110091	1.86229e-05	0.000154881	7.9493e-05	12484/380705/18164/72930/22035/71361/15937/18950/76933/11909/214952/219158/29816/22059/14049/243382/22334/30954/12015/74143/170770/71254/19823/216869/12045/12578/14297/26420/17210/227197/18715/16000/78806/74682/381038/16905/12123/17395/170731	39
GO:0033143	regulation of intracellular steroid hormone receptor signaling pathway	29/4687	82/28928	0.00618733	2.18277	-0.220631	1.86805e-05	0.00015516	7.96366e-05	77889/20592/27401/13132/12953/19014/12189/20779/21412/224902/235041/66663/12952/15468/228545/67278/11614/17979/93759/11545/381022/13207/72068/16000/67890/108655/56736/14309/13983	29
GO:0060986	endocrine hormone secretion	27/4687	74/28928	0.00576061	2.25193	-0.286776	1.87778e-05	0.000155769	7.99491e-05	11609/75767/80885/11826/13132/12953/16846/16535/12952/14462/14609/81799/21386/26927/57264/16323/69847/16322/14182/14566/52055/14683/13115/12161/11606/16324/170731	27
GO:0010658	striated muscle cell apoptotic process	28/4687	78/28928	0.00597397	2.21558	-0.253704	1.8825e-05	0.000155961	8.00477e-05	11938/75387/15481/15111/18537/29810/18128/18510/68655/52040/22059/14601/26408/26897/12333/16579/16009/18607/14465/16452/93759/276770/19732/12633/11606/14528/14463/170731	28
GO:1905952	regulation of lipid localization	55/4687	196/28928	0.0117346	1.73193	0.639247	1.89402e-05	0.000156716	8.0435e-05	11609/104158/12266/234564/21934/18753/11450/11806/20963/100705/13132/12953/16846/18783/73389/19206/13897/17863/12683/228859/52014/12306/12952/13660/11808/11814/64292/53322/22264/16009/20932/16179/382044/18035/16971/57264/66853/93759/27404/14297/22259/26420/14566/11980/12161/69071/66397/56310/11606/11520/83433/99031/56489/384783/170731	55
GO:0003206	cardiac chamber morphogenesis	46/4687	155/28928	0.00981438	1.83168	0.341597	1.90362e-05	0.000157309	8.07396e-05	16449/15213/21385/22411/21954/20148/112405/15111/15902/14725/17702/18128/252973/21956/66993/19014/13411/15205/14225/22059/116701/54485/22762/18187/18167/14462/17868/14465/232146/21386/107586/12156/18121/240322/27419/63958/13617/19662/12168/21687/320790/21821/12160/14463/380718/333654	46
GO:0007041	lysosomal transport	41/4687	133/28928	0.0087476	1.90264	0.176236	1.97003e-05	0.000162383	8.33437e-05	15481/20661/67298/224705/17986/14339/193740/16889/12492/11852/100504663/269338/80743/73711/105841/74018/69582/11781/68942/67095/18145/68299/11840/54122/228545/68953/16971/66371/77573/27057/14824/11765/67739/71900/170833/72287/142687/20660/17237/77963/75669	41
GO:1901890	positive regulation of cell junction assembly	41/4687	133/28928	0.0087476	1.90264	0.176236	1.97003e-05	0.000162383	8.33437e-05	11603/74318/433485/16180/11418/12739/70008/20351/386750/18213/20450/22421/29819/319476/66797/68792/243499/16981/224912/574437/19271/245446/11350/13048/64085/17127/21838/245450/19877/239250/11538/70237/67811/105827/71228/11606/21687/12741/65945/229715/20354	41
GO:0006575	cellular modified amino acid metabolic process	56/4687	201/28928	0.0119479	1.71955	0.672319	2.00516e-05	0.000165069	8.47223e-05	218865/14873/74114/18537/54486/26570/17986/18510/230779/13361/20510/14867/108037/15451/65106/19014/75475/12716/269378/20425/12709/69065/56615/22171/53320/103140/12894/218442/14872/13370/14598/14317/30805/14462/26433/170442/14381/76263/56752/14859/110695/223921/14590/208890/12971/18451/83429/22361/14870/18618/14854/27388/14528/76192/71522/21819	56
GO:0035592	establishment of protein localization to extracellular region	106/4687	446/28928	0.0226157	1.46688	2.32593	2.06919e-05	0.000170124	8.73169e-05	20496/75387/27359/109254/75767/11768/20907/28146/103988/12638/56455/66251/269800/18627/16952/19219/80885/14063/21898/21410/15932/18007/20618/66629/50721/11785/11747/16846/13649/18642/19218/68428/78894/214597/18693/17470/72825/18555/98170/16535/268860/67041/268977/12846/320840/11845/27883/16523/66074/14681/12894/66191/71764/12494/67767/76303/104831/67510/11840/18795/14609/23957/12015/16500/81799/1…	106
GO:0000076	DNA replication checkpoint signaling	4687-11-01	18/28928	0.00234692	3.77176	-0.815932	2.07988e-05	0.000170787	8.76569e-05	21853/235559/23834/327762/240087/67177/15574/77011/269582/66131/60364	11
GO:0030336	negative regulation of cell migration	82/4687	326/28928	0.0174952	1.55246	1.5322	2.08679e-05	0.000171138	8.78371e-05	16449/242608/12550/16480/11595/109254/212539/105844/68713/50931/22411/140571/245688/11932/19273/18128/11450/19091/19219/11602/73608/12739/74012/52592/211770/380916/11852/11815/17470/171207/192662/74144/20346/13138/332110/19279/15404/11601/54485/19281/17286/53614/24136/15184/104831/269003/11819/18795/14609/16009/24071/56753/66082/13197/52463/11629/19271/108155/69550/110279/18600/64652/16971/18121/…	82
GO:0030261	chromosome condensation	19/4687	44/28928	0.00405377	2.66517	-0.551354	2.09353e-05	0.000171474	8.80095e-05	68298/230936/12534/21973/56215/14211/215387/268697/67849/54392/76044/14958/108907/244329/230674/78658/226026/70099/56399	19
GO:0009112	nucleobase metabolic process	17/4687	37/28928	0.00362705	2.83577	-0.617498	2.11206e-05	0.000172552	8.85628e-05	20133/18950/11534/76974/20425/66355/22171/22262/22247/72962/231327/66588/76952/55936/69719/11821/67054	17
GO:1900078	positive regulation of cellular response to insulin stimulus	17/4687	37/28928	0.00362705	2.83577	-0.617498	2.11206e-05	0.000172552	8.85628e-05	67856/239126/18762/16846/69178/22724/20779/14678/26379/74143/93759/17913/20660/11606/98415/17918/170731	17
GO:0007612	learning	57/4687	206/28928	0.0121613	1.70778	0.705391	2.11467e-05	0.000172552	8.85628e-05	108012/19224/14799/22142/104111/11843/26570/66860/19049/15567/66673/319984/15932/210274/75786/20510/11820/18190/12227/12038/110891/13166/11838/26358/195208/104027/12846/26889/98388/66797/17536/18795/225870/545156/27103/20897/19088/18121/11350/217124/64085/223921/104015/214230/83429/11548/225872/57138/11980/14812/210108/109880/52335/11606/319352/53328/21823	57
GO:0030048	actin filament-based movement	40/4687	129/28928	0.00853424	1.91379	0.143163	2.12496e-05	0.000172909	8.87462e-05	11938/57442/227753/68339/16480/238161/338367/17922/17904/13731/16518/71960/13511/17912/333433/11928/21956/19218/16535/16523/57814/24136/56543/20271/330953/11475/246133/20266/432516/93742/19877/17913/140492/17921/192176/20928/208943/17918/14726/14463	40
GO:0007029	endoplasmic reticulum organization	33/4687	99/28928	0.00704075	2.05732	-0.0883423	2.125e-05	0.000172909	8.87462e-05	230866/76757/104001/226407/224727/20168/12372/68585/114606/74166/12390/332110/225362/73991/12292/71116/67767/72114/103425/319740/240667/72265/56334/69162/53421/66048/77626/52076/338366/17918/22671/66736/28193	33
GO:0038202	TORC1 signaling	37/4687	116/28928	0.00789418	1.96864	0.0439466	2.12971e-05	0.000172909	8.87462e-05	68526/20963/22631/20111/20779/18099/58988/19744/22258/18145/216805/108155/245670/226419/52187/67071/67605/20224/83429/73158/230676/268933/225131/22628/252875/101142/54170/66397/18712/68441/66799/108655/237898/70394/54644/216080/320311	37
GO:0048640	negative regulation of developmental growth	37/4687	116/28928	0.00789418	1.96864	0.0439466	2.12971e-05	0.000172909	8.87462e-05	13052/20856/12550/211652/20350/360213/20360/19735/15567/15185/68585/19094/13841/171207/19206/11556/20346/22418/18208/22062/14184/14609/236266/14381/18121/14083/14297/16526/14683/210108/19662/24087/12575/108655/20562/21416/244058	37
GO:0051897	positive regulation of phosphatidylinositol 3-kinase/protein kinase B signal transduction	58/4687	211/28928	0.0123747	1.69656	0.738464	2.22218e-05	0.000180191	9.24837e-05	14538/75141/12305/83490/14268/17289/52065/17986/22433/18595/11501/14063/68585/19229/93735/16846/13649/19713/20779/18213/12985/68815/18438/56089/14184/14360/14462/20349/16001/19271/81799/16452/16443/13866/216869/54635/93759/320207/14083/20304/19732/22174/50490/14182/20344/30955/16000/11606/72446/21687/14309/21416/320664/83433/211673/384783/57257/20354	58
GO:0006268	DNA unwinding involved in DNA replication	4687-12-01	21/28928	0.00256027	3.52684	-0.782859	2.23473e-05	0.000180983	9.289e-05	17220/17219/12144/17216/17217/17215/170472/12544/69270/19361/79456/17218	12
GO:0016241	regulation of macroautophagy	44/4687	147/28928	0.00938767	1.84739	0.275452	2.26427e-05	0.000183119	9.39863e-05	67839/226407/29810/11975/117150/227738/15185/18475/56085/100504663/80888/76815/22059/16145/70381/56367/18145/15944/54636/26409/329015/59026/20787/52639/71648/12995/93759/73158/21968/78246/67811/268933/225131/80280/230895/18715/108083/15368/381038/69807/94232/18777/75669/67846	44
GO:0071692	protein localization to extracellular region	107/4687	452/28928	0.0228291	1.46106	2.359	2.26676e-05	0.000183119	9.39863e-05	20496/75387/27359/109254/75767/11768/20907/28146/103988/12638/56455/66251/269800/18627/16952/19219/80885/14063/21898/21410/15932/18007/20618/66629/50721/11785/11747/16846/13649/18642/19218/68428/78894/214597/18693/17470/72825/18555/98170/16535/268860/67041/268977/12846/320840/11845/27883/16523/66074/231293/14681/12894/66191/71764/12494/67767/76303/104831/67510/11840/18795/14609/23957/12015/16500/…	107
GO:0050870	positive regulation of T cell activation	68/4687	259/28928	0.0145082	1.62044	1.06919	2.39935e-05	0.000193589	9.93602e-05	20668/12484/13642/26992/17974/19260/15002/242122/12144/14204/240354/22433/16952/18762/11501/230126/20963/18950/11534/68094/67155/16846/320404/66993/22724/56468/14082/15205/170776/230979/14462/15944/12772/12015/74143/11629/56456/16452/11350/13136/12010/12775/21838/20304/14969/17973/20588/15040/22637/16190/22361/22628/18534/57376/19261/17311/19401/16000/13482/14999/66923/16408/547431/11987/21940/15…	68
GO:0043266	regulation of potassium ion transport	35/4687	108/28928	0.00746746	2.00017	-0.0221978	2.40733e-05	0.000193992	9.95671e-05	57442/11603/19122/238161/103988/432442/16518/11932/16533/19229/75607/19218/227618/279561/73389/328424/16535/11931/57814/14199/75785/22318/56461/66894/268345/246133/69847/140492/58799/192176/11911/20928/83433/53416/229715	35
GO:0050863	regulation of T cell activation	96/4687	397/28928	0.0204822	1.49247	1.99521	2.42122e-05	0.000194701	9.99309e-05	20668/12484/13642/19122/26992/17974/19260/15002/242122/211651/213208/93695/12144/14204/26365/240354/22433/16952/18762/114774/11501/230126/20963/18950/11534/68094/67155/11847/21417/16846/320404/66993/22724/56335/15507/56468/14082/15205/20390/14190/15223/170776/65113/230979/278672/14357/14462/15944/12772/109594/12015/74143/14087/11629/56456/16452/11350/13136/12010/12775/13866/21838/12578/93675/2030…	96
GO:0010611	regulation of cardiac muscle hypertrophy	29/4687	83/28928	0.00618733	2.15647	-0.220631	2.42988e-05	0.000194701	9.99309e-05	227753/238161/53817/15111/14464/18128/19735/74155/19230/18585/100705/11534/69642/18438/14381/230857/17127/93759/14083/19877/18124/11545/21938/242202/23988/16000/11606/16905/108655	29
GO:0051453	regulation of intracellular pH	29/4687	83/28928	0.00618733	2.15647	-0.220631	2.42988e-05	0.000194701	9.99309e-05	54403/12349/20536/12638/433375/11975/242341/19332/77031/140494/73658/22059/72392/235380/77573/218756/99237/14824/74096/171429/71900/29876/331004/27060/57138/59033/76524/21871/18173	29
GO:2000379	positive regulation of reactive oxygen species metabolic process	29/4687	83/28928	0.00618733	2.15647	-0.220631	2.42988e-05	0.000194701	9.99309e-05	18792/67880/18753/14063/21898/19229/20963/16846/13649/11820/22059/16819/14678/56644/208727/13197/108155/276770/74096/21899/234779/13078/50490/14870/12575/16414/11606/18105/170731	29
GO:0010770	positive regulation of cell morphogenesis	25/4687	67/28928	0.0053339	2.30297	-0.35292	2.43114e-05	0.000194701	9.99309e-05	98733/17295/18481/19268/108100/15185/13047/12323/66713/22418/29819/216344/545156/574437/74143/224617/74053/13048/22782/19090/70237/13838/13169/67414/170731	25
GO:0006066	alcohol metabolic process	91/4687	372/28928	0.0194154	1.50981	1.82985	2.43774e-05	0.000194749	9.99554e-05	15484/98711/104158/67111/14164/217837/109754/234564/70059/12638/20148/59012/58242/67800/14725/233549/241452/76500/50781/19091/74155/13361/68393/11806/16889/622402/235533/13132/18803/108841/16846/320404/11820/18783/56453/244152/70861/14151/27384/228677/13897/13166/15360/26358/52014/19286/26889/11808/11814/81535/18145/104086/18795/21834/72535/20652/71883/104725/382044/20787/14381/56209/72999/19204/…	91
GO:1904951	positive regulation of establishment of protein localization	91/4687	372/28928	0.0194154	1.50981	1.82985	2.43774e-05	0.000194749	9.99554e-05	12550/16480/27359/19122/238257/19260/28146/103988/12534/12638/56455/18753/29810/14725/68617/269800/22433/19219/18762/80885/15482/14063/21898/66629/50721/11785/16846/13649/11820/18642/12189/78894/20779/13191/13605/98170/15461/268860/67041/11845/66191/71764/14360/12494/76303/66810/319675/104831/11840/18795/14609/23957/12015/16500/22318/81799/18111/16452/170770/16971/245474/381644/14661/13866/93759/…	91
GO:0031333	negative regulation of protein-containing complex assembly	49/4687	170/28928	0.0104544	1.77898	0.440814	2.44908e-05	0.000195415	0.000100297	227753/15481/20682/74019/19241/21916/18753/53624/80880/20259/19219/18762/15185/19230/20779/30949/29816/327959/64383/16145/235041/79554/83964/12333/22334/22351/15944/18643/93689/26409/237860/72205/108155/381293/18613/19240/16765/14828/666244/20128/12955/217356/58799/76709/20660/245857/83433/211673/14228	49
GO:0034341	response to type II interferon	43/4687	143/28928	0.00917431	1.85591	0.24238	2.46517e-05	0.000196457	0.000100832	236573/227753/66141/108670/68713/56699/76074/19332/286940/21898/19014/76815/22059/66713/22418/16145/16451/12314/15944/56517/22793/11629/100702/69550/16452/104252/12362/15979/20304/17913/22352/171429/52055/20684/19261/13115/15018/18712/14528/13144/229898/80285/18173	43
GO:0009306	protein secretion	105/4687	443/28928	0.0224024	1.46288	2.29286	2.54533e-05	0.000202596	0.000103983	20496/75387/27359/109254/75767/11768/20907/28146/103988/12638/56455/66251/269800/18627/16952/19219/80885/14063/21898/21410/15932/18007/20618/66629/50721/11785/11747/16846/13649/18642/19218/68428/78894/214597/18693/17470/72825/18555/98170/16535/268860/67041/12846/320840/11845/27883/16523/66074/14681/12894/66191/71764/12494/67767/76303/104831/67510/11840/18795/14609/23957/12015/16500/81799/18111/20…	105
GO:0007095	mitotic G2 DNA damage checkpoint signaling	18/4687	41/28928	0.00384041	2.70964	-0.584426	2.61789e-05	0.000208116	0.000106816	235559/12534/12144/15937/18817/12189/56453/76843/12450/381921/71007/20184/77011/269582/60364/80280/12575/17193	18
GO:0046394	carboxylic acid biosynthetic process	82/4687	328/28928	0.0174952	1.54299	1.5322	2.64024e-05	0.000209636	0.000107596	94180/98711/56454/104158/23945/20512/19224/12411/14873/50798/234564/20249/19079/19215/54486/26365/241452/18627/18823/16952/74155/60527/69051/18770/94284/20963/100705/72136/14867/108037/11687/56351/18783/12189/20425/13897/107272/64383/257635/58805/54326/268860/93732/14417/14598/212980/11808/11814/64292/74559/104086/103149/19082/11690/268756/26433/382044/231871/20787/72999/26458/93759/22259/216558/…	82
GO:0048593	camera-type eye morphogenesis	48/4687	166/28928	0.0102411	1.78466	0.407741	2.69181e-05	0.00021277	0.000109205	16449/20682/12307/29815/15257/21385/19763/110380/17986/18128/18504/19126/329941/11826/20510/108841/21417/17268/11830/244152/71769/330222/14184/14221/12628/21834/236266/20897/23965/20481/21838/27419/218756/20687/116810/100169/11668/18508/67231/11911/19662/16973/22778/17158/69743/21823/170788/170731	48
GO:0035850	epithelial cell differentiation involved in kidney development	21/4687	52/28928	0.00448048	2.49252	-0.485209	2.69283e-05	0.00021277	0.000109205	12484/16449/19108/18128/11450/18504/18510/19126/58198/319197/71602/70350/15223/14462/12490/11475/14573/13617/170484/17395/22601	21
GO:0048806	genitalia development	21/4687	52/28928	0.00448048	2.49252	-0.485209	2.69283e-05	0.00021277	0.000109205	13982/14165/17289/381157/14725/18595/21410/22418/66720/107515/20897/21386/230103/94224/22174/12161/19662/21416/320790/12160/13983	21
GO:1904029	regulation of cyclin-dependent protein kinase activity	21/4687	52/28928	0.00448048	2.49252	-0.485209	2.69283e-05	0.00021277	0.000109205	12443/12144/18817/13649/12577/70891/20460/11491/381759/11819/66971/12445/12578/71059/80280/12575/18712/12367/56742/103844/15242	21
GO:0045637	regulation of myeloid cell differentiation	63/4687	236/28928	0.0134414	1.6476	0.903825	2.71869e-05	0.000214551	0.000110119	16449/12349/14390/17096/21934/17002/15902/26365/234515/11450/20259/223870/56215/15402/11501/19229/14461/211770/15416/13345/320404/17268/15511/11479/19014/21873/14082/14159/235497/17863/12985/14460/93694/97165/15404/233904/65113/14184/26379/17536/18035/57259/217127/12010/22083/19090/93675/20304/16323/15405/16658/14683/17311/19401/18102/56199/56492/22778/108655/14309/50794/83433/12986	63
GO:0046434	organophosphate catabolic process	69/4687	265/28928	0.0147216	1.60704	1.10226	2.80621e-05	0.000221065	0.000113462	54403/11676/14555/12496/171210/18655/103988/12799/18753/58242/15937/18770/16889/215446/18585/18950/18805/18803/50721/170768/333433/11820/18642/72269/14447/110074/18783/214254/20779/76974/228859/58805/12183/74246/27226/208727/15275/58994/103149/17970/18795/19082/66082/22262/12398/269614/216805/108155/241274/72962/232889/12497/71207/94044/242202/234779/76952/77626/22361/209692/14198/102954/19052/16…	69
GO:0019722	calcium-mediated signaling	64/4687	241/28928	0.0136548	1.63903	0.936897	2.80804e-05	0.000221065	0.000113462	11938/12484/17341/19122/238161/14299/14799/17967/211482/21954/94178/112405/52589/12372/18595/244579/20963/14747/18803/11820/69181/53901/110891/333050/74166/16440/18546/13867/16145/18438/11931/320840/20336/16523/56089/12314/56644/59289/13405/208727/15944/12772/236266/12778/18607/19271/207565/217124/12775/243725/230709/14807/234779/12554/77799/22637/252837/52076/14812/16000/16408/12766/83433/19205	64
GO:0006970	response to osmotic stress	36/4687	113/28928	0.00768082	1.96629	0.0108744	2.81375e-05	0.000221246	0.000113555	20496/26400/20525/14375/73608/11826/19229/11928/11830/170790/279561/11909/78829/22059/18099/20528/17761/140483/107723/12015/14605/18607/107589/12362/98363/26415/18534/57138/12367/11606/19698/19092/20708/17346/53416/21823	36
GO:0034198	cellular response to amino acid starvation	22/4687	56/28928	0.00469383	2.4247	-0.452137	2.91339e-05	0.000228804	0.000117434	68526/11909/26408/18755/27103/216805/245670/52187/20224/230676/268933/252875/101142/11911/12575/54170/66397/68441/223453/69807/70394/320311	22
GO:0042939	tripeptide transport	4687-09-01	13/28928	0.0019202	4.2729	-0.882076	2.91833e-05	0.000228914	0.000117491	56643/26570/27416/57738/56615/17250/239273/14609/319653	9
GO:1903532	positive regulation of secretion by cell	96/4687	399/28928	0.0204822	1.48498	1.99521	2.98559e-05	0.000233907	0.000120054	20496/27359/14299/20907/21934/226407/28146/103988/12638/56455/20979/269800/106347/15567/19219/104886/80885/14063/68585/21898/14461/20963/13132/66629/14389/50721/11785/16846/320405/13649/18642/18783/12291/78894/98170/17863/14460/268860/67041/18546/14601/11845/12306/54526/66191/71764/64292/12494/12426/18167/76303/104831/53322/58994/11840/18795/14609/23957/12015/68953/16500/81799/18111/26927/16452/1…	96
GO:0048661	positive regulation of smooth muscle cell proliferation	38/4687	122/28928	0.00810753	1.92242	0.0770189	3.01631e-05	0.000236029	0.000121143	53817/15902/15551/22433/21898/27401/13649/20779/21752/17863/26408/14678/208727/58994/13433/239273/14609/26409/18131/17390/16179/16001/11629/16452/19204/57264/14083/20304/18124/78943/12554/16000/15368/11606/108655/18105/17395/170731	38
GO:0051293	establishment of spindle localization	23/4687	60/28928	0.00490719	2.36592	-0.419065	3.07901e-05	0.000240645	0.000123512	14165/217325/67839/67052/219114/24063/18817/382543/13191/114606/74717/108907/244329/56150/70385/72114/14609/54141/72080/67968/18508/78906/241035	23
GO:1990874	vascular associated smooth muscle cell proliferation	29/4687	84/28928	0.00618733	2.1308	-0.220631	3.14082e-05	0.000245181	0.00012584	53817/11450/15551/22433/19091/12797/20779/13166/21752/100689/26408/14678/13433/14609/26409/17390/16452/18124/78943/67811/21859/14870/16000/12575/15368/11606/18105/17395/170731	29
GO:0030168	platelet activation	34/4687	105/28928	0.00725411	1.99854	-0.0552701	3.18438e-05	0.00024828	0.00012743	12527/17096/12496/11553/17289/18753/20720/14368/26365/26570/19091/15567/18595/22371/21898/20963/74012/21682/18783/16440/14460/64817/12628/18717/14724/19271/16452/13706/22174/20344/14683/192176/233405/14726	34
GO:0070507	regulation of microtubule cytoskeleton organization	48/4687	167/28928	0.0102411	1.77398	0.407741	3.19008e-05	0.00024828	0.00012743	11603/68339/17295/74019/67300/219114/15185/193740/18817/75786/72119/15511/74201/268709/21335/13191/14159/100088/17760/20877/80986/332110/228421/20460/68942/380842/68953/54141/52004/72205/237891/83679/72948/66371/11350/73420/225898/69697/16765/19877/105439/212307/77744/13728/56742/14228/12569/76895	48
GO:0035825	homologous recombination	24/4687	64/28928	0.00512055	2.31449	-0.385993	3.19201e-05	0.00024828	0.00012743	235559/234396/12021/211651/21973/19366/268465/74377/237911/12189/69716/19362/71711/104806/50505/68107/19361/19360/214901/225182/170787/17350/623474/73679	24
GO:1903825	organic acid transmembrane transport	46/4687	158/28928	0.00981438	1.7969	0.341597	3.24524e-05	0.000251883	0.00012928	55963/20514/209837/20512/13723/20522/18753/14057/20525/14725/243616/26570/18627/19735/214663/100705/20510/70008/11847/625098/65106/104681/27416/14412/240638/17250/67863/26889/53896/70026/20500/66859/27376/19300/215335/208890/50934/215113/76257/237831/241919/71803/11606/11987/384783/18173	46
GO:0032781	positive regulation of ATP-dependent activity	17/4687	38/28928	0.00362705	2.76114	-0.617498	3.2461e-05	0.000251883	0.00012928	14165/101185/11932/17896/21956/81489/108671/17686/11931/17685/18643/208263/13211/56812/72836/74729/78781	17
GO:0000209	protein polyubiquitination	70/4687	271/28928	0.0149349	1.59423	1.13533	3.26169e-05	0.000252212	0.000129449	70465/240518/74126/12021/19260/75430/218793/227738/15185/80890/67338/27401/22213/12189/224170/68612/106021/76843/671535/93834/67196/78889/71007/338364/93679/212123/67027/59026/71227/57751/66894/56486/56317/66589/217558/12578/213211/70097/24105/22194/210973/76952/56550/59008/268933/20128/58230/636931/193670/50758/63958/56310/71956/59043/22670/66799/17237/56736/11796/140630/69807/22030/216080/26828…	70
GO:0010659	cardiac muscle cell apoptotic process	27/4687	76/28928	0.00576061	2.19267	-0.286776	3.262e-05	0.000252212	0.000129449	11938/75387/15481/15111/18537/18128/18510/68655/52040/22059/14601/26408/26897/12333/16579/16009/18607/14465/16452/93759/276770/19732/12633/11606/14528/14463/170731	27
GO:0032147	activation of protein kinase activity	27/4687	76/28928	0.00576061	2.19267	-0.286776	3.262e-05	0.000252212	0.000129449	19122/14164/105844/233878/13731/11553/18753/12283/21898/19229/72119/20510/16846/13605/18213/22418/18607/16452/381293/269582/11350/54635/69847/16000/22030/227154/18173	27
GO:1904035	regulation of epithelial cell apoptotic process	26/4687	72/28928	0.00554726	2.22877	-0.319848	3.27799e-05	0.000253146	0.000129928	13982/227753/20661/22393/22411/15111/18667/67996/18145/59004/12015/12223/236266/16001/16452/21841/216869/12633/16000/23830/15368/69807/67733/21416/241035/22601	26
GO:0006941	striated muscle contraction	51/4687	181/28928	0.0108812	1.73906	0.506958	3.30876e-05	0.000255219	0.000130992	11938/57442/227753/110809/11603/16480/17295/238161/21954/21953/16518/71960/19735/12372/13511/17896/71912/70008/11847/333433/11928/21956/74166/16535/237611/18438/11931/16523/217154/12314/57814/13405/208727/12292/26397/56543/17868/20271/330953/246133/20266/21955/11548/242202/140492/52076/381077/192176/20928/14463/333654	51
GO:1903432	regulation of TORC1 signaling	33/4687	101/28928	0.00704075	2.01658	-0.0883423	3.3698e-05	0.00025931	0.000133092	68526/20963/22631/20779/18099/19744/22258/18145/216805/108155/245670/226419/52187/67605/20224/83429/230676/268933/225131/22628/252875/101142/54170/66397/18712/68441/66799/108655/237898/70394/54644/216080/320311	33
GO:2000027	regulation of animal organ morphogenesis	33/4687	101/28928	0.00704075	2.01658	-0.0883423	3.3698e-05	0.00025931	0.000133092	494504/11609/14165/12550/14164/17295/20682/15415/14464/18504/18510/58198/24063/17701/20474/22418/14462/56753/107515/12490/72080/83395/12156/18121/54612/14573/14182/15431/13617/11606/21821/241035/104156	33
GO:0030100	regulation of endocytosis	87/4687	355/28928	0.018562	1.51257	1.69756	3.37855e-05	0.000259676	0.00013328	13052/13642/12266/15481/19341/96935/16803/13855/17289/140780/14725/11450/227738/14063/11806/77116/14461/20963/75786/13132/11687/11820/20779/18693/11838/20390/29816/64383/22418/109905/94190/16504/12306/56644/12475/11814/216344/73094/11840/192212/24071/19342/236266/18717/13429/19271/68566/71435/110279/16971/14131/98878/16443/93742/14734/12010/14130/12775/216869/72836/104015/14083/225164/22259/19877…	87
GO:0002691	regulation of cellular extravasation	20/4687	49/28928	0.00426712	2.51917	-0.518281	3.46579e-05	0.000265172	0.000136101	14537/50931/19219/114774/11501/19218/14082/70208/83964/12333/14348/12772/18795/110279/19204/84094/18613/21838/20344/171486	20
GO:0010543	regulation of platelet activation	20/4687	49/28928	0.00426712	2.51917	-0.518281	3.46579e-05	0.000265172	0.000136101	12527/17096/18753/20720/26365/19091/18595/21898/20963/21682/18783/64817/14724/19271/16452/13706/20344/192176/233405/14726	20
GO:1904645	response to amyloid-beta	20/4687	49/28928	0.00426712	2.51917	-0.518281	3.46579e-05	0.000265172	0.000136101	19122/21898/20963/11820/17250/56089/14360/14609/17390/16001/16971/14130/93759/11545/21899/13838/16000/72183/83433/17395	20
GO:0002700	regulation of production of molecular mediator of immune response	58/4687	214/28928	0.0123747	1.67278	0.738464	3.46641e-05	0.000265172	0.000136101	27362/16164/50931/19260/56460/240354/22433/18762/14063/11806/68585/21898/237877/20963/13345/100689/14027/22418/27223/214855/56644/332579/65113/17685/15275/230979/22364/14462/12772/26409/67278/69550/12362/19041/13136/12010/14130/93759/19090/18124/64297/15040/55982/21938/234779/16190/56200/110213/51869/73914/19662/15368/17350/108655/21687/21940/22030/83408	58
GO:0014074	response to purine-containing compound	47/4687	163/28928	0.0100277	1.77965	0.374669	3.50879e-05	0.000268098	0.000137602	238161/14555/22350/12638/432442/11450/15567/18770/11826/19229/14680/11839/18619/14225/74166/15360/16535/16440/14460/109905/18438/16523/12292/12566/74343/14465/20787/330953/19204/12362/230103/234779/171429/13078/228139/69719/12583/52076/71701/18534/30955/14282/13115/109880/20928/16324/19697	47
GO:0048592	eye morphogenesis	55/4687	200/28928	0.0117346	1.69729	0.639247	3.52022e-05	0.000268655	0.000137888	16449/20682/12307/29815/15257/21385/19763/14451/110380/17986/18128/18504/19126/329941/11826/20510/108841/21417/17268/11830/244152/71769/17150/330222/29819/235542/14184/14221/12628/21834/236266/20897/23965/20481/26927/21838/27419/218756/20687/116810/100169/11668/18508/67231/320500/11911/19662/16973/22778/17158/69743/241688/21823/170788/170731	55
GO:0001838	embryonic epithelial tube formation	45/4687	154/28928	0.00960102	1.8035	0.308525	3.5593e-05	0.000271318	0.000139255	20682/20732/20733/19143/14725/14368/18504/18510/58198/252973/21410/12808/20474/19713/19206/22418/20460/230824/24136/68588/14462/18643/21815/12614/26409/22323/74143/11535/269593/107586/20481/18121/56334/11350/14573/225164/636931/100169/19401/12367/330409/12160/14534/244058/380718	45
GO:0031396	regulation of protein ubiquitination	59/4687	219/28928	0.012588	1.66277	0.771536	3.60528e-05	0.000274501	0.000140888	240518/22393/75141/19260/64209/105837/15502/18627/67121/18817/211770/70369/56085/27401/67141/15511/268709/106021/671535/332110/72345/213539/18230/12952/65113/56150/14184/54354/14360/22258/208836/76273/104806/59026/108155/107995/56486/56812/237107/12069/67561/11350/66589/216869/72400/12578/14828/70097/78246/217410/11799/26420/55982/382035/80280/56310/11796/216080/114893	59
GO:0009266	response to temperature stimulus	50/4687	177/28928	0.0106678	1.74349	0.473886	3.65351e-05	0.000277846	0.000142606	56454/104158/329910/15481/14164/69698/19652/17096/26400/20480/29810/245688/15502/56445/12372/114774/193740/21898/16889/100037258/15511/15507/81489/13864/11556/15360/12683/22229/12846/66797/15939/101739/27103/13211/16179/193116/216869/74011/66917/228139/12955/11370/57138/16000/15368/11606/69253/58233/216190/71145	50
GO:0090263	positive regulation of canonical Wnt signaling pathway	35/4687	110/28928	0.00746746	1.96381	-0.0221978	3.71837e-05	0.000282118	0.000144798	72043/14165/72780/75607/13649/20779/219158/13395/56811/214897/270624/72345/235542/14184/53614/24136/72114/68010/12316/107515/319998/73668/14734/17127/64297/103236/11538/23988/192199/66787/13144/68031/22601/13607/15242	35
GO:2001243	negative regulation of intrinsic apoptotic signaling pathway	35/4687	110/28928	0.00746746	1.96381	-0.0221978	3.71837e-05	0.000282118	0.000144798	22393/74126/170799/64209/75533/15502/17829/22433/53610/237877/70369/106298/15507/20779/219158/68349/15201/234371/14360/22334/68015/74143/12778/66073/93759/217558/110213/60530/11911/381038/69807/67211/74041/17395/14463	35
GO:0007076	mitotic chromosome condensation	4687-10-01	16/28928	0.00213356	3.85748	-0.849004	3.82846e-05	0.000290131	0.000148911	68298/230936/14211/215387/67849/54392/108907/78658/70099/56399	10
GO:0008217	regulation of blood pressure	61/4687	229/28928	0.0130147	1.64406	0.83768	3.86778e-05	0.000292769	0.000150264	11609/15484/19224/13809/14043/13731/21954/15902/50706/17227/52589/11450/11418/15937/12873/18654/14063/70008/16846/11928/69178/74840/11556/16535/14916/67972/268860/12846/18438/16617/20276/16523/11610/11819/17970/14609/74617/11535/14381/11475/230857/12061/19204/64652/17127/16616/11548/69847/14683/16619/13617/20928/15368/56485/16973/11606/14528/12168/14309/66259/53416	61
GO:0070570	regulation of neuron projection regeneration	18/4687	42/28928	0.00384041	2.64513	-0.584426	3.88962e-05	0.000294079	0.000150937	19268/68585/18007/18213/11491/84035/16001/16971/237847/21838/14824/13838/66368/192176/210108/109880/101490/244058	18
GO:1903844	regulation of cellular response to transforming growth factor beta stimulus	44/4687	150/28928	0.00938767	1.81044	0.275452	3.90053e-05	0.000294556	0.000151182	171463/114249/100044509/245688/22433/241639/24063/52592/21417/12577/14225/170676/12390/12683/22059/77794/268977/72789/11491/24136/58250/269003/68010/78558/52463/18607/216805/353310/108155/76905/107586/20481/12156/16971/56213/17127/93759/17826/14828/12633/23988/107392/21807/72183	44
GO:2000345	regulation of hepatocyte proliferation	13/4687	25/28928	0.00277363	3.20942	-0.749787	3.90502e-05	0.000294556	0.000151182	72043/14632/18792/14164/26365/22433/68585/15451/19014/14172/225341/12578/12633	13
GO:0048679	regulation of axon regeneration	16/4687	35/28928	0.0034137	2.82147	-0.65057	3.98254e-05	0.000300055	0.000154004	19268/18007/18213/11491/84035/16001/16971/237847/14824/13838/66368/192176/210108/109880/101490/244058	16
GO:0002819	regulation of adaptive immune response	68/4687	263/28928	0.0145082	1.59579	1.06919	4.0532e-05	0.000305025	0.000156555	12484/11513/12266/15481/96935/50931/213208/14204/26365/15013/240354/16952/18762/237877/18950/11687/670558/18783/22724/56468/14082/56554/27223/214855/77777/56644/15223/332579/65113/17685/230979/64817/14462/12772/26409/74143/27103/67278/16452/14131/14972/56620/13136/12010/14130/12775/93759/15039/110557/15040/55982/21938/16190/54123/22628/51869/15018/13482/67742/17350/22030/54644/83433/171285/15064/…	68
GO:0048639	positive regulation of developmental growth	59/4687	220/28928	0.012588	1.65521	0.771536	4.15773e-05	0.000312166	0.00016022	14632/11603/12266/238161/74318/53817/21385/22350/17967/14268/28146/12534/20979/18128/19219/71955/22095/100705/65086/269878/16846/23795/20981/268697/18213/22418/18208/268396/14601/102502/12561/11878/22762/73094/18795/319740/16001/14465/16971/19415/93759/19090/14297/11538/14182/52822/13169/14567/23988/16000/14600/18712/11606/22778/12168/320790/22601/14463/20354	59
GO:0050821	protein stabilization	59/4687	220/28928	0.012588	1.65521	0.771536	4.15773e-05	0.000312166	0.00016022	20671/53376/22393/74126/226407/226432/29810/224727/11932/80794/76500/76498/30957/17701/11806/68585/70369/68453/11785/56351/15511/66634/67657/66805/224824/29816/22059/16145/11931/18099/213539/71007/216344/72114/103425/15944/18643/23992/54343/17127/22404/12578/14824/13838/12955/71472/217356/69747/19298/192176/18715/12017/23988/16000/18712/192652/18854/232430/66459	59
GO:0031103	axon regeneration	23/4687	61/28928	0.00490719	2.32713	-0.419065	4.18916e-05	0.000313438	0.000160873	19268/30957/13361/18007/11815/18213/13138/11491/11808/84035/17390/16001/16452/16971/237847/14824/13838/66368/192176/210108/109880/101490/244058	23
GO:0043536	positive regulation of blood vessel endothelial cell migration	23/4687	61/28928	0.00490719	2.32713	-0.419065	4.18916e-05	0.000313438	0.000160873	16952/11602/14461/18803/15507/52014/18438/11491/14388/68792/26397/14172/18607/75723/11350/93759/14182/56233/79221/16000/15368/12822/20620	23
GO:1990928	response to amino acid starvation	23/4687	61/28928	0.00490719	2.32713	-0.419065	4.18916e-05	0.000313438	0.000160873	68526/11909/26408/18755/27103/216805/245670/52187/20224/73158/230676/268933/252875/101142/11911/12575/54170/66397/68441/223453/69807/70394/320311	23
GO:0006790	sulfur compound metabolic process	86/4687	352/28928	0.0183486	1.50792	1.66449	4.20418e-05	0.000314199	0.000161264	72043/104158/329910/235534/66198/12411/330671/14873/74114/171210/328779/14043/26363/64451/18537/18597/67800/54486/26570/17986/18510/15932/75735/100705/72136/20510/14867/12780/217700/65106/75475/270076/269378/110006/76775/64580/15360/22021/69065/68087/228859/330406/56375/12846/56615/103140/14872/14598/26897/58250/53315/74559/140483/15211/27402/15478/269614/108645/11881/14381/76263/14859/223921/117…	86
GO:0051591	response to cAMP	33/4687	102/28928	0.00704075	1.99681	-0.0883423	4.21353e-05	0.000314536	0.000161436	238161/14555/22350/12638/432442/11450/18770/11826/19229/11839/18619/15360/16535/16440/14460/109905/12566/74343/14465/20787/330953/19204/171429/13078/12583/71701/18534/30955/14282/13115/109880/16324/19697	33
GO:0035270	endocrine system development	45/4687	155/28928	0.00960102	1.79186	0.308525	4.23662e-05	0.000315533	0.000161948	14632/14165/17341/20682/22411/12638/12558/50781/18510/18595/15402/11806/21410/14461/214597/15434/15205/12577/22418/14601/19744/14462/12015/20897/11614/16001/18607/14465/15376/12156/18121/17127/20675/83429/13078/15400/18508/109880/12161/13617/16324/21416/21819/12160/15242	45
GO:1905039	carboxylic acid transmembrane transport	45/4687	155/28928	0.00960102	1.79186	0.308525	4.23662e-05	0.000315533	0.000161948	55963/20514/209837/20512/13723/20522/18753/14057/20525/14725/26570/18627/19735/214663/100705/20510/70008/11847/625098/65106/104681/27416/14412/240638/17250/67863/26889/53896/70026/20500/66859/27376/19300/215335/208890/50934/215113/76257/237831/241919/71803/11606/11987/384783/18173	45
GO:0030902	hindbrain development	56/4687	206/28928	0.0119479	1.67782	0.672319	4.27438e-05	0.00031717	0.000162789	11609/14632/14560/15481/12411/233878/22142/103889/20743/14451/69539/20720/11932/19091/15567/21410/14461/18028/11909/14056/107503/15205/13131/11941/11991/22059/22421/268860/12846/94190/76484/66797/12805/16001/73668/15376/18121/381293/19823/11350/14130/14661/59287/27419/218756/14828/16658/17977/192176/18508/16000/68703/319352/12160/14534/12569	56
GO:0014020	primary neural tube formation	36/4687	115/28928	0.00768082	1.93209	0.0108744	4.27934e-05	0.00031717	0.000162789	20732/20733/19143/14725/14368/18504/58198/252973/12808/19206/22418/20460/230824/24136/68588/18643/21815/12614/22323/74143/11535/269593/107586/20481/18121/56334/11350/636931/100169/19401/12367/330409/12160/14534/244058/380718	36
GO:0006278	RNA-templated DNA biosynthetic process	24/4687	65/28928	0.00512055	2.27888	-0.385993	4.28793e-05	0.00031717	0.000162789	68964/26400/101185/56351/20779/208084/21752/11991/20877/22059/332110/50912/19360/245474/237107/72836/72400/21749/28113/26407/98956/14528/18854/68275	24
GO:0006826	iron ion transport	24/4687	65/28928	0.00512055	2.27888	-0.385993	4.28793e-05	0.00031717	0.000162789	338365/117167/67300/94178/17002/67547/14057/17912/68428/27416/16819/70804/53945/213053/171284/12010/14319/74104/14297/68279/67739/15497/71145/18173	24
GO:0007004	telomere maintenance via telomerase	24/4687	65/28928	0.00512055	2.27888	-0.385993	4.28793e-05	0.00031717	0.000162789	68964/26400/101185/56351/20779/208084/21752/11991/20877/22059/332110/50912/19360/245474/237107/72836/72400/21749/28113/26407/98956/14528/18854/68275	24
GO:0050775	positive regulation of dendrite morphogenesis	24/4687	65/28928	0.00512055	2.27888	-0.385993	4.28793e-05	0.00031717	0.000162789	98733/17295/18481/19268/108100/15185/13047/12323/66713/22418/29819/216344/545156/574437/74143/224617/74053/13048/22782/70237/13838/13169/67414/170731	24
GO:0014911	positive regulation of smooth muscle cell migration	26/4687	73/28928	0.00554726	2.19823	-0.319848	4.31199e-05	0.000317501	0.000162959	18792/19241/50706/22433/14066/19219/20195/21898/20779/18667/21752/208727/26409/11629/16971/57264/14083/20304/18124/13078/50490/18552/76709/16000/11606/17918	26
GO:0031102	neuron projection regeneration	26/4687	73/28928	0.00554726	2.19823	-0.319848	4.31199e-05	0.000317501	0.000162959	19268/30957/13361/68585/18007/11815/18213/13138/11491/11808/84035/17390/11535/16001/16452/16971/237847/21838/14824/13838/66368/192176/210108/109880/101490/244058	26
GO:0048286	lung alveolus development	26/4687	73/28928	0.00554726	2.19823	-0.319848	4.31199e-05	0.000317501	0.000162959	14165/74318/16420/26570/30957/74155/15402/74178/56351/18667/21412/72154/20390/17381/14184/58994/319939/20897/14465/52076/16000/52335/56492/12168/17158/14726	26
GO:1903556	negative regulation of tumor necrosis factor superfamily cytokine production	26/4687	73/28928	0.00554726	2.19823	-0.319848	4.31199e-05	0.000317501	0.000162959	12484/16803/50931/19260/17002/93695/11450/19219/74155/21898/11847/13345/12683/19357/216869/93759/21899/56399/20128/14870/19261/19401/73914/16000/83433/171285	26
GO:0051785	positive regulation of nuclear division	25/4687	69/28928	0.0053339	2.23622	-0.35292	4.32618e-05	0.000318185	0.000163309	17295/219114/17702/17701/67141/12323/68612/64383/22418/19362/229841/108907/58994/22264/18795/14609/12223/16001/107995/56317/230103/59008/67968/16000/16973	25
GO:0016311	dephosphorylation	61/4687	230/28928	0.0130147	1.63691	0.83768	4.44207e-05	0.000325734	0.000167184	114249/19260/19046/56405/19268/234515/19273/66513/77116/12532/75219/15451/71887/72391/20779/210762/14050/67905/53892/170749/14049/243382/19279/229512/381511/19281/73699/81535/104831/19267/68082/268783/319939/19253/237860/103199/320634/19271/64436/12156/74302/104015/19252/233315/19877/241289/229776/80281/80915/67857/80280/219135/19052/245857/24018/16330/242083/14208/433323/101490/51792	61
GO:1904707	positive regulation of vascular associated smooth muscle cell proliferation	19/4687	46/28928	0.00405377	2.54929	-0.551354	4.44604e-05	0.000325734	0.000167184	53817/15551/22433/20779/21752/26408/14678/13433/14609/26409/17390/16452/18124/78943/16000/11606/18105/17395/170731	19
GO:2001239	regulation of extrinsic apoptotic signaling pathway in absence of ligand	19/4687	46/28928	0.00405377	2.54929	-0.551354	4.44604e-05	0.000325734	0.000167184	14165/14451/15511/19713/14050/21752/14460/14049/73699/14360/170755/14573/16323/17210/14182/227154/13144/51795/51792	19
GO:0007224	smoothened signaling pathway	48/4687	169/28928	0.0102411	1.75298	0.407741	4.4489e-05	0.000325734	0.000167184	64706/16576/14632/14165/74019/22142/15257/216560/14451/20720/67466/17986/71951/58198/209012/269878/68525/69181/12589/214704/15205/19206/67590/15245/13363/20460/14184/76967/72507/73668/15376/214240/18121/207425/56334/14734/104346/268935/22422/50758/18508/71492/71228/269209/17237/16568/21821/380718	48
GO:0009062	fatty acid catabolic process	35/4687	111/28928	0.00746746	1.94612	-0.0221978	4.59242e-05	0.000335485	0.000172189	104158/109254/97212/74114/234564/229211/56185/11450/231086/100705/16846/66841/270076/20524/93732/66253/27413/74121/12894/23986/52430/64898/51798/19300/11409/26458/67460/15107/16922/235674/11370/80911/18534/18634/384783	35
GO:2000243	positive regulation of reproductive process	35/4687	111/28928	0.00746746	1.94612	-0.0221978	4.59242e-05	0.000335485	0.000172189	20682/16848/12638/17702/207686/19219/17701/12532/67141/218454/11479/12323/20779/20346/64383/20878/22418/332110/19362/208727/22762/71709/18795/14609/16001/19204/57264/230103/399599/16323/242202/67968/109685/16324/170731	35
GO:0031016	pancreas development	31/4687	94/28928	0.00661404	2.03544	-0.154487	4.70395e-05	0.000343246	0.000176172	14165/17341/17295/20682/22393/12638/12558/51938/18504/22433/21410/214597/68270/15205/22418/19744/207607/17536/12015/74025/16001/18607/14465/15376/18508/12161/16000/11481/21821/12160/15242	31
GO:0043524	negative regulation of neuron apoptotic process	59/4687	221/28928	0.012588	1.64772	0.771536	4.78702e-05	0.000348915	0.000179082	12443/13982/22393/50931/80794/53610/244579/11501/19229/20510/20474/12227/71769/21752/15461/16819/18546/22062/13867/26889/17685/14360/20349/26398/18607/16452/16971/19357/71648/381293/12931/16443/216869/74011/14573/93759/14297/19877/18124/14824/11799/11538/22174/70237/26404/13838/105827/57434/70527/12017/109880/23988/11911/67579/15368/11606/72183/68169/13983	59
GO:0009162	deoxyribonucleoside monophosphate metabolic process	15/4687	32/28928	0.00320034	2.89311	-0.683643	4.81999e-05	0.00035053	0.000179911	18950/11534/21877/72269/110074/76974/20425/22171/103149/22262/57813/72962/76952/13178/18102	15
GO:0051446	positive regulation of meiotic cell cycle	15/4687	32/28928	0.00320034	2.89311	-0.683643	4.81999e-05	0.00035053	0.000179911	16848/17702/17701/12532/67141/12323/64383/22418/332110/19362/18795/14609/16001/230103/67968	15
GO:0060441	epithelial tube branching involved in lung morphogenesis	17/4687	39/28928	0.00362705	2.69034	-0.617498	4.88826e-05	0.00035506	0.000182236	98711/14165/20682/21385/18595/15402/24063/207920/13138/15245/16772/12614/64138/15376/71228/22601/15242	17
GO:0009157	deoxyribonucleoside monophosphate biosynthetic process	4687-08-01	11/28928	0.00170685	4.4887	-0.915148	4.89871e-05	0.00035506	0.000182236	11534/21877/110074/20425/22171/57813/13178/18102	8
GO:1905198	manchette assembly	4687-08-01	11/28928	0.00170685	4.4887	-0.915148	4.89871e-05	0.00035506	0.000182236	117229/75172/74453/76670/104362/74362/12009/77963	8
GO:0032388	positive regulation of intracellular transport	45/4687	156/28928	0.00960102	1.78037	0.308525	5.02984e-05	0.000364158	0.000186905	217827/12550/16480/238257/22350/19260/12534/360213/18753/29810/22433/77116/13132/50721/16846/170790/12189/13191/13605/12306/13660/71116/66810/104831/216344/11840/54141/13211/22318/68566/16452/66361/99237/100043462/226422/52822/192176/20660/67231/12009/23830/72446/21687/192193/16568	45
GO:0008643	carbohydrate transport	43/4687	147/28928	0.00917431	1.8054	0.24238	5.10024e-05	0.000368433	0.000189099	13982/20527/12266/20661/17295/18611/104215/353169/20522/18753/20525/11450/11826/100705/50721/16846/21752/109905/13867/27413/20528/212980/18260/58994/19342/14734/68938/74011/13603/83429/18124/171429/218397/16592/109880/16000/13617/23830/56485/216190/384783/232430/170731	43
GO:0017015	regulation of transforming growth factor beta receptor signaling pathway	43/4687	147/28928	0.00917431	1.8054	0.24238	5.10024e-05	0.000368433	0.000189099	171463/114249/100044509/245688/22433/241639/24063/52592/21417/12577/14225/170676/12390/12683/22059/77794/268977/72789/11491/24136/58250/269003/68010/78558/52463/18607/216805/353310/108155/76905/107586/20481/12156/16971/56213/17127/93759/17826/14828/23988/107392/21807/72183	43
GO:0014743	regulation of muscle hypertrophy	29/4687	86/28928	0.00618733	2.08124	-0.220631	5.15313e-05	0.000371839	0.000190848	227753/238161/53817/15111/14464/18128/19735/74155/19230/18585/100705/11534/69642/18438/14381/230857/17127/93759/14083/19877/18124/11545/21938/242202/23988/16000/11606/16905/108655	29
GO:0045765	regulation of angiogenesis	79/4687	319/28928	0.0168551	1.52848	1.43298	5.17779e-05	0.000373203	0.000191548	20496/21828/16480/12266/14164/18655/13731/19303/13855/112405/26365/22433/14066/18654/15402/11602/68585/11826/19229/14461/319909/11852/18803/50721/16846/319197/12189/11909/15507/20351/21752/22418/15245/242705/20292/16451/11601/18707/14388/53614/14360/14172/12772/24071/20349/241556/13197/12490/11745/11535/15901/18607/14465/76905/11350/93759/20304/19877/70097/14824/11689/13078/20684/30955/14886/1641…	79
GO:0051607	defense response to virus	81/4687	329/28928	0.0172818	1.51954	1.49913	5.21204e-05	0.000375255	0.000192601	13052/57444/66141/17329/74019/230405/107652/68713/19260/11628/20480/101613/78933/14063/237886/27401/100504663/11810/14082/80287/100689/23962/14190/17381/21357/246730/16145/16523/72536/23960/332579/218442/74568/338364/58203/24110/15944/244548/93679/17454/72354/27103/23992/15957/13211/69550/12362/211007/56213/18983/230709/15979/213211/20304/231699/17973/76952/78929/20128/18521/78781/56200/54123/243…	81
GO:0042180	cellular ketone metabolic process	68/4687	265/28928	0.0145082	1.58375	1.06919	5.22694e-05	0.000375911	0.000192937	15484/98711/75387/104158/20682/14555/56316/234564/67800/26365/241452/26570/67914/71361/11450/50781/16952/19091/55990/622402/100705/13132/50721/18783/12189/70861/27384/13897/64383/58805/67041/12846/27413/394436/12894/212980/11808/11814/53322/14194/71883/59045/382044/20787/72999/12156/15485/57869/93759/22259/94224/26420/16323/13088/11370/16592/50722/12161/11606/78925/216190/18105/107605/14261/38478…	68
GO:0071526	semaphorin-plexin signaling pathway	21/4687	54/28928	0.00448048	2.40021	-0.485209	5.24928e-05	0.0003771	0.000193548	17295/20350/17967/15111/140571/20360/20351/192662/20346/54712/18187/20349/230857/13866/14573/192176/13617/108151/83433/12933/20354	21
[truncated: 1,822 more rows]

## Sheet: Lf-Lfi vs Chow_GO_MF
ID	Description	GeneRatio	BgRatio	RichFactor	FoldEnrichment	zScore	pvalue	p.adjust	qvalue	geneID	Count
[truncated: 401 more rows]

## Sheet: Lf-Lfi vs Chow_KEGG
category	subcategory	ID	Description	GeneRatio	BgRatio	RichFactor	FoldEnrichment	zScore	pvalue	p.adjust	qvalue	geneID	Count
[truncated: 56 more rows]

## Sheet: Lf+Fi vs Chow_GO_BP
ID	Description	GeneRatio	BgRatio	RichFactor	FoldEnrichment	zScore	pvalue	p.adjust	qvalue	geneID	Count
[truncated: 3,130 more rows]

[truncated: 11 more sheets: Lf+Fi vs Chow_GO_MF, Lf+Fi vs Chow_KEGG, Hf+Fi vs Chow_GO_BP, Hf+Fi vs Chow_GO_MF, Hf+Fi vs Chow_KEGG, Hf-Lfi vs Chow_GO_BP, Hf-Lfi vs Chow_GO_MF, Hf-Lfi vs Chow_KEGG, Fiber_LF_GO_BP, Fiber_HF_GO_BP, Fat_with_Fiber_GO_BP]
