# Supplementary material for: The microbiota extends the reproductive lifespan of mice by safeguarding the ovarian reserve
Source: Cell Host Microbe. Author manuscript; Available in PMC 2026 Jul 16. (PMC13374525; doi:10.1016/j.chom.2025.09.006)
Supplement: MMC4 [file NIHMS2110120-supplement-MMC4.xlsx]

## Sheet: Table legend
Table S5. Differential abundance analysis comparing effects of diet on microbiota, accompanying Figure 5
Comparison	Significant Features
Fat Effect (High vs Low)	0
Fiber Effect (High vs Low)	187
Direct Fat Effect (Lf-Lfi vs Hf-Lfi)	19
Lf-Lfi vs Chow	36
Hf-Lfi vs Chow	106
Lf+Fi vs Chow	35
Hf+Fi vs Chow	21

## Sheet: Lf-Lfi vs. Chow
ASV	rab.all	rab.win.1	rab.win.2	diff.btw	diff.win	effect	overlap	we.ep	we.eBH	wi.ep	wi.eBH	Kingdom	Phylum	Class	Order	Family	Genus	Species
seq103	0.743159	-2.12258	6.68507	9.04041	2.49029	3.67466	0.00021927	0.00118384	0.0813406	0	0	Bacteria	Bacteroidota	Bacteroidia	Bacteroidales	Muribaculaceae	none	none
seq318	3.05836	-0.20856	7.49767	7.65533	2.96512	2.38334	0.00021927	0.00276235	0.139845	0	0	Bacteria	Bacteroidota	Bacteroidia	Bacteroidales	Muribaculaceae	none	none
seq490	0.867701	-2.07107	5.47252	7.29196	2.69089	2.67131	0.00021927	0.0016687	0.100763	0	0	Bacteria	Actinobacteriota	Coriobacteriia	Coriobacteriales	Eggerthellaceae	Enterorhabdus	none
seq50	4.61292	-1.55319	8.98979	10.5861	3.94404	2.62469	0.00021927	0.00124678	0.11113	0	0	Bacteria	Bacteroidota	Bacteroidia	Bacteroidales	Rikenellaceae	Alistipes	none
seq30	7.6919	5.33996	9.07529	3.88317	2.53082	1.52208	0.0031465	0.0228153	0.367214	0.00040584	0.0121354	Bacteria	Bacteroidota	Bacteroidia	Bacteroidales	Muribaculaceae	none	none
seq15	8.13352	4.79966	9.12414	5.05525	3.63151	1.37788	0.0031465	0.0175581	0.335858	0.00054113	0.0141073	Bacteria	Bacteroidota	Bacteroidia	Bacteroidales	Muribaculaceae	none	none
seq1	12.9746	14.2915	9.45199	-5.3712	2.07862	-2.92819	0.00021927	0.00174428	0.102214	0.004329	0.0850728	Bacteria	Verrucomicrobiota	Verrucomicrobiae	Verrucomicrobiales	Akkermansiaceae	Akkermansia	muciniphila
seq102	9.01385	9.74189	6.4584	-3.32351	1.03459	-3.16615	0.00021927	0.00048745	0.0569807	0.004329	0.0850728	Bacteria	Desulfobacterota	Desulfovibrionia	Desulfovibrionales	Desulfovibrionaceae	Desulfovibrio	none
seq117	7.64379	9.09237	1.25322	-7.60026	3.27688	-2.46595	0.00021927	0.00641291	0.150961	0.004329	0.0850728	Bacteria	Firmicutes	Clostridia	Oscillospirales	Oscillospiraceae	Colidextribacter	none
seq13	9.15217	9.77419	8.14515	-1.70178	0.712185	-2.40953	0.00021927	0.00149655	0.0856832	0.004329	0.0850728	Bacteria	Bacteroidota	Bacteroidia	Bacteroidales	Rikenellaceae	Alistipes	none
seq199	7.09082	9.15047	-1.06316	-10.0977	3.98776	-2.30114	0.00021927	0.00740364	0.167473	0.004329	0.0850728	Bacteria	Firmicutes	Clostridia	Oscillospirales	Oscillospiraceae	Colidextribacter	none
seq203	6.80332	8.1431	1.23834	-6.71803	4.20129	-1.80188	0.00021927	0.020851	0.273398	0.004329	0.0850728	Bacteria	Firmicutes	Clostridia	Oscillospirales	Oscillospiraceae	Oscillibacter	none
seq23	9.39792	9.85438	7.71688	-2.10507	0.973679	-1.9658	0.00021927	0.1093	0.648805	0.004329	0.0850728	Bacteria	Bacteroidota	Bacteroidia	Bacteroidales	Rikenellaceae	Alistipes	none
seq26	7.73535	8.82371	1.41341	-7.75082	3.72491	-2.12866	0.00021927	0.0095411	0.18396	0.004329	0.0850728	Bacteria	Bacteroidota	Bacteroidia	Bacteroidales	Tannerellaceae	none	none
seq28	9.211	10.0879	5.46393	-5.58199	2.19141	-2.4002	0.00021927	0.0119645	0.187447	0.004329	0.0850728	Bacteria	Bacteroidota	Bacteroidia	Bacteroidales	Bacteroidaceae	Bacteroides	vulgatus
seq307	4.08038	5.03464	-2.2936	-7.48051	3.02296	-2.29305	0.00021927	0.00747342	0.148116	0.004329	0.0850728	Bacteria	Firmicutes	Bacilli	Lactobacillales	Streptococcaceae	Streptococcus	none
seq341	5.37335	5.96652	1.29247	-4.58742	2.81219	-1.84416	0.00021927	0.0237034	0.283044	0.004329	0.0850728	Bacteria	Firmicutes	Clostridia	Oscillospirales	Oscillospiraceae	none	none
seq357	5.34077	8.04167	1.23543	-6.17628	3.66402	-1.59108	0.00021927	0.0139657	0.22215	0.004329	0.0850728	Bacteria	Firmicutes	Clostridia	Lachnospirales	Lachnospiraceae	none	none
seq362	5.35389	7.48847	1.29659	-5.9968	3.1465	-2.01715	0.00021927	0.0114862	0.201301	0.004329	0.0850728	Bacteria	Firmicutes	Clostridia	Lachnospirales	Lachnospiraceae	none	none
seq413	4.56478	5.39379	0.394829	-5.07856	2.10185	-2.51644	0.00021927	0.0107202	0.175987	0.004329	0.0850728	Bacteria	Firmicutes	Clostridia	Peptococcales	Peptococcaceae	Peptococcus	none
seq42	9.30806	9.92783	5.5287	-4.77839	1.67783	-2.70786	0.00021927	0.00046863	0.0550342	0.004329	0.0850728	Bacteria	Bacteroidota	Bacteroidia	Bacteroidales	Bacteroidaceae	Bacteroides	none
seq460	4.23197	6.09789	-2.27536	-8.71148	3.21784	-2.57454	0.00021927	0.00465034	0.107765	0.004329	0.0850728	Bacteria	Firmicutes	Clostridia	Lachnospirales	Lachnospiraceae	Lachnoclostridium	none
seq47	8.284	10.4033	4.83834	-5.6125	2.8552	-2.24047	0.00021927	0.0133323	0.220058	0.004329	0.0850728	Bacteria	Bacteroidota	Bacteroidia	Bacteroidales	Muribaculaceae	none	none
seq52	9.25648	11.05	6.72448	-4.19611	1.93442	-2.10777	0.00021927	0.00275101	0.119798	0.004329	0.0850728	Bacteria	Bacteroidota	Bacteroidia	Bacteroidales	Muribaculaceae	none	none
seq54	8.22637	8.72591	6.3031	-2.51488	0.634613	-3.87075	0.00021927	1.37e-05	0.00841092	0.004329	0.0850728	Bacteria	Firmicutes	Clostridia	Oscillospirales	Oscillospiraceae	none	none
seq69	7.47742	8.69024	1.10086	-7.4703	4.92928	-1.52039	0.00021927	0.0252054	0.308623	0.004329	0.0850728	Bacteria	Firmicutes	Clostridia	Lachnospirales	Lachnospiraceae	none	none
seq74	7.36801	8.91014	-1.17351	-10.0214	3.9483	-2.36182	0.00021927	0.0047582	0.132636	0.004329	0.0850728	Bacteria	Bacteroidota	Bacteroidia	Bacteroidales	Bacteroidaceae	Bacteroides	vulgatus
seq75	8.2583	9.0887	6.05179	-3.11539	1.02356	-3.03322	0.00021927	0.00044367	0.0489741	0.004329	0.0850728	Bacteria	Firmicutes	Clostridia	Oscillospirales	Oscillospiraceae	Intestinimonas	none
seq90	6.55044	10.8905	-0.856916	-10.6347	4.45261	-2.40981	0.00021927	0.00241624	0.083977	0.004329	0.0850728	Bacteria	Firmicutes	Clostridia	Lachnospirales	Lachnospiraceae	none	none
seq99	9.18757	9.89289	5.68805	-4.08195	1.61885	-2.40275	0.00021927	0.0285915	0.311189	0.004329	0.0850728	Bacteria	Desulfobacterota	Desulfovibrionia	Desulfovibrionales	Desulfovibrionaceae	Desulfovibrio	none
seq195	6.20619	6.8294	3.59777	-3.22867	3.38512	-1.21907	0.00021927	0.0583449	0.468407	0.00443047	0.0859306	Bacteria	Firmicutes	Clostridia	Lachnospirales	Lachnospiraceae	Tuzzerella	none
seq33	7.88039	8.7984	5.70591	-3.0728	2.15941	-1.5614	0.0031465	0.0502915	0.429329	0.00470103	0.0885284	Bacteria	Bacteroidota	Bacteroidia	Bacteroidales	Muribaculaceae	none	none
seq49	6.31385	10.3673	4.89632	-5.71865	3.21007	-1.58198	0.00626602	0.0221173	0.273828	0.00490395	0.0901535	Bacteria	Desulfobacterota	Desulfovibrionia	Desulfovibrionales	Desulfovibrionaceae	Bilophila	none
seq24	8.09136	8.7958	5.33124	-3.30824	1.73875	-1.67972	0.0093857	0.00568219	0.160935	0.00530979	0.0942372	Bacteria	Desulfobacterota	Desulfovibrionia	Desulfovibrionales	Desulfovibrionaceae	none	none
seq602	3.68132	5.44916	1.2659	-3.82107	2.52141	-1.70035	0.012508	0.0281081	0.293141	0.00568182	0.0958676	Bacteria	Firmicutes	Clostridia	Lachnospirales	Lachnospiraceae	none	none
seq153	6.26617	9.40362	5.62119	-3.87302	2.73454	-1.34843	0.0155827	0.0350427	0.32819	0.00733902	0.109144	Bacteria	Firmicutes	Clostridia	Lachnospirales	Lachnospiraceae	none	none
seq164	5.99593	7.39391	-1.94991	-9.28393	4.29079	-1.77016	0.0343779	0.0165082	0.247135	0.00744048	0.114953	Bacteria	Firmicutes	Clostridia	Lachnospirales	Lachnospiraceae	GCA-900066575	none
seq338	5.36346	6.57982	4.37854	-2.31688	1.65261	-1.27764	0.0281285	0.0953711	0.599023	0.00886093	0.12293	Bacteria	Firmicutes	Clostridia	Lachnospirales	Lachnospiraceae	none	none
seq20	8.65129	9.34951	7.11703	-2.48442	2.01105	-1.35496	0.0311558	0.0252261	0.312116	0.00865801	0.123248	Bacteria	Bacteroidota	Bacteroidia	Bacteroidales	Marinifilaceae	Odoribacter	none
seq163	4.37101	7.16637	1.08929	-5.4015	3.90158	-1.47326	0.0281285	0.0196055	0.266278	0.00879329	0.124096	Bacteria	Firmicutes	Clostridia	Lachnospirales	Lachnospiraceae	none	none
seq468	5.39796	6.0202	3.06718	-2.90264	2.44335	-1.00039	0.025004	0.0580993	0.461671	0.00923295	0.126287	Bacteria	Firmicutes	Clostridia	Oscillospirales	Oscillospiraceae	Oscillibacter	none
seq169	5.80296	9.8949	-0.835071	-10.024	5.5323	-1.78023	0.0343779	0.0068367	0.165513	0.00865801	0.127377	Bacteria	Proteobacteria	Alphaproteobacteria	Rhodospirillales	none	none	none
seq43	5.7809	4.60126	7.46869	3.04286	2.75908	1.13151	0.0342708	0.0396029	0.462213	0.00436282	0.129889	Bacteria	Bacteroidota	Bacteroidia	Bacteroidales	Muribaculaceae	none	none
seq441	3.67779	4.69913	-0.761313	-5.53809	3.94846	-1.22345	0.0311558	0.0289833	0.322293	0.0108563	0.136346	Bacteria	Firmicutes	Clostridia	Lachnospirales	Lachnospiraceae	none	none
seq489	0.0218706	-2.34869	5.19746	7.47514	4.11246	1.73109	0.0531268	0.0163034	0.258089	0.0129532	0.137802	Bacteria	Bacteroidota	Bacteroidia	Bacteroidales	Muribaculaceae	none	none
seq461	0.0282911	-2.28352	5.33964	7.06523	3.96735	1.70586	0.0531268	0.0152457	0.257766	0.0133929	0.142212	Bacteria	Bacteroidota	Bacteroidia	Bacteroidales	Muribaculaceae	none	none
seq124	0.0949607	-2.15668	5.60061	7.64309	4.13098	1.81727	0.0562517	0.016079	0.239583	0.0138325	0.148852	Bacteria	Firmicutes	Clostridia	Lachnospirales	Lachnospiraceae	none	none
seq97	0.00647678	-2.0168	5.69162	7.13974	3.9915	1.85006	0.0625015	0.0219727	0.264682	0.0157603	0.153461	Bacteria	Bacteroidota	Bacteroidia	Bacteroidales	Muribaculaceae	none	none
seq16	3.08609	-0.407994	5.40118	5.6664	4.15511	1.27012	0.0591916	0.0127887	0.308152	0.00727137	0.154412	Bacteria	Bacteroidota	Bacteroidia	Bacteroidales	Muribaculaceae	none	none
seq301	0.00716869	-2.21723	4.2971	6.90982	4.15582	1.45359	0.0778828	0.0276164	0.307469	0.0150501	0.155251	Bacteria	Firmicutes	Clostridia	Oscillospirales	Ruminococcaceae	Incertae Sedis	none
seq326	0.0223938	-2.00879	4.65281	6.54505	3.68103	1.61682	0.0560765	0.0282011	0.27455	0.0152868	0.159689	Bacteria	Firmicutes	Clostridia	Lachnospirales	Lachnospiraceae	[Eubacterium] xylanophilum group	none
seq134	4.32218	-0.575202	5.86944	5.95516	4.7316	1.15892	0.065422	0.022524	0.379738	0.00831981	0.164134	Bacteria	Firmicutes	Clostridia	Lachnospirales	Lachnospiraceae	Lachnospiraceae NK4A136 group	bacterium
seq588	0.0479768	-2.11289	5.0029	6.69477	4.0341	1.58041	0.0747676	0.0294032	0.311601	0.0164029	0.164916	Bacteria	Bacteroidota	Bacteroidia	Bacteroidales	Muribaculaceae	none	none
seq249	5.78564	7.00065	4.26743	-2.72856	2.04914	-1.2038	0.0685372	0.055266	0.423841	0.0150501	0.171552	Bacteria	Firmicutes	Clostridia	Oscillospirales	Oscillospiraceae	none	none
seq652	-0.133379	-2.2914	5.47808	7.25829	4.11801	1.71052	0.0687514	0.0243305	0.293218	0.0183645	0.171817	Bacteria	Bacteroidota	Bacteroidia	Bacteroidales	Muribaculaceae	none	none
seq676	0.00757603	-2.09488	4.26313	6.07218	3.71009	1.55531	0.0687514	0.0344902	0.318719	0.0193452	0.174097	Bacteria	Firmicutes	Clostridia	Oscillospirales	Oscillospiraceae	none	none
seq1119	0.0248348	-2.05781	3.18159	5.45784	3.69201	1.27432	0.0843761	0.0412551	0.362192	0.0182292	0.177045	Bacteria	Firmicutes	Clostridia	Oscillospirales	Oscillospiraceae	none	none
seq1316	-0.0942865	-2.14686	3.41869	4.98843	3.89469	1.27278	0.0718763	0.0483438	0.379897	0.0202584	0.189505	Bacteria	Bacteroidota	Bacteroidia	Bacteroidales	Muribaculaceae	none	none
seq286	1.52432	6.26066	-2.31106	-8.20455	4.69918	-1.61692	0.065422	0.0114845	0.18399	0.0207995	0.193271	Bacteria	Firmicutes	Clostridia	Lachnospirales	Lachnospiraceae	none	none
seq10	8.1714	10.1332	6.00406	-3.76022	2.66003	-1.47165	0.0716524	0.00971966	0.203022	0.0175189	0.194813	Bacteria	Deferribacterota	Deferribacteres	Deferribacterales	Deferribacteraceae	Mucispirillum	schaedleri
seq328	1.71605	5.55182	-2.15995	-7.099	4.24511	-1.65028	0.0531268	0.0154771	0.204724	0.0216788	0.200186	Bacteria	Firmicutes	Clostridia	Lachnospirales	Lachnospiraceae	none	none
seq104	1.83953	5.39093	-2.30122	-7.22133	4.25339	-1.54559	0.0685372	0.0210973	0.240701	0.0236404	0.203934	Bacteria	Firmicutes	Clostridia	Oscillospirales	Ruminococcaceae	Anaerotruncus	none
seq653	1.73257	5.71579	-2.36934	-7.45558	4.08704	-1.74341	0.0593766	0.0182832	0.208925	0.0240801	0.209213	Bacteria	Firmicutes	Clostridia	Lachnospirales	Lachnospiraceae	GCA-900066575	none
seq1168	1.70272	4.67926	-2.35071	-6.59079	4.02324	-1.54777	0.0656264	0.0341446	0.289125	0.0268195	0.216598	Bacteria	Firmicutes	Clostridia	Oscillospirales	Ruminococcaceae	Incertae Sedis	none
seq599	1.41673	7.30852	-2.15917	-9.02619	4.88402	-1.78199	0.0718763	0.0194003	0.199392	0.025602	0.216752	Bacteria	Firmicutes	Clostridia	Lachnospirales	Lachnospiraceae	Lachnoclostridium	none
seq1112	1.64247	5.07519	-2.19936	-6.84891	4.29298	-1.50247	0.0562517	0.0274638	0.261765	0.0262108	0.22142	Bacteria	Firmicutes	Clostridia	Lachnospirales	Lachnospiraceae	none	none
seq1105	1.64392	3.99056	-2.17799	-6.05675	3.89598	-1.39311	0.0531268	0.0337169	0.305134	0.0281723	0.223313	Bacteria	Firmicutes	Clostridia	Lachnospirales	Lachnospiraceae	none	none
seq1563	1.34519	3.29145	-1.63532	-4.73436	3.43739	-1.30187	0.0747676	0.0427966	0.335184	0.0292546	0.22915	Bacteria	Firmicutes	Clostridia	Oscillospirales	Oscillospiraceae	Colidextribacter	none
seq32	5.88207	6.93452	0.217089	-6.33455	5.15027	-1.10603	0.0872285	0.0492181	0.434871	0.0264475	0.242504	Bacteria	Firmicutes	Bacilli	Lactobacillales	Lactobacillaceae	Ligilactobacillus	none
seq335	1.44321	6.32549	-2.5153	-8.48206	4.79221	-1.47131	0.087501	0.0195814	0.21828	0.0301678	0.244805	Bacteria	Firmicutes	Clostridia	Lachnospirales	Lachnospiraceae	none	none
seq845	3.28578	5.78454	-1.03778	-6.11631	4.7392	-1.18443	0.087501	0.0454926	0.362456	0.0298295	0.248148	Bacteria	Firmicutes	Clostridia	Lachnospirales	Lachnospiraceae	none	none
seq353	3.9282	6.10746	-1.06255	-6.48712	5.31232	-1.21316	0.093751	0.0430835	0.359821	0.0296266	0.248911	Bacteria	Firmicutes	Clostridia	Lachnospirales	Lachnospiraceae	GCA-900066575	none
seq817	1.09676	8.07644	-2.45589	-9.65999	4.95353	-1.69396	0.0934589	0.0169025	0.20327	0.0316558	0.251044	Bacteria	Firmicutes	Clostridia	Lachnospirales	Lachnospiraceae	none	none
seq321	5.5662	5.92762	1.07466	-4.80938	4.08628	-0.980375	0.0934589	0.0727216	0.528768	0.0296266	0.253946	Bacteria	Firmicutes	Clostridia	Oscillospirales	Ruminococcaceae	Incertae Sedis	none
seq215	5.15088	5.82385	-0.836762	-6.03363	5.72312	-0.998502	0.0996894	0.0665948	0.47158	0.0310809	0.257383	Bacteria	Firmicutes	Clostridia	Oscillospirales	Oscillospiraceae	none	none
seq170	5.67385	7.88073	-0.813684	-8.34965	5.86809	-1.20407	0.0968759	0.0390572	0.357238	0.0320279	0.260428	Bacteria	Firmicutes	Clostridia	Lachnospirales	Lachnospiraceae	Lachnospiraceae NK4A136 group	none
seq476	5.15532	8.23578	-1.10674	-8.33704	6.16981	-1.28492	0.0872285	0.0298463	0.315773	0.0320279	0.260816	Bacteria	Firmicutes	Clostridia	Clostridia vadinBB60 group	none	none	none
seq569	1.30343	4.57385	-2.59687	-7.01317	4.48422	-1.39001	0.090626	0.040469	0.30958	0.0345982	0.261801	Bacteria	Firmicutes	Clostridia	Clostridia vadinBB60 group	none	none	none
seq1774	1.36296	3.57913	-2.23302	-5.65144	4.29151	-1.24952	0.0843761	0.0499668	0.361908	0.0356467	0.265527	Bacteria	Firmicutes	Clostridia	Lachnospirales	Lachnospiraceae	Lachnospiraceae NK4A136 group	none
seq1349	2.81607	4.54963	-0.941524	-4.99637	4.46081	-1.03223	0.0903437	0.0725316	0.449863	0.0334145	0.267449	Bacteria	Firmicutes	Clostridia	Oscillospirales	Oscillospiraceae	Intestinimonas	none
seq19	10.3047	11.7546	8.45178	-3.09317	2.2693	-1.38364	0.100001	0.0146377	0.242674	0.0301001	0.269921	Bacteria	Bacteroidota	Bacteroidia	Bacteroidales	Muribaculaceae	none	none
seq1132	3.30145	4.44597	-1.06023	-4.86007	4.65934	-0.996196	0.10592	0.0946661	0.513584	0.0351055	0.274936	Bacteria	Firmicutes	Clostridia	Oscillospirales	Ruminococcaceae	Incertae Sedis	none
seq166	-0.481393	-2.18691	6.78704	8.52468	4.92423	1.53025	0.118751	0.0482605	0.387587	0.032941	0.276971	Bacteria	Firmicutes	Clostridia	Lachnospirales	Lachnospiraceae	Lachnospiraceae NK4A136 group	none
seq128	-0.374241	-2.07622	4.98748	6.66541	5.0121	1.2	0.127727	0.0637072	0.469901	0.033313	0.281744	Bacteria	Firmicutes	Clostridia	Lachnospirales	Lachnospiraceae	Marvinbryantia	none
seq185	-0.285532	-1.95833	5.27791	6.79974	4.31364	1.46243	0.118751	0.0402334	0.405457	0.0317573	0.284984	Bacteria	Firmicutes	Clostridia	Lachnospirales	Lachnospiraceae	Roseburia	none
seq1148	1.15918	2.78541	-2.47481	-5.61605	4.21509	-1.20856	0.093751	0.0472981	0.349897	0.0439664	0.285372	Bacteria	Firmicutes	Clostridia	Oscillospirales	Oscillospiraceae	none	none
seq577	-0.367997	-2.07267	3.25578	4.55347	3.96135	1.05907	0.121496	0.0795812	0.454076	0.0526245	0.295603	Bacteria	Firmicutes	Clostridia	Lachnospirales	Lachnospiraceae	none	none
seq4	6.94421	6.32625	7.99603	1.64676	1.55317	1.00413	0.130842	0.0477938	0.496978	0.0322646	0.297528	Bacteria	Bacteroidota	Bacteroidia	Bacteroidales	Prevotellaceae	Prevotellaceae UCG-001	none
seq474	1.47877	-1.45908	3.79869	5.0019	4.43096	1.05989	0.133957	0.0715129	0.486253	0.0375406	0.297831	Bacteria	Firmicutes	Clostridia	Lachnospirales	Lachnospiraceae	none	none
seq717	-0.405294	-2.07769	2.50889	4.41752	3.94033	1.03728	0.115626	0.0835942	0.477496	0.0562094	0.298615	Bacteria	Firmicutes	Clostridia	Oscillospirales	Oscillospiraceae	Colidextribacter	none
seq168	6.04118	6.68128	4.00733	-2.64416	2.75238	-0.819962	0.0968759	0.0941454	0.602188	0.0369995	0.299081	Bacteria	Firmicutes	Clostridia	Oscillospirales	Oscillospiraceae	none	none
seq157	-0.203688	-1.9585	4.95963	6.13387	4.99458	1.19361	0.0996894	0.0640209	0.437645	0.0601664	0.299916	Bacteria	Firmicutes	Clostridia	Lachnospirales	Lachnospiraceae	Lachnospiraceae NK4A136 group	none
seq327	4.55561	5.62615	1.27811	-4.00445	3.83928	-0.887316	0.106251	0.0724056	0.523319	0.0385214	0.305265	Bacteria	Firmicutes	Clostridia	Oscillospirales	Ruminococcaceae	none	none
seq266	-0.404367	-2.08561	5.07304	7.15274	4.27824	1.36663	0.131251	0.0581367	0.458973	0.0371347	0.306104	Bacteria	Firmicutes	Clostridia	Lachnospirales	Lachnospiraceae	Roseburia	none
seq216	3.05624	1.97345	5.63631	3.07444	4.271	0.820884	0.143751	0.10952	0.604696	0.0345982	0.309232	Bacteria	Firmicutes	Clostridia	Oscillospirales	Butyricicoccaceae	UCG-009	none
seq571	-0.341297	-2.26879	4.50428	5.69728	4.6042	1.18	0.131251	0.0606087	0.452944	0.048566	0.310084	Bacteria	Firmicutes	Clostridia	Oscillospirales	Oscillospiraceae	Oscillibacter	none
seq419	-0.347205	-2.08946	4.80036	5.87592	4.72598	1.19055	0.121496	0.069574	0.467085	0.0614178	0.31022	Bacteria	Bacteroidota	Bacteroidia	Bacteroidales	Muribaculaceae	none	none
seq993	-0.436349	-2.18438	3.00992	4.75287	4.26178	1.05192	0.121496	0.0877229	0.481501	0.0574946	0.311289	Bacteria	Firmicutes	Clostridia	Clostridia vadinBB60 group	none	none	none
seq373	-0.330269	-2.13172	3.31672	5.12346	4.26738	1.01888	0.128126	0.0951682	0.483592	0.058915	0.311431	Bacteria	Firmicutes	Clostridia	Clostridia vadinBB60 group	none	none	none
seq87	3.67679	5.25968	-1.12919	-5.64642	5.06248	-1.05466	0.100001	0.0742313	0.480805	0.0431548	0.311474	Bacteria	Bacteroidota	Bacteroidia	Bacteroidales	Bacteroidaceae	Bacteroides	none
seq1827	-0.513584	-2.09357	4.19163	6.21044	4.8497	1.16934	0.140626	0.0688649	0.504143	0.0385214	0.314455	Bacteria	Bacteroidota	Bacteroidia	Bacteroidales	Muribaculaceae	none	none
seq130	-0.509624	-2.26762	4.98833	7.22839	5.37283	1.17875	0.121876	0.0663211	0.47891	0.0595914	0.317023	Bacteria	Firmicutes	Clostridia	Lachnospirales	Lachnospiraceae	A2	none
seq214	4.5044	7.47431	1.20199	-4.86924	5.61967	-1.01944	0.106251	0.0711545	0.488354	0.0432224	0.317557	Bacteria	Firmicutes	Clostridia	Oscillospirales	Oscillospiraceae	Colidextribacter	none
seq451	-0.465282	-1.97194	5.53748	6.74809	4.7071	1.22377	0.146418	0.0622499	0.490854	0.0400771	0.317603	Bacteria	Firmicutes	Clostridia	Lachnospirales	Lachnospiraceae	[Eubacterium] xylanophilum group	none
seq5	0.736799	-1.43277	8.60359	9.0607	6.75941	1.09471	0.115266	0.046722	0.459693	0.037845	0.317772	Bacteria	Firmicutes	Clostridia	Lachnospirales	Lachnospiraceae	Lachnospiraceae NK4A136 group	bacterium
seq622	3.74012	5.95958	1.18415	-4.17172	4.39022	-1.04304	0.109376	0.0773009	0.494934	0.0435606	0.319355	Bacteria	Firmicutes	Clostridia	Lachnospirales	Lachnospiraceae	GCA-900066575	none
seq279	3.07732	5.83707	1.27223	-4.07539	4.40925	-0.997276	0.118381	0.0842981	0.475975	0.0434253	0.319369	Bacteria	Firmicutes	Clostridia	Lachnospirales	Lachnospiraceae	none	none
seq389	4.017	6.22077	1.23108	-4.01252	5.18283	-0.835634	0.118751	0.102299	0.568403	0.0430871	0.319481	Bacteria	Firmicutes	Clostridia	Oscillospirales	Ruminococcaceae	none	none
seq306	4.49456	5.37301	-0.857763	-5.80152	5.32099	-1.0588	0.112501	0.071561	0.484796	0.0462324	0.321955	Bacteria	Firmicutes	Clostridia	Lachnospirales	Lachnospiraceae	none	none
seq860	2.88828	4.48281	1.08944	-3.5293	3.60646	-0.997798	0.118381	0.10075	0.532272	0.0445076	0.322139	Bacteria	Firmicutes	Clostridia	Lachnospirales	Lachnospiraceae	Lachnospiraceae NK4A136 group	none
seq141	-0.407053	-2.18452	4.74489	6.24036	4.90168	1.13012	0.125001	0.0802409	0.47333	0.0633117	0.323248	Bacteria	Bacteroidota	Bacteroidia	Bacteroidales	Rikenellaceae	Alistipes	none
seq1140	-0.50376	-2.15003	2.85539	4.65851	4.01771	1.00585	0.131251	0.0936903	0.489651	0.0654424	0.323743	Bacteria	Firmicutes	Clostridia	Lachnospirales	Lachnospiraceae	none	none
seq165	1.21026	-1.42523	6.35065	7.70539	6.28387	1.108	0.124611	0.0453952	0.444169	0.0427827	0.324351	Bacteria	Actinobacteriota	Coriobacteriia	Coriobacteriales	Eggerthellaceae	Enterorhabdus	none
seq89	5.79392	-1.76339	8.39138	10.0005	4.09751	1.85549	0.125001	0.0124381	0.317249	0.0350379	0.327864	Bacteria	Bacteroidota	Bacteroidia	Bacteroidales	Muribaculaceae	none	none
seq601	1.19773	-1.37834	4.8576	5.7819	4.96867	1.0297	0.118381	0.0675981	0.512948	0.0433915	0.3292	Bacteria	Actinobacteriota	Coriobacteriia	Coriobacteriales	Eggerthellaceae	Enterorhabdus	none
seq359	-0.506211	-2.25461	2.05701	3.97087	3.7962	0.904072	0.127727	0.118906	0.546387	0.0582048	0.329601	Bacteria	Firmicutes	Clostridia	Lachnospirales	Lachnospiraceae	none	none
seq466	-0.435836	-2.15431	4.08788	5.70332	4.82007	1.05234	0.140188	0.0743851	0.468444	0.0700758	0.330216	Bacteria	Firmicutes	Clostridia	Oscillospirales	Oscillospiraceae	Colidextribacter	none
seq1712	0.699943	4.27432	-2.53363	-6.0155	4.98297	-1.08419	0.109376	0.0530774	0.379215	0.050257	0.330229	Bacteria	Firmicutes	Clostridia	Lachnospirales	Lachnospiraceae	none	none
seq230	-0.344613	-1.93464	3.17803	4.84098	4.31196	0.974655	0.131251	0.106911	0.501662	0.064191	0.331346	Bacteria	Patescibacteria	Saccharimonadia	Saccharimonadales	Saccharimonadaceae	Candidatus Saccharimonas	none
seq2375	-0.557847	-1.98111	4.30191	6.2845	4.6105	1.1738	0.143751	0.0702336	0.515813	0.0414637	0.332044	Bacteria	Bacteroidota	Bacteroidia	Bacteroidales	Prevotellaceae	Prevotellaceae UCG-001	none
seq1630	3.60555	4.036	-0.0132335	-4.16477	3.30707	-1.05867	0.118381	0.0561263	0.452132	0.0458266	0.332879	Bacteria	Firmicutes	Clostridia	Lachnospirales	Lachnospiraceae	none	none
seq1126	-0.324377	-1.98596	2.36732	3.77538	3.66033	0.966195	0.121496	0.112084	0.541381	0.0698728	0.333327	Bacteria	Firmicutes	Clostridia	Oscillospirales	Oscillospiraceae	none	none
seq29	6.85126	7.1942	6.36117	-1.23152	1.18501	-1.10639	0.130842	0.0351238	0.356761	0.0490057	0.334736	Bacteria	Bacteroidota	Bacteroidia	Bacteroidales	Muribaculaceae	none	none
seq160	5.41806	-0.196152	6.84146	6.37843	5.0623	1.07261	0.143751	0.0337039	0.442305	0.04028	0.340811	Bacteria	Bacteroidota	Bacteroidia	Bacteroidales	Muribaculaceae	none	none
seq334	-0.378692	-2.03358	2.40886	4.34294	4.22249	1.01439	0.118381	0.118703	0.532608	0.0661188	0.341082	Bacteria	Firmicutes	Clostridia	Lachnospirales	Lachnospiraceae	Lachnoclostridium	none
seq519	-0.421691	-2.06657	3.45302	4.65844	4.20945	1.02133	0.133957	0.0984088	0.51163	0.0606399	0.343724	Bacteria	Firmicutes	Clostridia	Oscillospirales	Oscillospiraceae	none	none
seq820	3.02668	6.39323	1.23332	-4.62163	5.18635	-0.962514	0.146876	0.08049	0.50611	0.0522863	0.363024	Bacteria	Firmicutes	Clostridia	Oscillospirales	Ruminococcaceae	none	none
seq292	-0.574067	-2.0839	2.55991	4.22113	4.2145	0.904686	0.137501	0.112361	0.555021	0.0764002	0.363306	Bacteria	Firmicutes	Clostridia	Lachnospirales	Lachnospiraceae	none	none
seq934	-0.362363	-1.81577	3.89329	5.16634	4.60949	1.07232	0.137501	0.113538	0.550295	0.0771104	0.364881	Bacteria	Firmicutes	Clostridia	Oscillospirales	Ruminococcaceae	Incertae Sedis	none
seq105	0.460705	-1.33762	3.73357	4.23127	4.43096	0.939135	0.133957	0.0870385	0.547984	0.0579004	0.365649	Bacteria	Firmicutes	Clostridia	Clostridiales	Clostridiaceae	Candidatus Arthromitus	none
seq866	-0.447477	-1.93201	3.09637	4.84569	4.35282	1.05692	0.146418	0.110004	0.52467	0.0740327	0.365715	Bacteria	Firmicutes	Clostridia	Lachnospirales	Lachnospiraceae	none	none
seq132	6.73846	8.14878	4.70017	-2.84381	3.29732	-0.741959	0.128126	0.0951399	0.602265	0.0567167	0.38132	Bacteria	Firmicutes	Clostridia	Lachnospirales	Lachnospiraceae	none	none
seq352	4.78454	5.77452	1.36693	-3.71906	5.56591	-0.735983	0.140626	0.181442	0.755138	0.0584416	0.383689	Bacteria	Bacteroidota	Bacteroidia	Bacteroidales	Tannerellaceae	Parabacteroides	none
seq578	3.16345	4.39747	1.29412	-2.41694	4.1185	-0.656006	0.133957	0.15807	0.69292	0.0614178	0.390502	Bacteria	Firmicutes	Clostridia	Oscillospirales	Oscillospiraceae	NK4A214 group	none
seq567	5.20932	6.02146	1.34174	-3.90821	5.69361	-0.738217	0.137072	0.143333	0.697646	0.060437	0.391585	Bacteria	Firmicutes	Clostridia	Oscillospirales	Oscillospiraceae	none	none
seq863	0.187328	4.20668	-2.21626	-5.83614	4.85639	-1.05776	0.131251	0.0694079	0.431262	0.073796	0.399693	Bacteria	Firmicutes	Clostridia	Lachnospirales	Lachnospiraceae	Lachnospiraceae UCG-006	none
seq833	-0.0117998	6.32375	-2.68636	-7.70382	5.87528	-1.21949	0.127727	0.0502902	0.364316	0.07755	0.404003	Bacteria	Firmicutes	Clostridia	Lachnospirales	Lachnospiraceae	Lachnoclostridium	none
seq668	0.206397	5.29691	-2.28607	-7.02239	5.57632	-1.13456	0.134376	0.0513363	0.377179	0.0779559	0.407845	Bacteria	Verrucomicrobiota	Verrucomicrobiae	Verrucomicrobiales	Akkermansiaceae	Akkermansia	none
seq562	2.04177	-1.24731	4.31323	5.42122	4.36562	0.965156	0.174455	0.114954	0.717171	0.0573593	0.409864	Bacteria	Firmicutes	Clostridia	Oscillospirales	Oscillospiraceae	Intestinimonas	none
seq645	4.26226	4.7217	-1.07346	-4.96796	5.41246	-0.851369	0.137072	0.0995463	0.575323	0.0699743	0.411936	Bacteria	Firmicutes	Clostridia	Clostridia vadinBB60 group	none	none	none
seq272	4.56815	-0.549478	5.54406	5.65389	5.84624	0.821544	0.171875	0.125093	0.669873	0.0665584	0.413964	Bacteria	Firmicutes	Clostridia	Oscillospirales	Ruminococcaceae	none	none
seq61	6.15175	7.91102	4.38267	-3.96483	5.33406	-0.694454	0.143751	0.219635	0.834836	0.0678436	0.424385	Bacteria	Bacteroidota	Bacteroidia	Bacteroidales	Bacteroidaceae	Bacteroides	uniformis
seq146	0.127413	6.15613	-2.39083	-7.72774	6.00056	-1.10533	0.140188	0.0598757	0.385631	0.0795116	0.425956	Bacteria	Firmicutes	Clostridia	Lachnospirales	Lachnospiraceae	none	none
seq660	0.149984	6.43312	-2.38972	-8.10462	6.34833	-1.17738	0.133957	0.0456145	0.371692	0.0796469	0.42862	Bacteria	Firmicutes	Clostridia	Lachnospirales	Lachnospiraceae	Lachnospiraceae NK4A136 group	none
seq1064	-0.767459	-2.01341	1.31423	4.06718	4.2578	0.899219	0.183801	0.105451	0.59378	0.0917546	0.428762	Bacteria	Actinobacteriota	Coriobacteriia	Coriobacteriales	Eggerthellaceae	Enterorhabdus	none
seq143	4.91486	0.448904	6.45108	5.55395	4.8332	0.965717	0.177571	0.0997797	0.680828	0.0636499	0.429062	Bacteria	Bacteroidota	Bacteroidia	Bacteroidales	Marinifilaceae	Odoribacter	none
seq776	0.0472208	3.62753	-2.40208	-5.14183	4.77138	-0.990949	0.137072	0.0930415	0.475147	0.0852611	0.431611	Bacteria	Firmicutes	Clostridia	Lachnospirales	Lachnospiraceae	Acetatifactor	muris
seq248	-0.752689	-2.04202	3.24871	4.94881	5.19986	0.893541	0.152649	0.129096	0.613752	0.0885755	0.432058	Bacteria	Firmicutes	Clostridia	Clostridia UCG-014	none	none	none
seq483	-0.631099	-2.1709	5.35282	7.07374	6.37002	0.985455	0.146876	0.0946444	0.569882	0.0935471	0.434815	Bacteria	Firmicutes	Clostridia	Lachnospirales	Lachnospiraceae	none	none
seq409	-0.848822	-2.13643	4.02215	5.37844	5.30649	0.981942	0.174455	0.108653	0.589047	0.0912135	0.439856	Bacteria	Firmicutes	Clostridia	Lachnospirales	Lachnospiraceae	none	none
seq575	0.0753754	4.49632	-2.40654	-5.65266	5.53653	-0.955667	0.134376	0.0794972	0.443165	0.0870874	0.443591	Bacteria	Firmicutes	Clostridia	Lachnospirales	Lachnospiraceae	none	none
seq608	0.316954	5.40313	-2.19153	-6.21965	5.51871	-0.99856	0.150001	0.0734746	0.425371	0.0915179	0.44436	Bacteria	Firmicutes	Clostridia	Oscillospirales	Ruminococcaceae	none	none
seq570	-0.953824	-2.21158	5.3386	6.59178	5.84629	0.983604	0.183801	0.103756	0.589803	0.106331	0.446555	Bacteria	Firmicutes	Clostridia	Oscillospirales	Oscillospiraceae	Colidextribacter	none
seq304	5.44483	6.68614	3.59907	-2.88197	2.96632	-0.778471	0.17134	0.26449	0.81319	0.0748782	0.452512	Bacteria	Firmicutes	Clostridia	Lachnospirales	Lachnospiraceae	none	none
seq210	-0.0030651	5.7664	-2.54883	-6.91819	6.11699	-1.03543	0.134376	0.0631654	0.425044	0.0892181	0.457102	Bacteria	Firmicutes	Clostridia	Lachnospirales	Lachnospiraceae	none	none
seq386	-0.850222	-2.19839	4.50497	5.61527	5.62455	0.908632	0.193147	0.13097	0.604726	0.105722	0.457107	Bacteria	Firmicutes	Clostridia	Lachnospirales	Lachnospiraceae	Lachnospiraceae NK4A136 group	none
seq1193	2.64543	3.27517	-0.912676	-3.76399	4.49311	-0.760298	0.149533	0.13751	0.648995	0.0926677	0.457208	Bacteria	Firmicutes	Clostridia	Peptostreptococcales-Tissierellales	Anaerovoracaceae	[Eubacterium] brachy group	none
seq251	0.0922465	6.62229	-2.22802	-7.57307	5.99877	-1.18893	0.143751	0.0646073	0.403875	0.0958469	0.460771	Bacteria	Firmicutes	Clostridia	Lachnospirales	Lachnospiraceae	Lachnospiraceae NK4A136 group	none
seq312	6.1915	6.78373	2.90754	-3.60673	4.40078	-0.740201	0.150001	0.214253	0.782483	0.079072	0.461817	Bacteria	Firmicutes	Clostridia	Oscillospirales	Oscillospiraceae	none	none
seq333	1.9966	-0.344697	5.74889	4.3684	6.04144	0.679055	0.196262	0.132158	0.691146	0.0804586	0.462923	Bacteria	Bacteroidota	Bacteroidia	Bacteroidales	Muribaculaceae	none	none
seq1310	0.120128	3.29781	-2.21496	-4.90689	4.90419	-0.900435	0.137501	0.099242	0.499159	0.0967262	0.463441	Bacteria	Firmicutes	Clostridia	Oscillospirales	Ruminococcaceae	Anaerotruncus	colihominis
seq804	-0.0003853	6.42098	-2.30576	-7.38246	6.43447	-1.11081	0.146418	0.0652053	0.404382	0.0970982	0.465386	Bacteria	Firmicutes	Clostridia	Lachnospirales	Lachnospiraceae	Roseburia	none
seq71	-0.811053	-2.19069	5.14308	6.49654	5.79946	0.962458	0.178125	0.103899	0.597719	0.0999391	0.470053	Bacteria	Bacteroidota	Bacteroidia	Bacteroidales	Muribaculaceae	none	none
seq472	4.17488	5.43099	1.279	-3.0725	4.8351	-0.637091	0.180686	0.165823	0.723582	0.0827246	0.471669	Bacteria	Firmicutes	Clostridia	Oscillospirales	Oscillospiraceae	none	none
seq1152	3.13323	4.09813	0.00090657	-3.77086	4.21519	-0.796496	0.146876	0.140747	0.655164	0.0853625	0.472432	Bacteria	Firmicutes	Clostridia	Oscillospirales	UCG-010	none	none
seq95	5.18872	4.82168	10.8371	6.12023	3.74096	1.44581	0.199377	0.0468399	0.501508	0.0794102	0.473555	Bacteria	Bacteroidota	Bacteroidia	Bacteroidales	Muribaculaceae	none	none
seq539	-0.81527	-2.10732	5.03849	5.85426	5.80843	0.941055	0.178125	0.114338	0.617714	0.108428	0.4747	Bacteria	Firmicutes	Clostridia	Oscillospirales	Oscillospiraceae	none	none
seq1025	0.0391826	3.80563	-2.17862	-5.28538	4.88962	-0.9878	0.16511	0.0963862	0.503166	0.0978761	0.476473	Bacteria	Firmicutes	Clostridia	Lachnospirales	Lachnospiraceae	Lachnospiraceae NK4A136 group	none
seq1682	0.0342791	4.42861	-2.27559	-5.36755	5.13109	-0.986819	0.153126	0.0746601	0.456203	0.0976393	0.476653	Bacteria	Firmicutes	Clostridia	Clostridia UCG-014	none	none	none
seq582	-1.07642	-2.31054	4.38586	5.78604	5.67435	0.85986	0.190032	0.138556	0.635373	0.104809	0.479057	Bacteria	Bacteroidota	Bacteroidia	Bacteroidales	Muribaculaceae	none	none
seq11	8.32174	10.6856	6.99489	-4.20791	3.70047	-0.833085	0.174455	0.242453	0.86643	0.0820143	0.479868	Bacteria	Bacteroidota	Bacteroidia	Bacteroidales	Bacteroidaceae	Bacteroides	none
seq35	9.04818	10.3116	5.47116	-3.88397	6.29035	-0.717027	0.16875	0.108051	0.654705	0.0822511	0.480811	Bacteria	Bacteroidota	Bacteroidia	Bacteroidales	Muribaculaceae	none	none
seq425	4.05463	5.10042	3.52295	-2.42077	3.12307	-0.720455	0.168225	0.0877712	0.577642	0.0852611	0.481741	Bacteria	Firmicutes	Clostridia	Oscillospirales	Oscillospiraceae	Colidextribacter	none
seq80	9.14999	9.64809	7.97156	-1.64111	1.62109	-0.867866	0.165625	0.10797	0.653361	0.0829275	0.482914	Bacteria	Bacteroidota	Bacteroidia	Bacteroidales	Rikenellaceae	Rikenellaceae RC9 gut group	none
seq421	-0.723024	-2.01639	5.41741	6.13911	5.58785	0.949908	0.1875	0.110887	0.616117	0.106602	0.483058	Bacteria	Firmicutes	Clostridia	Oscillospirales	Oscillospiraceae	none	none
seq179	-0.0066191	3.95924	-2.33509	-5.74008	5.36102	-0.929354	0.155764	0.10454	0.504102	0.101326	0.485457	Bacteria	Firmicutes	Clostridia	Lachnospirales	Lachnospiraceae	Lachnoclostridium	none
seq553	-0.86294	-2.18982	3.58193	4.92652	5.30648	0.847593	0.196875	0.146815	0.655587	0.104539	0.489558	Bacteria	Firmicutes	Clostridia	Oscillospirales	Oscillospiraceae	none	none
seq540	0.0808606	1.33155	-2.5718	-3.64087	3.76282	-0.917862	0.17134	0.116864	0.555532	0.131798	0.495219	Bacteria	Firmicutes	Clostridia	Lachnospirales	Lachnospiraceae	Lachnoclostridium	none
seq391	-0.659529	-2.21991	2.1315	3.89448	4.50521	0.835118	0.199377	0.167253	0.663429	0.122396	0.496764	Bacteria	Firmicutes	Clostridia	Lachnospirales	Lachnospiraceae	Lachnospiraceae NK4A136 group	bacterium
seq129	-0.117642	8.37135	-2.51889	-9.72225	8.04602	-1.04071	0.177571	0.048278	0.382336	0.109848	0.497055	Bacteria	Firmicutes	Clostridia	Lachnospirales	Lachnospiraceae	none	none
seq236	4.81967	5.43106	4.15437	-1.47458	4.22468	-0.413299	0.16511	0.417334	0.975897	0.0901312	0.499643	Bacteria	Firmicutes	Clostridia	Oscillospirales	Oscillospiraceae	none	none
seq535	-0.769579	-2.17548	3.93689	4.82851	5.35526	0.832519	0.184375	0.158119	0.663723	0.119284	0.50417	Bacteria	Firmicutes	Clostridia	Clostridia UCG-014	none	none	none
seq291	-0.958961	-2.17899	4.87828	5.69631	5.94703	0.92146	0.203125	0.142746	0.633887	0.131189	0.520391	Bacteria	Firmicutes	Clostridia	Oscillospirales	Oscillospiraceae	none	none
seq229	0.418511	-1.50898	3.40721	4.63762	5.30944	0.728176	0.20625	0.169235	0.70693	0.123884	0.527677	Bacteria	Firmicutes	Clostridia	Lachnospirales	Lachnospiraceae	none	none
seq827	-1.02106	-2.22657	1.74962	3.85402	4.90461	0.735317	0.186916	0.197496	0.699083	0.136431	0.530924	Bacteria	Firmicutes	Clostridia	Oscillospirales	Ruminococcaceae	Harryflintia	none
seq871	-0.266412	4.15148	-2.36497	-6.56473	5.98484	-0.917331	0.16875	0.0902489	0.522748	0.124222	0.543506	Bacteria	Firmicutes	Clostridia	Lachnospirales	Lachnospiraceae	none	none
seq323	0.23811	-1.18734	3.55357	4.69658	5.62614	0.751597	0.205608	0.18263	0.720878	0.140016	0.55114	Bacteria	Firmicutes	Clostridia	Clostridia vadinBB60 group	none	none	none
seq162	5.54092	6.52555	4.61293	-1.86978	4.92107	-0.419828	0.183801	0.366747	0.962196	0.103626	0.551699	Bacteria	Firmicutes	Clostridia	Oscillospirales	Oscillospiraceae	Intestinimonas	none
seq183	-0.798306	-1.98835	1.20414	4.00281	5.18769	0.650483	0.218069	0.239498	0.754397	0.176136	0.574009	Bacteria	Firmicutes	Clostridia	Lachnospirales	Lachnospiraceae	Lachnospiraceae NK4A136 group	none
seq83	0.806625	-1.65927	4.7131	6.40522	5.94297	0.814709	0.224299	0.128096	0.706093	0.125676	0.575948	Bacteria	Desulfobacterota	Desulfovibrionia	Desulfovibrionales	Desulfovibrionaceae	Desulfovibrio	none
seq241	1.06141	-1.84587	3.4686	4.66356	5.08107	0.696561	0.233645	0.331491	0.942468	0.130986	0.582416	Bacteria	Bacteroidota	Bacteroidia	Bacteroidales	Bacteroidaceae	Bacteroides	intestinalis
seq514	-1.11311	-2.1085	1.22959	4.16542	5.20081	0.729174	0.246875	0.215813	0.735313	0.197274	0.58902	Bacteria	Actinobacteriota	Coriobacteriia	Coriobacteriales	Eggerthellaceae	Enterorhabdus	none
seq782	-0.902979	-1.91189	1.44028	2.9886	4.43116	0.549163	0.233645	0.266049	0.747551	0.2014	0.595069	Bacteria	Firmicutes	Clostridia	Oscillospirales	Oscillospiraceae	none	none
seq555	-1.24941	-2.26283	1.19702	4.25297	5.23878	0.673689	0.23676	0.232181	0.739774	0.200555	0.595079	Bacteria	Bacteroidota	Bacteroidia	Bacteroidales	Muribaculaceae	none	none
seq1031	-1.3089	-2.16503	1.37966	3.90682	5.19646	0.691189	0.2375	0.248635	0.741188	0.211884	0.596631	Bacteria	Firmicutes	Clostridia	Lachnospirales	Lachnospiraceae	none	none
seq297	-1.07603	-2.1927	1.50766	3.83869	5.2103	0.699701	0.246106	0.222021	0.740701	0.182461	0.600507	Bacteria	Firmicutes	Clostridia	Lachnospirales	Lachnospiraceae	Lachnospiraceae UCG-006	none
seq797	-1.0612	-2.07665	1.49061	3.82748	5.17293	0.667169	0.218069	0.261932	0.748248	0.20096	0.602113	Bacteria	Firmicutes	Clostridia	Oscillospirales	Oscillospiraceae	Oscillibacter	none
seq76	-1.07312	-2.22266	1.13372	4.7128	5.85548	0.75177	0.242991	0.211308	0.730791	0.208807	0.603715	Bacteria	Actinobacteriota	Coriobacteriia	Coriobacteriales	Eggerthellaceae	Enterorhabdus	none
seq478	-0.851886	-2.06618	1.51369	3.29296	4.68201	0.633387	0.246875	0.27091	0.746414	0.213948	0.603807	Bacteria	Firmicutes	Clostridia	Oscillospirales	Ruminococcaceae	Incertae Sedis	none
seq703	-1.06745	-2.13509	1.3273	4.78358	6.20677	0.703392	0.25	0.205035	0.734542	0.197917	0.606959	Bacteria	Firmicutes	Clostridia	Oscillospirales	Oscillospiraceae	none	none
seq492	-1.12458	-2.09949	1.26489	3.69336	5.10085	0.580056	0.249221	0.259723	0.747336	0.219426	0.608061	Bacteria	Firmicutes	Clostridia	Lachnospirales	Lachnospiraceae	Roseburia	none
seq1030	-1.061	-2.09608	1.38103	3.91526	5.06053	0.681217	0.225	0.214606	0.745428	0.180229	0.609407	Bacteria	Firmicutes	Clostridia	Oscillospirales	Oscillospiraceae	Colidextribacter	none
seq1014	-1.11593	-2.2229	1.47582	3.52403	5.2845	0.60969	0.240625	0.245244	0.762617	0.2222	0.610433	Bacteria	Bacteroidota	Bacteroidia	Bacteroidales	Muribaculaceae	none	none
seq125	1.60678	6.78643	-0.746041	-6.71506	6.50657	-0.961288	0.193147	0.0875821	0.521111	0.136431	0.612808	Bacteria	Firmicutes	Clostridia	Clostridia vadinBB60 group	none	none	none
seq311	-1.04125	-2.01213	1.24481	3.11616	4.99016	0.597952	0.23053	0.284096	0.749229	0.208232	0.612872	Bacteria	Firmicutes	Clostridia	Lachnospirales	Lachnospiraceae	none	none
seq1538	-0.166901	4.46479	-1.78145	-5.68847	5.79358	-0.824547	0.196262	0.114304	0.55821	0.164468	0.614725	Bacteria	Firmicutes	Clostridia	Lachnospirales	Lachnospiraceae	none	none
seq484	1.6145	5.55805	-1.31298	-4.68144	6.68632	-0.682389	0.19375	0.168487	0.746145	0.134808	0.617032	Bacteria	Firmicutes	Clostridia	Oscillospirales	Oscillospiraceae	Intestinimonas	none
seq1068	-0.989342	-2.00698	1.63565	3.75246	5.41863	0.636103	0.246875	0.242196	0.769073	0.19095	0.622243	Bacteria	Firmicutes	Clostridia	Lachnospirales	Lachnospiraceae	none	none
seq473	1.75068	5.02097	-1.12709	-4.6457	5.93215	-0.776327	0.202493	0.177311	0.67134	0.144886	0.622992	Bacteria	Firmicutes	Clostridia	Lachnospirales	Lachnospiraceae	Lachnoclostridium	none
seq1000	-1.10914	-1.97792	1.55649	3.68294	4.97207	0.696278	0.258567	0.247084	0.764497	0.212223	0.624626	Bacteria	Firmicutes	Clostridia	Oscillospirales	Ruminococcaceae	Incertae Sedis	none
seq194	-1.22176	-2.24988	1.12201	3.65097	4.86075	0.656012	0.25	0.247972	0.74586	0.21875	0.626901	Bacteria	Bacteroidota	Bacteroidia	Bacteroidales	Muribaculaceae	none	none
seq815	-1.06405	-2.03663	1.38328	3.01544	4.96027	0.50819	0.25625	0.28896	0.784923	0.218682	0.627288	Bacteria	Firmicutes	Clostridia	Clostridia vadinBB60 group	none	none	none
seq1295	-1.16091	-2.06663	1.15542	3.52586	4.51871	0.598982	0.240625	0.261559	0.767909	0.236945	0.627779	Bacteria	Firmicutes	Clostridia	Lachnospirales	Lachnospiraceae	none	none
seq387	-1.21097	-2.08647	1.39922	4.41509	5.74024	0.702119	0.252337	0.233154	0.781262	0.22707	0.628342	Bacteria	Bacteroidota	Bacteroidia	Bacteroidales	Muribaculaceae	none	none
seq60	8.64938	9.6785	6.36642	-3.40662	5.07288	-0.673634	0.2	0.130872	0.720137	0.125541	0.629393	Bacteria	Bacteroidota	Bacteroidia	Bacteroidales	Rikenellaceae	Rikenellaceae RC9 gut group	none
seq1222	-1.0533	-2.19735	1.14486	2.90686	4.87557	0.565484	0.24375	0.320511	0.785444	0.240463	0.630188	Bacteria	Firmicutes	Clostridia	Oscillospirales	Butyricicoccaceae	Butyricicoccus	none
seq528	-0.979561	-2.00723	1.42035	2.80979	4.44477	0.552374	0.259375	0.304551	0.787866	0.220712	0.631411	Bacteria	Firmicutes	Clostridia	Christensenellales	Christensenellaceae	Christensenellaceae R-7 group	none
seq98	-1.06205	-2.01754	1.23418	5.01126	6.27723	0.672586	0.258567	0.230846	0.750143	0.236776	0.634856	Bacteria	Firmicutes	Clostridia	Lachnospirales	Lachnospiraceae	Lachnospiraceae NK4A136 group	none
seq79	0.578083	-1.37114	5.2692	5.70288	6.90886	0.703634	0.225	0.192847	0.781742	0.182528	0.636343	Bacteria	Bacteroidota	Bacteroidia	Bacteroidales	Muribaculaceae	none	none
seq556	-1.22229	-2.25545	1.27322	3.74491	5.38147	0.627363	0.249221	0.270449	0.769142	0.253044	0.638102	Bacteria	Firmicutes	Clostridia	Lachnospirales	Lachnospiraceae	Lachnospiraceae NK4A136 group	none
seq979	-1.12419	-2.03646	1.15723	3.64526	5.28862	0.583101	0.265625	0.290922	0.771223	0.24168	0.638575	Bacteria	Firmicutes	Clostridia	Oscillospirales	Oscillospiraceae	Colidextribacter	none
seq985	-1.23325	-2.37976	0.846413	2.81463	4.61064	0.507099	0.29595	0.325797	0.811273	0.236438	0.640768	Bacteria	Firmicutes	Clostridia	Oscillospirales	Ruminococcaceae	Harryflintia	none
seq786	-1.01998	-2.04967	0.924207	2.26603	4.26552	0.480606	0.255452	0.341892	0.798067	0.258759	0.641146	Bacteria	Firmicutes	Clostridia	Clostridia UCG-014	none	none	none
seq643	-0.692853	4.23513	-2.41001	-4.86406	5.8617	-0.811427	0.215625	0.160479	0.606132	0.209923	0.644174	Bacteria	Firmicutes	Clostridia	Lachnospirales	Lachnospiraceae	none	none
seq277	-1.23507	-2.18627	1.24252	4.69496	7.11118	0.622461	0.255452	0.217658	0.781791	0.250609	0.645404	Bacteria	Bacteroidota	Bacteroidia	Bacteroidales	Muribaculaceae	none	none
seq1040	-1.15509	-2.17724	1.30608	3.24763	5.18084	0.584281	0.240625	0.277799	0.779677	0.244927	0.646499	Bacteria	Actinobacteriota	Coriobacteriia	Coriobacteriales	Atopobiaceae	Coriobacteriaceae UCG-002	none
seq758	1.62329	4.57932	-0.780643	-4.26689	5.81784	-0.738983	0.190625	0.159722	0.688554	0.150501	0.64655	Bacteria	Firmicutes	Clostridia	Oscillospirales	Oscillospiraceae	none	none
seq901	-1.13963	-2.02274	1.43912	3.78256	4.83939	0.71115	0.25625	0.28172	0.767264	0.242999	0.647364	Bacteria	Firmicutes	Clostridia	Oscillospirales	Oscillospiraceae	none	none
seq464	-1.18839	-2.18363	1.11896	3.71144	5.4916	0.618522	0.255452	0.264769	0.769063	0.242661	0.647645	Bacteria	Firmicutes	Clostridia	Clostridia vadinBB60 group	none	none	none
seq290	1.66561	5.2575	-1.343	-4.88475	6.95336	-0.639149	0.203125	0.195411	0.778358	0.148674	0.64816	Bacteria	Firmicutes	Clostridia	Lachnospirales	Lachnospiraceae	none	none
seq486	-1.09025	-1.95807	1.36683	3.81913	5.25416	0.591898	0.267913	0.278953	0.796668	0.219426	0.64921	Bacteria	Firmicutes	Clostridia	Oscillospirales	Oscillospiraceae	Oscillibacter	none
seq276	-1.13234	-2.05236	1.1563	4.05634	5.96912	0.58592	0.25625	0.248397	0.787148	0.250676	0.649517	Bacteria	Firmicutes	Clostridia	Lachnospirales	Lachnospiraceae	Lachnospiraceae NK4A136 group	none
seq1359	-1.0648	-1.91496	0.966393	2.86788	4.46297	0.553175	0.261682	0.321836	0.799078	0.250744	0.65171	Bacteria	Firmicutes	Clostridia	Oscillospirales	Oscillospiraceae	none	none
seq37	-1.21421	-2.12043	0.94531	3.18555	4.8605	0.565451	0.261682	0.311672	0.803578	0.2315	0.652858	Bacteria	Firmicutes	Bacilli	Acholeplasmatales	Acholeplasmataceae	Anaeroplasma	none
seq356	-1.18328	-2.07808	0.885583	3.09241	4.86529	0.530748	0.275	0.296347	0.786944	0.251116	0.655259	Bacteria	Firmicutes	Clostridia	Lachnospirales	Lachnospiraceae	Roseburia	none
seq1151	-0.732311	2.98762	-2.46789	-4.58998	6.1531	-0.753278	0.209375	0.168899	0.640433	0.208502	0.655642	Bacteria	Bacteroidota	Bacteroidia	Bacteroidales	Bacteroidaceae	Bacteroides	none
seq604	-1.12255	-2.27811	0.42375	2.13535	4.23512	0.472698	0.24375	0.33551	0.79725	0.258185	0.656118	Bacteria	Firmicutes	Clostridia	Oscillospirales	Oscillospiraceae	Colidextribacter	none
seq932	-1.19642	-2.25528	0.672442	2.85485	4.60991	0.543727	0.255452	0.307641	0.78577	0.253213	0.658505	Bacteria	Firmicutes	Clostridia	Oscillospirales	Ruminococcaceae	none	none
seq48	-1.23587	-2.12714	6.29175	6.99861	7.26273	0.841016	0.242991	0.164495	0.726258	0.195414	0.659718	Bacteria	Firmicutes	Clostridia	Lachnospirales	Lachnospiraceae	Lachnospiraceae NK4A136 group	none
seq518	-1.19584	-2.18521	1.40651	4.13856	5.41018	0.619497	0.252337	0.275007	0.785747	0.253517	0.66035	Bacteria	Firmicutes	Clostridia	Oscillospirales	Oscillospiraceae	none	none
seq554	-1.04839	-1.9638	1.28185	3.1369	5.02741	0.541321	0.275	0.28573	0.807365	0.230147	0.660888	Bacteria	Firmicutes	Clostridia	Lachnospirales	Lachnospiraceae	none	none
seq51	8.96661	10.9439	8.68949	-1.91258	1.73727	-0.809059	0.214954	0.135535	0.730593	0.136905	0.662456	Bacteria	Bacteroidota	Bacteroidia	Bacteroidales	Muribaculaceae	none	none
seq431	-1.26863	-2.19955	1.24311	3.30688	5.80888	0.568451	0.255452	0.312383	0.794994	0.258489	0.662937	Bacteria	Firmicutes	Clostridia	Clostridia vadinBB60 group	none	none	none
seq340	-1.08626	-1.96102	3.99453	6.15536	6.61231	0.729588	0.2375	0.185714	0.758036	0.20069	0.663037	Bacteria	Firmicutes	Clostridia	Lachnospirales	Lachnospiraceae	Roseburia	none
seq924	1.48984	4.36642	-1.38008	-3.37785	6.09894	-0.596261	0.193147	0.221115	0.779823	0.15669	0.664599	Bacteria	Firmicutes	Clostridia	Oscillospirales	Ruminococcaceae	Incertae Sedis	none
seq1157	-1.16906	-2.16746	1.10932	3.30334	5.24537	0.593554	0.265625	0.307414	0.788972	0.269244	0.665707	Bacteria	Firmicutes	Clostridia	Oscillospirales	Oscillospiraceae	Colidextribacter	none
seq1356	-1.13183	-2.19301	0.124046	2.32585	3.96363	0.462497	0.271028	0.353127	0.783761	0.285511	0.667429	Bacteria	Firmicutes	Clostridia	Lachnospirales	Lachnospiraceae	none	none
seq2830	-0.173438	0.617522	-1.70687	-2.4644	3.78733	-0.593759	0.239876	0.231363	0.713773	0.231365	0.670073	Bacteria	Firmicutes	Clostridia	Lachnospirales	Lachnospiraceae	GCA-900066575	none
seq410	-0.883769	3.82784	-2.41962	-5.01045	6.22894	-0.722333	0.203125	0.163162	0.642333	0.217634	0.670173	Bacteria	Firmicutes	Clostridia	Lachnospirales	Lachnospiraceae	none	none
seq452	0.445843	-1.30337	3.09591	3.76752	4.99492	0.676215	0.246875	0.225871	0.746515	0.218716	0.672354	Bacteria	Firmicutes	Clostridia	Lachnospirales	Lachnospiraceae	none	none
seq510	-1.2864	-2.05347	1.18789	3.42497	4.92703	0.632713	0.258567	0.321181	0.812404	0.267485	0.673422	Bacteria	Firmicutes	Clostridia	Lachnospirales	Lachnospiraceae	Roseburia	none
seq257	-1.17519	-2.06532	1.30517	3.61325	5.46972	0.613347	0.264798	0.261665	0.812792	0.244758	0.676491	Bacteria	Firmicutes	Clostridia	Lachnospirales	Lachnospiraceae	A2	none
seq501	-0.845211	3.84026	-2.45643	-5.30443	6.53249	-0.791515	0.228125	0.159255	0.645907	0.21273	0.678432	Bacteria	Firmicutes	Clostridia	Oscillospirales	Oscillospiraceae	Oscillibacter	none
seq303	4.93296	5.62837	4.57031	-1.95365	6.60732	-0.341429	0.215625	0.353355	0.977397	0.16988	0.678614	Bacteria	Bacteroidota	Bacteroidia	Bacteroidales	Tannerellaceae	Parabacteroides	none
seq1817	-0.794921	3.78286	-2.28881	-4.66803	5.95759	-0.742671	0.224299	0.182831	0.651765	0.217972	0.681296	Bacteria	Firmicutes	Clostridia	Lachnospirales	Lachnospiraceae	Lachnoclostridium	none
seq470	-1.17896	-2.1559	1.24674	3.11822	4.84495	0.566164	0.29375	0.361362	0.816762	0.251556	0.684221	Bacteria	Firmicutes	Clostridia	Oscillospirales	Oscillospiraceae	none	none
seq144	1.63012	-0.326416	4.45388	2.59825	5.90959	0.448013	0.246106	0.303303	0.886058	0.194535	0.684553	Bacteria	Firmicutes	Clostridia	Lachnospirales	Lachnospiraceae	Lachnospiraceae UCG-006	none
seq188	0.491495	-1.31255	5.05076	5.32994	6.57534	0.73382	0.271875	0.194299	0.76013	0.210701	0.684703	Bacteria	Bacteroidota	Bacteroidia	Bacteroidales	Muribaculaceae	none	none
seq471	-0.890755	2.67317	-2.50335	-5.09857	6.4653	-0.729808	0.224299	0.142607	0.64318	0.232684	0.687092	Bacteria	Bacteroidota	Bacteroidia	Bacteroidales	Bacteroidaceae	Bacteroides	caccae
seq324	-1.33294	-2.27553	4.73048	5.78225	7.02035	0.760595	0.242991	0.195494	0.75646	0.204647	0.687555	Bacteria	Firmicutes	Clostridia	Lachnospirales	Lachnospiraceae	[Eubacterium] xylanophilum group	none
seq381	3.56636	2.65932	4.68494	1.92331	5.22955	0.404938	0.246875	0.25828	0.871391	0.173532	0.687956	Bacteria	Firmicutes	Clostridia	Oscillospirales	Ruminococcaceae	UBA1819	none
seq313	-1.1671	-1.97319	0.924412	2.99851	4.94223	0.534327	0.25625	0.318219	0.816746	0.264475	0.688725	Bacteria	Firmicutes	Clostridia	Oscillospirales	Oscillospiraceae	none	none
seq172	6.79508	7.74503	6.49957	-1.6295	1.70862	-0.792019	0.20625	0.0881763	0.585367	0.149723	0.689376	Bacteria	Actinobacteriota	Coriobacteriia	Coriobacteriales	Eggerthellaceae	Enterorhabdus	none
seq252	-1.16284	-1.92094	1.30725	3.8532	5.62448	0.594243	0.271028	0.287447	0.818397	0.273573	0.689519	Bacteria	Firmicutes	Clostridia	Oscillospirales	Oscillospiraceae	Oscillibacter	none
seq2758	0.789769	1.74238	-0.24201	-2.31001	3.61205	-0.566776	0.221184	0.24898	0.763569	0.225988	0.691265	Bacteria	Bacteroidota	Bacteroidia	Bacteroidales	Bacteroidaceae	Bacteroides	none
seq1065	-1.31982	-2.16377	1.11011	3.32103	5.29165	0.533877	0.25625	0.315636	0.82549	0.258286	0.693798	Bacteria	Firmicutes	Clostridia	Oscillospirales	Oscillospiraceae	UCG-003	none
seq641	-0.907849	5.17168	-2.51373	-6.27228	7.1114	-0.803331	0.205608	0.147116	0.623185	0.228828	0.695128	Bacteria	Firmicutes	Clostridia	Oscillospirales	Oscillospiraceae	none	none
seq200	-1.03607	-1.90413	1.26595	3.27023	4.84056	0.514292	0.253125	0.313291	0.821043	0.272085	0.696044	Bacteria	Firmicutes	Clostridia	Oscillospirales	Oscillospiraceae	Oscillibacter	none
seq752	-1.25483	-2.20831	1.08574	2.91625	5.11988	0.51011	0.267913	0.338969	0.833341	0.26691	0.696978	Bacteria	Firmicutes	Clostridia	Lachnospirales	Lachnospiraceae	Lachnospiraceae UCG-001	none
seq253	-1.14566	-1.94875	0.926638	3.30932	5.19704	0.561845	0.271875	0.296593	0.812702	0.286154	0.697695	Bacteria	Firmicutes	Clostridia	Lachnospirales	Lachnospiraceae	none	none
seq295	1.16454	4.61828	-0.923493	-4.26058	5.7511	-0.697887	0.215625	0.18988	0.69454	0.177489	0.698322	Bacteria	Firmicutes	Clostridia	Lachnospirales	Lachnospiraceae	ASF356	none
seq1357	-1.19363	-2.03041	1.0442	3.22298	5.4373	0.540151	0.28125	0.332977	0.82124	0.275027	0.698513	Bacteria	Actinobacteriota	Coriobacteriia	Coriobacteriales	Eggerthellaceae	Enterorhabdus	none
seq189	-1.31332	-2.10254	0.97182	3.90329	5.79495	0.568942	0.274144	0.285506	0.833677	0.273235	0.70577	Bacteria	Firmicutes	Clostridia	Lachnospirales	Lachnospiraceae	none	none
seq496	-1.32424	-2.13017	1.02055	3.02911	4.7829	0.56422	0.275	0.34629	0.819084	0.287067	0.707052	Bacteria	Firmicutes	Clostridia	Lachnospirales	Lachnospiraceae	none	none
seq175	-0.580414	-1.45806	5.73018	5.10851	7.90226	0.586978	0.264798	0.27833	0.871872	0.216112	0.708482	Bacteria	Firmicutes	Clostridia	Lachnospirales	Lachnospiraceae	Lachnospiraceae NK4A136 group	none
seq1897	-1.26969	-2.19975	-0.182624	2.2446	4.43552	0.46734	0.292835	0.353273	0.826755	0.308678	0.71024	Bacteria	Firmicutes	Clostridia	Lachnospirales	Lachnospiraceae	none	none
seq1702	0.18779	1.76086	-1.21313	-2.83419	3.99224	-0.603799	0.246106	0.235452	0.762037	0.224297	0.710646	Bacteria	Firmicutes	Clostridia	Lachnospirales	Lachnospiraceae	none	none
seq66	-0.681906	3.30634	-2.20072	-4.62236	5.87649	-0.733249	0.239876	0.200115	0.691628	0.248038	0.712108	Bacteria	Firmicutes	Clostridia	Lachnospirales	Lachnospiraceae	Marvinbryantia	none
seq423	-1.19056	-1.86672	1.20708	2.53031	4.67524	0.480173	0.286605	0.365545	0.863868	0.275196	0.713366	Bacteria	Firmicutes	Clostridia	Oscillospirales	Oscillospiraceae	Colidextribacter	none
seq1439	-1.08877	-1.90124	0.329425	2.03877	3.91181	0.441631	0.271028	0.368115	0.836767	0.298059	0.713579	Bacteria	Firmicutes	Clostridia	Lachnospirales	Lachnospiraceae	Lachnospiraceae NK4A136 group	none
seq390	-0.817212	4.24578	-2.28633	-4.82664	6.21471	-0.698889	0.24375	0.169509	0.679393	0.231737	0.718583	Bacteria	Firmicutes	Clostridia	Lachnospirales	Lachnospiraceae	Lachnospiraceae NK4A136 group	none
seq1994	-1.14418	-1.9754	0.397598	2.16333	4.45312	0.428809	0.29595	0.389942	0.84534	0.285241	0.719843	Bacteria	Bacteroidota	Bacteroidia	Bacteroidales	Muribaculaceae	none	none
seq1149	-0.715646	1.86954	-2.42162	-3.1978	4.92071	-0.592578	0.239876	0.280653	0.74603	0.265456	0.721792	Bacteria	Firmicutes	Clostridia	Lachnospirales	Lachnospiraceae	GCA-900066575	none
seq1945	1.30086	0.797207	1.85236	0.992717	2.22029	0.395461	0.283489	0.297865	0.855121	0.300967	0.72217	Bacteria	Bacteroidota	Bacteroidia	Bacteroidales	Muribaculaceae	none	none
seq38	8.73631	10.1346	4.11542	-4.60105	6.89978	-0.629313	0.224299	0.24458	0.916595	0.156182	0.723515	Bacteria	Bacteroidota	Bacteroidia	Bacteroidales	Muribaculaceae	none	none
seq299	-0.201757	-1.16595	8.41757	6.4105	9.92861	0.656989	0.265625	0.273891	0.89156	0.219257	0.724936	Bacteria	Firmicutes	Clostridia	Lachnospirales	Lachnospiraceae	Lachnospiraceae NK4A136 group	none
seq12	5.93878	5.17951	7.41352	2.00153	3.84462	0.415269	0.2625	0.811548	1	0.177489	0.725338	Bacteria	Bacteroidota	Bacteroidia	Bacteroidales	Muribaculaceae	none	none
seq2184	-0.213614	1.02235	-1.5562	-2.31984	3.87241	-0.542431	0.258567	0.326165	0.782031	0.303977	0.72782	Bacteria	Bacteroidota	Bacteroidia	Bacteroidales	Tannerellaceae	Parabacteroides	none
seq1092	-1.21712	-2.00798	0.406846	1.82025	4.44879	0.370158	0.305296	0.408551	0.87497	0.31781	0.731167	Bacteria	Firmicutes	Clostridia	Oscillospirales	Ruminococcaceae	none	none
seq2040	0.854073	1.36879	-0.984207	-2.07705	3.33869	-0.522902	0.252337	0.249417	0.779204	0.286154	0.732864	Bacteria	Firmicutes	Clostridia	Lachnospirales	Lachnospiraceae	none	none
seq176	3.39242	-0.541258	4.03381	4.85177	5.1968	0.791525	0.271875	0.101835	0.682757	0.182833	0.734934	Bacteria	Bacteroidota	Bacteroidia	Bacteroidales	Muribaculaceae	none	none
seq142	1.82262	-0.398482	3.51815	3.1925	5.14435	0.476554	0.278125	0.263146	0.844159	0.230824	0.736128	Bacteria	Firmicutes	Clostridia	Clostridia vadinBB60 group	none	none	none
seq524	-1.65593	-2.18876	0.0180275	3.85564	6.35815	0.518223	0.321875	0.349513	0.843235	0.362419	0.754903	Bacteria	Firmicutes	Clostridia	Clostridia vadinBB60 group	none	none	none
seq348	-0.805704	3.98939	-2.16047	-5.7744	7.38795	-0.776602	0.233645	0.160628	0.673275	0.259571	0.75735	Bacteria	Firmicutes	Bacilli	Lactobacillales	Lactobacillaceae	Ligilactobacillus	none
seq17	7.17578	7.47462	4.53085	-2.79135	3.11959	-0.634165	0.202493	0.146205	0.758658	0.1759	0.759372	Bacteria	Bacteroidota	Bacteroidia	Bacteroidales	Rikenellaceae	Alistipes	none
seq697	-1.27396	-1.9223	0.110367	3.78383	6.19948	0.523244	0.308411	0.305629	0.848472	0.326231	0.759726	Bacteria	Firmicutes	Clostridia	Lachnospirales	Lachnospiraceae	Lachnospiraceae NK4A136 group	none
seq401	2.83911	4.57266	0.966911	-2.45897	5.73996	-0.502232	0.228125	0.329925	0.884331	0.194433	0.760873	Bacteria	Firmicutes	Clostridia	Lachnospirales	Lachnospiraceae	none	none
seq566	-1.11147	0.251197	-2.21966	-3.33051	5.8255	-0.549057	0.25	0.240437	0.760611	0.311181	0.762579	Bacteria	Firmicutes	Bacilli	Lactobacillales	Lactobacillaceae	Ligilactobacillus	none
seq1470	-0.443534	-1.25615	1.30984	2.41785	4.52073	0.484793	0.284375	0.39486	0.895348	0.307055	0.763983	Bacteria	Firmicutes	Clostridia	Oscillospirales	Butyricicoccaceae	UCG-009	none
seq45	-0.442346	-1.42289	0.800301	2.01472	4.61438	0.387308	0.328125	0.439793	0.870106	0.366951	0.773704	Bacteria	Bacteroidota	Bacteroidia	Bacteroidales	Muribaculaceae	none	none
seq261	5.04735	6.28129	4.72575	-2.23499	3.05472	-0.479323	0.221184	0.459593	0.977661	0.185809	0.775761	Bacteria	Firmicutes	Clostridia	Oscillospirales	Oscillospiraceae	none	none
seq258	6.50856	6.79406	-0.280778	-4.85366	7.42541	-0.650919	0.225	0.178317	0.810006	0.198661	0.780866	Bacteria	Firmicutes	Clostridia	Oscillospirales	Ruminococcaceae	none	none
seq392	4.37997	5.07843	1.30421	-1.84556	5.90335	-0.33531	0.234375	0.394619	0.954411	0.207319	0.781836	Bacteria	Firmicutes	Clostridia	Oscillospirales	Oscillospiraceae	Colidextribacter	none
seq25	-1.50961	-2.2093	0.373282	3.78022	7.76027	0.504493	0.29375	0.27954	0.869359	0.32941	0.783023	Bacteria	Firmicutes	Clostridia	Lachnospirales	Lachnospiraceae	Lachnospiraceae NK4A136 group	none
seq613	-0.52795	-1.35405	1.16948	2.22728	5.29405	0.403067	0.315625	0.449025	0.892601	0.360525	0.783417	Bacteria	Firmicutes	Clostridia	Oscillospirales	Oscillospiraceae	NK4A214 group	none
seq358	-0.404792	-1.4269	1.48306	2.93809	6.65131	0.40597	0.311527	0.33289	0.889986	0.313312	0.787306	Bacteria	Actinobacteriota	Coriobacteriia	Coriobacteriales	Eggerthellaceae	Enterorhabdus	none
seq27	-0.645035	-1.44465	1.48352	2.9536	5.84998	0.451783	0.320872	0.371841	0.88392	0.35207	0.792254	Bacteria	Bacteroidota	Bacteroidia	Bacteroidales	Muribaculaceae	none	none
seq383	3.68446	5.33693	1.01083	-2.16197	6.16194	-0.408024	0.259375	0.360555	0.941641	0.216011	0.793067	Bacteria	Firmicutes	Clostridia	Lachnospirales	Lachnospiraceae	none	none
seq665	4.31079	5.20539	1.42792	-2.30489	6.6446	-0.419794	0.259375	0.416978	0.962096	0.209348	0.793126	Bacteria	Firmicutes	Clostridia	Lachnospirales	Lachnospiraceae	none	none
seq234	-1.56026	-2.00061	0.241175	3.79668	6.62436	0.535199	0.308411	0.290228	0.867251	0.334483	0.795628	Bacteria	Firmicutes	Clostridia	Lachnospirales	Lachnospiraceae	none	none
seq285	-0.411598	-1.29914	0.850894	1.64082	4.31207	0.353341	0.320872	0.446343	0.889805	0.37845	0.797351	Bacteria	Firmicutes	Clostridia	Oscillospirales	Ruminococcaceae	Negativibacillus	none
seq161	3.90439	5.87679	-0.050603	-3.59255	7.85123	-0.481616	0.242991	0.265946	0.896339	0.218682	0.797528	Bacteria	Bacteroidota	Bacteroidia	Bacteroidales	Bacteroidaceae	Bacteroides	uniformis
seq880	-1.47728	-0.330467	-2.65786	-3.11206	6.03258	-0.471855	0.292835	0.304127	0.795095	0.3727	0.797831	Bacteria	Firmicutes	Clostridia	Lachnospirales	Lachnospiraceae	Roseburia	none
seq2016	-1.39351	-1.97373	0.356029	2.88274	5.74223	0.448958	0.327103	0.394806	0.885063	0.39164	0.801444	Bacteria	Firmicutes	Clostridia	Oscillospirales	Oscillospiraceae	Intestinimonas	none
seq1407	-1.22331	-0.0811459	-2.35129	-2.90515	5.74654	-0.469929	0.305296	0.333965	0.799736	0.384774	0.801767	Bacteria	Firmicutes	Clostridia	Lachnospirales	Lachnospiraceae	Roseburia	none
seq209	-0.403421	-1.13035	1.34213	2.3445	5.62291	0.352169	0.308411	0.447891	0.923746	0.347606	0.802423	Bacteria	Firmicutes	Clostridia	Lachnospirales	Lachnospiraceae	none	none
seq245	-0.382934	-1.11745	1.1535	3.24469	8.02232	0.398178	0.336449	0.340403	0.904953	0.383117	0.80698	Bacteria	Firmicutes	Clostridia	Lachnospirales	Lachnospiraceae	Lachnospiraceae NK4A136 group	none
seq2127	-1.33857	-0.381374	-2.54458	-2.13338	3.99075	-0.452327	0.303125	0.418154	0.833139	0.422044	0.808656	Bacteria	Firmicutes	Clostridia	Lachnospirales	Lachnospiraceae	none	none
seq695	-1.64388	-2.18948	-0.762679	1.68877	4.50002	0.326995	0.353125	0.468634	0.889356	0.422484	0.809161	Bacteria	Firmicutes	Clostridia	Lachnospirales	Lachnospiraceae	GCA-900066575	none
seq927	-1.353	-0.147374	-2.20479	-2.61411	5.37266	-0.510356	0.302181	0.35423	0.824285	0.408279	0.810371	Bacteria	Firmicutes	Clostridia	Lachnospirales	Lachnospiraceae	none	none
seq1344	-1.07862	-0.0690551	-2.17616	-2.44999	4.95293	-0.471054	0.309375	0.38444	0.830478	0.419643	0.810623	Bacteria	Verrucomicrobiota	Verrucomicrobiae	Verrucomicrobiales	Akkermansiaceae	Akkermansia	none
seq411	-1.6822	-2.19904	-0.776193	1.72518	5.17716	0.312637	0.3375	0.492976	0.892287	0.460836	0.812672	Bacteria	Firmicutes	Bacilli	Erysipelotrichales	Erysipelotrichaceae	none	none
seq651	-1.2391	-0.0874126	-2.44177	-3.08016	6.02958	-0.528795	0.305296	0.304144	0.804485	0.374222	0.813293	Bacteria	Firmicutes	Clostridia	Oscillospirales	Oscillospiraceae	none	none
seq642	-1.73409	-2.32665	-0.929979	2.10945	5.59846	0.310705	0.3625	0.466047	0.895012	0.428774	0.81387	Bacteria	Firmicutes	Clostridia	Lachnospirales	Lachnospiraceae	Lachnospiraceae FCS020 group	none
seq779	-1.22872	-0.217632	-2.3482	-2.61536	5.6217	-0.422158	0.33125	0.362713	0.815671	0.425291	0.816909	Bacteria	Firmicutes	Clostridia	Peptostreptococcales-Tissierellales	Anaerovoracaceae	[Eubacterium] nodatum group	none
seq970	-1.66063	-2.34281	-0.948877	1.73173	4.58898	0.328037	0.352025	0.494273	0.902911	0.432123	0.81724	Bacteria	Firmicutes	Clostridia	Oscillospirales	Ruminococcaceae	Anaerotruncus	none
seq1290	-1.61109	-2.1995	-0.986662	1.77044	5.20378	0.293127	0.365625	0.498626	0.894091	0.475582	0.818493	Bacteria	Firmicutes	Clostridia	Clostridia vadinBB60 group	none	none	none
seq2585	-1.37174	-0.237712	-2.55127	-2.59925	5.05117	-0.44506	0.302181	0.402747	0.851199	0.426136	0.818758	Bacteria	Firmicutes	Clostridia	Oscillospirales	Oscillospiraceae	none	none
seq662	1.6295	3.61175	-1.39071	-3.97804	6.36843	-0.603224	0.253125	0.25025	0.850404	0.246618	0.820094	Bacteria	Firmicutes	Clostridia	Lachnospirales	Lachnospiraceae	none	none
seq462	-0.970196	3.9471	-2.40532	-5.65868	7.56356	-0.660455	0.29595	0.179055	0.73209	0.310166	0.821796	Bacteria	Firmicutes	Clostridia	Lachnospirales	Lachnospiraceae	Lachnospiraceae NK4A136 group	none
seq744	-1.76839	-2.19462	-0.812391	1.75175	5.15915	0.34855	0.35625	0.487818	0.895341	0.462967	0.822138	Bacteria	Firmicutes	Clostridia	Clostridia UCG-014	none	none	none
seq1204	-1.71474	-2.33287	-0.836072	1.87482	5.13442	0.298432	0.365625	0.429673	0.907176	0.413251	0.823016	Bacteria	Firmicutes	Clostridia	Clostridia vadinBB60 group	none	none	none
seq897	-1.68983	-2.24284	-0.895139	1.60121	5.08674	0.26478	0.367601	0.508185	0.891749	0.46804	0.82366	Bacteria	Firmicutes	Clostridia	Lachnospirales	Lachnospiraceae	Marvinbryantia	none
seq512	-1.86915	-2.2235	-0.97688	1.80536	5.65405	0.285199	0.36875	0.447763	0.899251	0.459754	0.823721	Bacteria	Firmicutes	Clostridia	Lachnospirales	Lachnospiraceae	Lachnoclostridium	none
seq958	-1.73951	-2.24427	-0.870688	1.96668	5.36195	0.319427	0.3625	0.501879	0.892813	0.44954	0.827073	Bacteria	Firmicutes	Clostridia	Lachnospirales	Lachnospiraceae	none	none
seq260	-0.284223	-1.15205	1.32322	1.92834	5.31095	0.341527	0.333333	0.427321	0.914212	0.387919	0.82797	Bacteria	Firmicutes	Clostridia	Clostridia vadinBB60 group	none	none	none
seq580	-1.7242	-2.29015	-0.757594	1.5814	4.97313	0.304884	0.35625	0.535627	0.898079	0.485085	0.829188	Bacteria	Firmicutes	Clostridia	Lachnospirales	Lachnospiraceae	A2	none
seq325	1.79741	4.61392	-1.26603	-4.28206	6.56087	-0.614305	0.246875	0.211223	0.79884	0.254498	0.829545	Bacteria	Firmicutes	Clostridia	Lachnospirales	Lachnospiraceae	Lachnospiraceae UCG-006	none
seq1340	-1.6006	-2.01024	-0.978905	1.66788	4.81247	0.314503	0.375	0.502708	0.892328	0.489516	0.829712	Bacteria	Firmicutes	Clostridia	Lachnospirales	Lachnospiraceae	none	none
seq427	-1.69955	-2.30241	-1.01452	1.55649	5.01893	0.286477	0.361371	0.466545	0.896154	0.479775	0.829796	Bacteria	Actinobacteriota	Coriobacteriia	Coriobacteriales	Eggerthellaceae	Enterorhabdus	none
seq796	-1.77663	-2.2064	-1.0568	1.87089	5.10253	0.342775	0.365625	0.511129	0.906378	0.470001	0.829947	Bacteria	Firmicutes	Clostridia	Oscillospirales	Oscillospiraceae	Colidextribacter	none
seq368	-1.61498	-2.09942	-0.847118	1.85833	4.92064	0.319712	0.373832	0.484858	0.90589	0.441964	0.83069	Bacteria	Firmicutes	Clostridia	Lachnospirales	Lachnospiraceae	Lachnospiraceae NK4A136 group	none
seq1590	-1.71199	-2.17259	-0.98826	1.25641	4.65762	0.247013	0.371875	0.526383	0.899544	0.483834	0.831465	Bacteria	Firmicutes	Clostridia	Lachnospirales	Lachnospiraceae	none	none
seq773	-1.68246	-2.0345	-0.913388	1.77614	5.86591	0.284092	0.364486	0.470866	0.91305	0.474297	0.831958	Bacteria	Firmicutes	Clostridia	Lachnospirales	Lachnospiraceae	[Eubacterium] xylanophilum group	none
seq909	-1.65669	-2.09547	-0.933193	1.94098	5.32479	0.278942	0.358256	0.489285	0.907861	0.453193	0.832331	Bacteria	Firmicutes	Clostridia	Lachnospirales	Lachnospiraceae	none	none
seq2479	-1.63982	-2.16363	-0.972083	1.50116	5.08202	0.282193	0.392523	0.516875	0.91113	0.48867	0.833284	Bacteria	Firmicutes	Clostridia	Oscillospirales	Butyricicoccaceae	Butyricicoccus	none
seq180	-1.68395	-2.1653	-0.856693	2.02855	5.8524	0.307037	0.358256	0.452171	0.929364	0.472098	0.833477	Bacteria	Firmicutes	Clostridia	Lachnospirales	Lachnospiraceae	ASF356	none
seq598	-1.79127	-2.28982	-0.940203	1.78524	5.37851	0.289959	0.380062	0.513869	0.907563	0.46804	0.834913	Bacteria	Firmicutes	Clostridia	Oscillospirales	Oscillospiraceae	Colidextribacter	none
seq790	-1.63719	-2.08038	-0.665093	1.94829	5.12058	0.308637	0.36875	0.527608	0.908859	0.470847	0.835099	Bacteria	Firmicutes	Clostridia	Clostridia vadinBB60 group	none	none	none
seq852	-1.65826	-1.93982	-1.05386	1.56408	4.7973	0.259361	0.384375	0.56636	0.907682	0.51965	0.836329	Bacteria	Firmicutes	Clostridia	Lachnospirales	Lachnospiraceae	Marvinbryantia	none
seq526	-1.53197	-2.06173	-0.886193	1.5992	5.03467	0.287338	0.359375	0.468037	0.904067	0.464049	0.837948	Bacteria	Firmicutes	Clostridia	Lachnospirales	Lachnospiraceae	Lachnospiraceae NK4A136 group	none
seq337	-1.60151	-1.9547	-0.872678	1.6975	5.11281	0.305674	0.38125	0.525642	0.929887	0.500473	0.838504	Bacteria	Firmicutes	Clostridia	Lachnospirales	Lachnospiraceae	none	none
seq656	-1.76588	-2.29589	-1.08437	1.6756	4.7877	0.330316	0.35	0.485239	0.916464	0.452821	0.83855	Bacteria	Firmicutes	Clostridia	Clostridia UCG-014	none	none	none
seq568	-1.46966	-1.90431	-0.744514	1.39093	5.20596	0.253242	0.371875	0.530653	0.904401	0.490632	0.839477	Bacteria	Firmicutes	Clostridia	Lachnospirales	Lachnospiraceae	none	none
seq698	-1.57925	-1.90728	-1.05123	1.02187	4.81721	0.209901	0.39375	0.550307	0.909902	0.516741	0.840689	Bacteria	Firmicutes	Clostridia	Lachnospirales	Lachnospiraceae	none	none
seq837	-1.17444	-0.0956556	-2.2776	-2.82827	5.60054	-0.505041	0.317757	0.357833	0.8416	0.417952	0.841363	Bacteria	Firmicutes	Clostridia	Lachnospirales	Lachnospiraceae	Lachnospiraceae NK4A136 group	none
seq620	-1.71727	-2.10589	-1.01933	1.49611	5.12223	0.2544	0.378125	0.523596	0.921411	0.468209	0.841787	Bacteria	Firmicutes	Clostridia	Oscillospirales	Oscillospiraceae	Intestinimonas	none
seq349	-1.66018	-2.06907	-0.864208	1.5246	4.56922	0.313559	0.370717	0.560343	0.914635	0.49354	0.842052	Bacteria	Firmicutes	Clostridia	Lachnospirales	Lachnospiraceae	none	none
seq908	-1.77437	-2.20281	-0.971989	1.26506	4.41629	0.248204	0.375	0.567095	0.916391	0.487453	0.842213	Bacteria	Firmicutes	Clostridia	Lachnospirales	Lachnospiraceae	Acetatifactor	none
seq315	-1.44812	-0.274724	-2.36475	-2.78113	6.23808	-0.400693	0.330218	0.37133	0.830927	0.451637	0.842459	Bacteria	Firmicutes	Clostridia	Lachnospirales	Lachnospiraceae	Lachnospiraceae NK4A136 group	none
seq2801	-1.61743	-1.94299	-1.00163	1.14732	4.70256	0.206749	0.4	0.581114	0.908638	0.505479	0.842676	Bacteria	Firmicutes	Clostridia	Lachnospirales	Lachnospiraceae	GCA-900066575	none
seq367	-1.714	-2.21955	-0.876054	1.86402	6.37835	0.306478	0.353125	0.460846	0.926711	0.476935	0.843819	Bacteria	Firmicutes	Clostridia	Oscillospirales	[Eubacterium] coprostanoligenes group	none	none
seq929	-1.60458	-2.12726	-0.827269	1.19572	4.46469	0.231921	0.398754	0.560836	0.927087	0.481027	0.845304	Bacteria	Firmicutes	Clostridia	Monoglobales	Monoglobaceae	Monoglobus	none
seq1195	-1.73613	-2.08597	-0.99697	1.58255	4.9148	0.281599	0.3625	0.534171	0.919037	0.49168	0.84536	Bacteria	Firmicutes	Clostridia	Oscillospirales	Ruminococcaceae	Incertae Sedis	none
seq595	-1.2284	-0.184531	-2.15216	-2.39321	5.34171	-0.383954	0.327103	0.394953	0.84961	0.446699	0.84545	Bacteria	Firmicutes	Clostridia	Lachnospirales	Lachnospiraceae	Lachnospiraceae UCG-006	none
seq2477	-1.65107	-2.18222	-1.14762	0.879362	4.08299	0.204748	0.375	0.563229	0.928514	0.52107	0.845764	Bacteria	Firmicutes	Clostridia	Lachnospirales	Lachnospiraceae	none	none
seq893	-1.65909	-2.13605	-0.905272	1.5461	4.70389	0.302816	0.36875	0.526957	0.911562	0.495265	0.846099	Bacteria	Firmicutes	Clostridia	Lachnospirales	Lachnospiraceae	Roseburia	none
seq393	-1.78095	-2.25501	-0.913642	1.73313	4.7281	0.271091	0.36875	0.487156	0.913999	0.468006	0.846518	Bacteria	Firmicutes	Clostridia	Oscillospirales	Oscillospiraceae	Colidextribacter	none
seq551	-1.16473	-0.0971039	-2.27603	-3.07666	5.56085	-0.525502	0.29375	0.376143	0.844933	0.410004	0.84665	Bacteria	Firmicutes	Clostridia	Oscillospirales	Oscillospiraceae	Oscillibacter	none
seq687	-1.78966	-2.21575	-0.964295	1.61773	5.06708	0.279736	0.373832	0.516601	0.928617	0.463034	0.846771	Bacteria	Firmicutes	Clostridia	Oscillospirales	Oscillospiraceae	none	none
seq757	-1.76168	-2.18658	-1.05423	1.57603	5.70923	0.262217	0.384375	0.45586	0.920945	0.475176	0.848436	Bacteria	Firmicutes	Clostridia	Peptococcales	Peptococcaceae	none	none
seq417	2.87909	2.13624	3.95563	1.18827	5.31412	0.236872	0.317757	0.612528	0.992053	0.288183	0.848616	Bacteria	Firmicutes	Clostridia	Lachnospirales	Lachnospiraceae	none	none
seq704	-1.36644	0.0478111	-2.29625	-2.17414	4.81205	-0.430542	0.290625	0.417623	0.867504	0.417377	0.84873	Bacteria	Firmicutes	Clostridia	Oscillospirales	Ruminococcaceae	none	none
seq822	-1.73271	-2.38744	-0.936854	1.79343	5.74365	0.275422	0.35514	0.483749	0.92987	0.463001	0.84877	Bacteria	Firmicutes	Clostridia	Clostridia vadinBB60 group	none	none	none
seq557	-1.71695	-2.13013	-0.97481	1.49675	5.57277	0.248932	0.386293	0.499683	0.91765	0.477239	0.84904	Bacteria	Firmicutes	Clostridia	Oscillospirales	Oscillospiraceae	none	none
seq2882	-1.02388	-0.301584	-2.31177	-1.9259	4.27235	-0.373984	0.3	0.463035	0.876567	0.454884	0.849604	Bacteria	Firmicutes	Clostridia	Oscillospirales	Ruminococcaceae	none	none
seq2615	-0.428859	-1.36197	1.46723	2.07486	5.25165	0.321413	0.358256	0.479402	0.944622	0.403139	0.850577	Bacteria	Firmicutes	Clostridia	Oscillospirales	Oscillospiraceae	Intestinimonas	none
seq708	-1.54881	-1.93373	-0.793659	1.53208	5.57135	0.238302	0.3625	0.468196	0.917693	0.462899	0.850743	Bacteria	Firmicutes	Clostridia	Peptostreptococcales-Tissierellales	Anaerovoracaceae	Family XIII UCG-001	none
seq495	-1.62703	-2.19048	-0.917959	1.66905	5.81457	0.237555	0.373832	0.484767	0.919542	0.481703	0.851442	Bacteria	Firmicutes	Clostridia	Lachnospirales	Lachnospiraceae	Lachnoclostridium	none
seq680	-1.65752	-1.96386	-0.953745	1.23683	4.53719	0.256572	0.380062	0.572495	0.916756	0.510687	0.852453	Bacteria	Firmicutes	Clostridia	Clostridia vadinBB60 group	none	none	none
seq336	-1.71767	-2.11058	-1.12126	1.7023	5.4436	0.261694	0.370717	0.511532	0.925083	0.493236	0.852602	Bacteria	Firmicutes	Clostridia	Oscillospirales	Ruminococcaceae	Incertae Sedis	none
seq1272	-1.2354	-0.313692	-2.46886	-2.72524	5.27258	-0.407893	0.308411	0.405692	0.8587	0.448796	0.852773	Bacteria	Firmicutes	Clostridia	Lachnospirales	Lachnospiraceae	none	none
seq152	-1.62631	-1.96103	-0.956839	1.19951	4.84856	0.247805	0.4	0.568241	0.916997	0.524756	0.852967	Bacteria	Bacteroidota	Bacteroidia	Bacteroidales	Muribaculaceae	none	none
seq825	-1.73165	-2.15541	-1.0232	1.42516	4.99562	0.263861	0.38125	0.563652	0.921238	0.508117	0.853513	Bacteria	Firmicutes	Clostridia	Lachnospirales	Lachnospiraceae	none	none
seq2329	-1.72005	-2.13064	-1.05103	1.21381	4.64686	0.221789	0.376947	0.588244	0.9187	0.506088	0.85378	Bacteria	Firmicutes	Clostridia	Lachnospirales	Lachnospiraceae	Lachnoclostridium	none
seq1208	-1.71061	-2.18667	-0.839461	1.34939	4.63892	0.264011	0.364486	0.566347	0.9169	0.499154	0.854242	Bacteria	Firmicutes	Clostridia	Oscillospirales	Oscillospiraceae	Papillibacter	none
seq1348	-1.68461	-2.05958	-1.02241	1.68034	4.76348	0.255145	0.386293	0.544293	0.931357	0.496821	0.854335	Bacteria	Bacteroidota	Bacteroidia	Bacteroidales	Muribaculaceae	none	none
seq638	-1.77131	-2.20449	-1.24642	1.67802	5.25857	0.274637	0.367601	0.517023	0.908149	0.514949	0.854443	Bacteria	Firmicutes	Clostridia	Lachnospirales	Lachnospiraceae	Roseburia	none
seq440	-1.33963	-0.287056	-2.23906	-2.53932	5.54859	-0.43597	0.336449	0.371204	0.860237	0.458029	0.854763	Bacteria	Bacteroidota	Bacteroidia	Bacteroidales	Muribaculaceae	none	none
seq207	-1.70975	-2.21826	-1.01718	1.42961	5.87315	0.220451	0.395639	0.518403	0.927262	0.503179	0.855293	Bacteria	Firmicutes	Clostridia	Lachnospirales	Lachnospiraceae	Lachnospiraceae UCG-001	none
seq477	-1.34563	-0.264251	-2.29698	-2.77765	6.00705	-0.416394	0.305296	0.358743	0.848307	0.427185	0.855517	Bacteria	Firmicutes	Clostridia	Lachnospirales	Lachnospiraceae	none	none
seq801	-1.60899	-2.06105	-0.978619	1.57375	5.59862	0.209863	0.384375	0.480646	0.938946	0.487351	0.856096	Bacteria	Firmicutes	Clostridia	Lachnospirales	Lachnospiraceae	none	none
seq738	-1.65895	-2.11572	-0.935038	1.24287	4.75968	0.202356	0.384375	0.578769	0.923617	0.536932	0.856123	Bacteria	Firmicutes	Clostridia	Clostridia vadinBB60 group	none	none	none
seq658	-1.58359	-1.86707	-1.10113	1.36777	5.07711	0.236743	0.403125	0.559207	0.922284	0.549784	0.856816	Bacteria	Firmicutes	Clostridia	Clostridia UCG-014	none	none	none
seq1165	-1.81135	-2.13981	-1.06036	1.26428	4.59966	0.231259	0.35514	0.571347	0.928703	0.522119	0.857662	Bacteria	Firmicutes	Clostridia	Oscillospirales	Oscillospiraceae	Intestinimonas	none
seq1074	-1.31743	-0.440358	-2.28011	-2.58213	5.58787	-0.454093	0.3125	0.362483	0.842718	0.446293	0.857946	Bacteria	Firmicutes	Clostridia	Lachnospirales	Lachnospiraceae	none	none
seq351	-1.72393	-2.04704	-0.942823	1.22201	4.88612	0.239008	0.38125	0.551344	0.919806	0.517147	0.858218	Bacteria	Firmicutes	Clostridia	Oscillospirales	Ruminococcaceae	Ruminococcus	none
seq263	-1.51244	-2.005	-0.91226	1.29145	4.70194	0.25593	0.383178	0.544753	0.933128	0.488197	0.858247	Bacteria	Firmicutes	Clostridia	Lachnospirales	Lachnospiraceae	Roseburia	none
seq769	-1.61083	-1.79927	-1.14349	1.43832	4.84491	0.263296	0.392523	0.593526	0.922513	0.526211	0.858438	Bacteria	Firmicutes	Clostridia	Lachnospirales	Lachnospiraceae	none	none
seq406	-1.78037	-2.10176	-1.11904	1.35614	5.29812	0.232374	0.386293	0.524699	0.931128	0.49212	0.85844	Bacteria	Firmicutes	Clostridia	Oscillospirales	Ruminococcaceae	[Eubacterium] siraeum group	none
seq59	5.6989	4.27765	5.9423	3.09762	7.03919	0.430105	0.309375	0.281212	0.928932	0.270258	0.858806	Bacteria	Firmicutes	Bacilli	Lactobacillales	Lactobacillaceae	Lactobacillus	intestinalis
seq513	-1.66705	-2.22722	-0.944998	1.25219	4.77279	0.242435	0.389408	0.554939	0.915127	0.499797	0.860002	Bacteria	Firmicutes	Clostridia	Lachnospirales	Lachnospiraceae	Roseburia	none
seq1270	-1.67668	-1.99397	-0.953936	1.53357	5.01279	0.291829	0.380062	0.552796	0.927063	0.499696	0.860188	Bacteria	Bacteroidota	Bacteroidia	Bacteroidales	Muribaculaceae	none	none
seq2085	-1.73689	-2.31794	-0.931412	1.1878	4.76449	0.220593	0.389408	0.555837	0.930398	0.477137	0.860683	Bacteria	Firmicutes	Clostridia	Oscillospirales	Ruminococcaceae	Incertae Sedis	none
seq564	-1.72302	-2.12464	-0.894769	1.50304	5.47256	0.280887	0.390625	0.504325	0.916496	0.487081	0.861107	Bacteria	Firmicutes	Clostridia	Oscillospirales	Oscillospiraceae	Intestinimonas	none
seq1106	-1.6515	-1.92405	-1.0188	1.34729	4.69848	0.283838	0.395639	0.547071	0.922673	0.523438	0.861176	Bacteria	Firmicutes	Clostridia	Lachnospirales	Lachnospiraceae	Lachnospiraceae NK4A136 group	none
seq789	-1.83514	-2.22897	-1.30923	1.95593	5.58892	0.284251	0.365625	0.492053	0.928224	0.47636	0.861683	Bacteria	Firmicutes	Clostridia	Lachnospirales	Lachnospiraceae	Lachnoclostridium	none
seq88	-1.82751	-2.38185	-1.21395	1.49215	6.1285	0.218974	0.389408	0.502533	0.930493	0.526177	0.862016	Bacteria	Bacteroidota	Bacteroidia	Bacteroidales	Muribaculaceae	none	none
seq794	-1.62541	-1.96775	-1.05031	1.3159	4.91764	0.227001	0.376947	0.568995	0.928782	0.50903	0.862174	Bacteria	Firmicutes	Bacilli	Erysipelotrichales	Erysipelotrichaceae	none	none
seq445	-1.71945	-2.06527	-1.22707	1.45354	5.19259	0.260536	0.40625	0.542452	0.917019	0.523674	0.862655	Bacteria	Firmicutes	Clostridia	Oscillospirales	Oscillospiraceae	none	none
seq275	-1.69339	-2.03846	-1.18955	1.42377	4.86228	0.248384	0.378125	0.539527	0.934953	0.49256	0.863024	Bacteria	Proteobacteria	Gammaproteobacteria	Burkholderiales	Sutterellaceae	Parasutterella	none
seq940	-1.70894	-2.13491	-1.06693	1.23008	4.69386	0.227791	0.386293	0.564006	0.92659	0.514002	0.86328	Bacteria	Firmicutes	Clostridia	Lachnospirales	Lachnospiraceae	none	none
seq1005	-1.58018	-2.0571	-0.90607	1.50977	5.52225	0.265358	0.384375	0.579685	0.925544	0.511769	0.863846	Bacteria	Firmicutes	Clostridia	Oscillospirales	Oscillospiraceae	Oscillibacter	none
seq772	-1.79423	-2.35478	-1.12447	1.88951	5.17729	0.363662	0.342679	0.493427	0.921631	0.495637	0.863971	Bacteria	Firmicutes	Clostridia	Lachnospirales	Lachnospiraceae	none	none
seq424	-1.71539	-2.10194	-0.91222	1.28856	4.79527	0.216426	0.373832	0.584255	0.925639	0.497159	0.864198	Bacteria	Firmicutes	Clostridia	Lachnospirales	Lachnospiraceae	Acetatifactor	none
seq2051	-1.73947	-2.18084	-0.973807	1.37625	4.66563	0.238817	0.371875	0.581726	0.92948	0.530506	0.865222	Bacteria	Bacteroidota	Bacteroidia	Bacteroidales	Muribaculaceae	none	none
seq788	-1.78273	-2.18218	-1.08398	1.59245	5.59127	0.270596	0.375	0.505377	0.933638	0.491004	0.865647	Bacteria	Firmicutes	Clostridia	Lachnospirales	Lachnospiraceae	GCA-900066575	none
seq626	-1.75026	-2.21983	-1.25177	1.42647	4.83244	0.260765	0.392523	0.564557	0.935545	0.520292	0.86607	Bacteria	Bacteroidota	Bacteroidia	Bacteroidales	Muribaculaceae	none	none
seq631	-1.69835	-2.17494	-1.01148	1.54921	5.76638	0.261951	0.383178	0.53028	0.918563	0.542512	0.866079	Bacteria	Firmicutes	Clostridia	Oscillospirales	Ruminococcaceae	Incertae Sedis	none
seq1247	-1.7463	-2.10513	-1.32236	1.32107	4.85281	0.221231	0.389408	0.581595	0.92634	0.542647	0.866138	Bacteria	Firmicutes	Clostridia	Oscillospirales	Butyricicoccaceae	Butyricicoccus	none
seq531	-1.63966	-2.12475	-0.856471	1.50147	4.92215	0.258627	0.345795	0.563678	0.935259	0.479065	0.866178	Bacteria	Firmicutes	Clostridia	Lachnospirales	Lachnospiraceae	none	none
seq288	-1.31038	-0.392382	-2.19085	-2.82337	5.93871	-0.392997	0.334375	0.376356	0.846528	0.466822	0.866371	Bacteria	Firmicutes	Clostridia	Lachnospirales	Lachnospiraceae	Lachnospiraceae NK4A136 group	none
seq225	-1.63852	-1.90075	-1.04839	1.34245	6.07175	0.17773	0.395639	0.497487	0.93593	0.531013	0.866864	Bacteria	Firmicutes	Clostridia	Oscillospirales	Oscillospiraceae	Colidextribacter	none
seq795	-1.77441	-2.35	-0.958475	1.1325	4.40435	0.250953	0.383178	0.610541	0.935564	0.53054	0.866938	Bacteria	Actinobacteriota	Coriobacteriia	Coriobacteriales	Eggerthellaceae	Enterorhabdus	none
seq1248	-1.67569	-2.20355	-0.977988	1.47712	4.71397	0.271282	0.367601	0.53502	0.932128	0.491004	0.867104	Bacteria	Firmicutes	Clostridia	Oscillospirales	[Eubacterium] coprostanoligenes group	none	none
seq610	-1.62869	-2.15559	-0.91398	1.6389	5.03999	0.310457	0.375	0.518877	0.921048	0.527225	0.867147	Bacteria	Firmicutes	Clostridia	Lachnospirales	Lachnospiraceae	Lachnospiraceae NK4A136 group	none
seq1176	-1.58362	-2.02221	-0.747232	1.15036	4.56366	0.217298	0.392523	0.604278	0.936541	0.521611	0.867462	Bacteria	Actinobacteriota	Coriobacteriia	Coriobacteriales	Eggerthellaceae	DNF00809	none
seq3234	-1.66661	-2.01676	-0.829456	1.30074	4.94239	0.276056	0.361371	0.559894	0.934452	0.496821	0.868268	Bacteria	Firmicutes	Clostridia	Lachnospirales	Lachnospiraceae	Lachnospiraceae NK4A136 group	none
seq692	2.21402	3.05927	1.27662	-1.6392	4.77015	-0.339574	0.264798	0.458571	0.951252	0.283212	0.868836	Bacteria	Firmicutes	Clostridia	Peptostreptococcales-Tissierellales	Anaerovoracaceae	Family XIII UCG-001	none
seq586	-1.7185	-2.09361	-0.973193	1.6857	4.73601	0.319606	0.361371	0.535137	0.932778	0.496719	0.86893	Bacteria	Firmicutes	Clostridia	Clostridia UCG-014	none	none	none
seq430	-1.76706	-2.02702	-1.12594	1.57873	5.46407	0.245646	0.390625	0.544155	0.924129	0.539198	0.869428	Bacteria	Firmicutes	Clostridia	Lachnospirales	Lachnospiraceae	A2	none
seq1244	-1.58111	-1.95302	-1.1046	1.11239	4.95777	0.211276	0.401869	0.558924	0.931603	0.538014	0.87057	Bacteria	Firmicutes	Clostridia	Lachnospirales	Lachnospiraceae	none	none
seq667	-1.6906	-2.03488	-0.947133	1.24861	4.8935	0.225665	0.380062	0.599343	0.933824	0.535647	0.87097	Bacteria	Firmicutes	Clostridia	Clostridia vadinBB60 group	none	none	none
seq284	-1.55764	-2.0567	-0.900224	1.60059	4.90138	0.304166	0.359375	0.532896	0.932157	0.505513	0.871106	Bacteria	Firmicutes	Clostridia	Clostridia vadinBB60 group	none	none	none
seq996	-1.61934	-2.15461	-0.923628	1.58638	5.00319	0.274797	0.359375	0.543725	0.934155	0.478118	0.871519	Bacteria	Bacteroidota	Bacteroidia	Bacteroidales	Muribaculaceae	none	none
seq559	-1.66058	-2.05731	-0.846001	1.9204	5.77651	0.279896	0.373832	0.529583	0.931528	0.500473	0.872312	Bacteria	Firmicutes	Clostridia	Lachnospirales	Lachnospiraceae	Lachnospiraceae UCG-001	none
seq355	-1.82848	-2.24766	-0.935583	1.20137	4.58161	0.216451	0.386293	0.590744	0.953748	0.508252	0.872912	Bacteria	Firmicutes	Clostridia	Clostridia vadinBB60 group	none	none	none
seq607	-1.71298	-2.00029	-1.18484	1.33861	4.93935	0.24277	0.38125	0.553012	0.930449	0.516572	0.873683	Bacteria	Firmicutes	Clostridia	Lachnospirales	Lachnospiraceae	Roseburia	none
seq1296	-1.55948	-1.94493	-1.02212	1.09487	4.43243	0.216707	0.39375	0.612503	0.942386	0.560606	0.87399	Bacteria	Firmicutes	Clostridia	Lachnospirales	Lachnospiraceae	Lachnospiraceae NK4A136 group	none
seq1299	-1.72828	-2.08954	-1.32356	1.31333	4.67496	0.252812	0.396875	0.593426	0.944518	0.524689	0.874407	Bacteria	Firmicutes	Clostridia	Lachnospirales	Lachnospiraceae	none	none
seq696	-1.60331	-1.9478	-1.12059	1.65294	4.68956	0.291989	0.371875	0.579736	0.932293	0.541328	0.874659	Bacteria	Firmicutes	Clostridia	Lachnospirales	Lachnospiraceae	none	none
seq516	-1.78834	-2.14277	-1.0946	1.42501	4.70751	0.259367	0.383178	0.573543	0.934692	0.524249	0.874819	Bacteria	Firmicutes	Clostridia	Clostridia vadinBB60 group	none	none	none
seq836	-1.75594	-1.97219	-1.22106	0.914236	4.61865	0.17969	0.40625	0.612792	0.935866	0.560775	0.87529	Bacteria	Firmicutes	Clostridia	Lachnospirales	Lachnospiraceae	none	none
seq1021	-1.37598	-0.519523	-2.33197	-2.6877	6.32781	-0.387673	0.345795	0.37314	0.850295	0.489279	0.875326	Bacteria	Firmicutes	Clostridia	Lachnospirales	Lachnospiraceae	Lachnoclostridium	none
seq502	-1.87012	-2.16457	-1.15983	1.33284	5.23429	0.247241	0.4	0.546917	0.943715	0.520529	0.875356	Bacteria	Firmicutes	Clostridia	Lachnospirales	Lachnospiraceae	none	none
seq913	-1.60455	-1.93934	-0.916619	1.72081	4.87274	0.296737	0.376947	0.530407	0.928847	0.501826	0.876378	Bacteria	Firmicutes	Clostridia	Lachnospirales	Lachnospiraceae	none	none
seq542	-1.73909	-2.14353	-1.08969	1.55276	5.80346	0.242112	0.3875	0.527423	0.922688	0.516504	0.876517	Bacteria	Firmicutes	Clostridia	Oscillospirales	Oscillospiraceae	Colidextribacter	none
seq1831	-1.66377	-2.065	-0.99727	1.00778	4.69118	0.193947	0.389408	0.595835	0.935847	0.517215	0.876574	Bacteria	Firmicutes	Clostridia	Oscillospirales	Oscillospiraceae	none	none
seq482	-1.73174	-2.02228	-1.17176	1.47969	5.95766	0.228512	0.4125	0.52817	0.92603	0.561249	0.877538	Bacteria	Firmicutes	Clostridia	Lachnospirales	Lachnospiraceae	none	none
seq712	-1.66065	-2.11173	-0.916404	0.98905	4.68803	0.200172	0.384375	0.580531	0.923335	0.517282	0.877695	Bacteria	Firmicutes	Clostridia	Peptostreptococcales-Tissierellales	Anaerovoracaceae	[Eubacterium] brachy group	none
seq100	-1.73563	-2.14867	-1.01238	1.88737	5.56463	0.332778	0.390625	0.502638	0.926927	0.486776	0.87784	Bacteria	Bacteroidota	Bacteroidia	Bacteroidales	Muribaculaceae	none	none
seq397	-0.570794	3.30816	-1.77625	-3.34826	7.34856	-0.484619	0.296875	0.3608	0.925199	0.372565	0.878073	Bacteria	Firmicutes	Clostridia	Oscillospirales	Oscillospiraceae	none	none
seq151	-1.62697	-1.97229	-1.02893	1.46619	5.21282	0.236527	0.4125	0.570721	0.932132	0.549412	0.878141	Bacteria	Actinobacteriota	Actinobacteria	Bifidobacteriales	Bifidobacteriaceae	Bifidobacterium	none
seq385	-1.56789	-1.88757	-0.917799	1.37649	4.88465	0.248569	0.396875	0.531441	0.937509	0.485221	0.878599	Bacteria	Firmicutes	Bacilli	RF39	none	none	none
seq2118	-1.65018	-2.06508	-0.89376	1.03192	4.45819	0.195272	0.386293	0.571327	0.938076	0.516065	0.878703	Bacteria	Firmicutes	Clostridia	Oscillospirales	Oscillospiraceae	Colidextribacter	none
seq2074	-1.79731	-2.16059	-1.31354	1.05237	4.24359	0.204407	0.40625	0.587343	0.939633	0.53382	0.878718	Bacteria	Firmicutes	Clostridia	Oscillospirales	Oscillospiraceae	none	none
seq1857	-1.27505	-0.39563	-2.23614	-1.62621	4.29505	-0.314639	0.340625	0.497221	0.899033	0.486066	0.878946	Bacteria	Firmicutes	Clostridia	Lachnospirales	Lachnospiraceae	none	none
seq1026	-1.58885	-2.02888	-0.822565	1.12018	4.40441	0.228565	0.4	0.590581	0.948435	0.52178	0.879105	Bacteria	Firmicutes	Clostridia	Peptostreptococcales-Tissierellales	Anaerovoracaceae	[Eubacterium] brachy group	none
seq377	-1.51667	-0.597385	-2.45745	-2.59712	7.03319	-0.410945	0.3375	0.338947	0.859017	0.494995	0.879327	Bacteria	Firmicutes	Clostridia	Lachnospirales	Lachnospiraceae	Roseburia	none
seq3130	0.861335	1.88022	-1.93834	-3.22715	4.99083	-0.577224	0.280374	0.307225	0.907161	0.319129	0.879653	Bacteria	Bacteroidota	Bacteroidia	Bacteroidales	Bacteroidaceae	Bacteroides	none
seq1182	-1.90572	-2.29379	-1.197	1.22416	5.2712	0.216596	0.401869	0.544439	0.944259	0.509943	0.879797	Bacteria	Firmicutes	Clostridia	Oscillospirales	Oscillospiraceae	Colidextribacter	none
seq907	-1.61754	-1.9666	-0.963427	1.39254	4.81128	0.246018	0.367601	0.610041	0.92896	0.555567	0.879964	Bacteria	Firmicutes	Clostridia	Clostridia UCG-014	none	none	none
seq750	-1.59894	-1.86905	-1.10042	1.04857	4.78986	0.178835	0.396875	0.599545	0.938653	0.530709	0.880302	Bacteria	Firmicutes	Clostridia	Lachnospirales	Lachnospiraceae	none	none
seq1656	-1.2775	-0.15173	-2.25151	-1.65553	4.83786	-0.342782	0.336449	0.479503	0.886511	0.499459	0.880461	Bacteria	Firmicutes	Clostridia	Peptostreptococcales-Tissierellales	Anaerovoracaceae	Anaerovorax	none
seq239	-1.62399	-1.98551	-0.972233	1.85522	5.49039	0.314015	0.36875	0.512365	0.937091	0.506494	0.881523	Bacteria	Bacteroidota	Bacteroidia	Bacteroidales	Muribaculaceae	none	none
seq446	0.185235	3.9889	-1.10174	-2.77388	6.64039	-0.44358	0.29595	0.401789	0.920085	0.371753	0.881928	Bacteria	Firmicutes	Clostridia	Lachnospirales	Lachnospiraceae	none	none
seq1269	-1.60229	-2.04775	-0.902522	1.82597	4.9369	0.296868	0.367601	0.544912	0.941742	0.505344	0.88199	Bacteria	Firmicutes	Clostridia	Lachnospirales	Lachnospiraceae	none	none
seq730	-1.73723	-2.13363	-1.11895	1.42312	5.63244	0.229761	0.401869	0.550776	0.932154	0.528849	0.882058	Bacteria	Firmicutes	Clostridia	Lachnospirales	Lachnospiraceae	none	none
seq584	-1.67155	-2.03617	-0.897316	1.63363	5.76703	0.241543	0.395639	0.506977	0.934126	0.522829	0.882232	Bacteria	Firmicutes	Clostridia	Lachnospirales	Lachnospiraceae	Roseburia	none
seq1086	-1.86594	-2.1771	-1.30069	1.18431	4.99816	0.24881	0.411215	0.547382	0.939719	0.524384	0.88311	Bacteria	Firmicutes	Clostridia	Lachnospirales	Lachnospiraceae	none	none
seq202	-0.0259435	-1.35969	3.75067	3.62642	7.16163	0.457196	0.340625	0.410358	0.934181	0.383929	0.883219	Bacteria	Bacteroidota	Bacteroidia	Bacteroidales	Muribaculaceae	none	none
seq1977	-1.72224	-2.05294	-1.10588	1.14268	5.03509	0.217077	0.386293	0.598175	0.944657	0.541599	0.883899	Bacteria	Firmicutes	Clostridia	Clostridia vadinBB60 group	none	none	none
seq844	-1.76181	-2.02439	-1.1895	1.31568	4.96656	0.241191	0.396875	0.540677	0.935909	0.508354	0.884161	Bacteria	Firmicutes	Clostridia	Lachnospirales	Lachnospiraceae	Roseburia	none
seq2944	-1.84121	-2.0404	-1.2621	1.26278	4.7766	0.173956	0.403125	0.611211	0.937586	0.550122	0.884397	Bacteria	Firmicutes	Clostridia	Oscillospirales	Ruminococcaceae	none	none
seq374	-1.73509	-2.1734	-1.17889	1.46656	5.12645	0.257097	0.38125	0.581634	0.935882	0.524959	0.884605	Bacteria	Firmicutes	Clostridia	Oscillospirales	Ruminococcaceae	none	none
seq1019	-1.7015	-2.0555	-1.1188	1.52039	5.23128	0.244004	0.371875	0.533811	0.941172	0.500169	0.884619	Bacteria	Firmicutes	Clostridia	Oscillospirales	Ruminococcaceae	Incertae Sedis	none
seq618	-1.67023	-1.93851	-0.990624	1.30645	4.88983	0.25926	0.39375	0.572093	0.928281	0.517384	0.885271	Bacteria	Firmicutes	Clostridia	Lachnospirales	Lachnospiraceae	none	none
seq3256	-1.37862	-0.737262	-2.2593	-1.29656	4.23281	-0.236924	0.3875	0.537948	0.909756	0.551339	0.885424	Bacteria	Bacteroidota	Bacteroidia	Bacteroidales	Tannerellaceae	Parabacteroides	none
seq968	-1.75327	-1.97833	-1.20303	1.52543	5.90822	0.239661	0.411215	0.50277	0.951132	0.547484	0.885715	Bacteria	Bacteroidota	Bacteroidia	Bacteroidales	Muribaculaceae	none	none
seq226	-1.72051	-2.05831	-1.1169	1.46307	5.40787	0.251912	0.384375	0.524202	0.939971	0.521205	0.88641	Bacteria	Bacteroidota	Bacteroidia	Bacteroidales	Muribaculaceae	none	none
seq954	-1.61246	-1.99588	-1.03034	1.21944	5.12779	0.229097	0.39375	0.541362	0.938833	0.546638	0.886729	Bacteria	Actinobacteriota	Coriobacteriia	Coriobacteriales	Eggerthellaceae	Enterorhabdus	none
seq395	-1.90824	-2.20329	-1.1697	1.72361	5.44147	0.319433	0.370717	0.535789	0.938526	0.511736	0.886892	Bacteria	Firmicutes	Clostridia	Lachnospirales	Lachnospiraceae	Lachnospiraceae NK4A136 group	none
seq429	-1.67352	-2.08569	-1.33542	0.689574	4.51411	0.125232	0.4375	0.620918	0.932816	0.60464	0.887141	Bacteria	Firmicutes	Bacilli	Erysipelotrichales	Erysipelotrichaceae	Faecalibaculum	rodentium
seq2540	-1.69873	-1.97778	-1.16236	1.33243	4.86184	0.245851	0.3875	0.606728	0.943051	0.561993	0.887252	Bacteria	Firmicutes	Clostridia	Lachnospirales	Lachnospiraceae	Lachnoclostridium	none
seq2180	-1.80025	-2.08363	-1.42645	0.741617	4.50351	0.13701	0.429907	0.654414	0.944295	0.598485	0.887834	Bacteria	Firmicutes	Clostridia	Lachnospirales	Lachnospiraceae	Lachnoclostridium	none
seq1487	-1.8851	-2.1987	-1.36235	1.67103	5.53013	0.298551	0.389408	0.539953	0.940528	0.54444	0.887981	Bacteria	Firmicutes	Clostridia	Lachnospirales	Lachnospiraceae	Lachnoclostridium	none
seq639	-1.79919	-1.17669	-2.59068	-1.77937	4.95111	-0.296451	0.367601	0.501785	0.90373	0.548904	0.888418	Bacteria	Firmicutes	Clostridia	Lachnospirales	Lachnospiraceae	Lachnospiraceae NK4A136 group	none
seq875	-1.61792	-1.91688	-1.02702	1.50298	4.9363	0.235517	0.392523	0.544502	0.936074	0.519683	0.889853	Bacteria	Firmicutes	Clostridia	Clostridia vadinBB60 group	none	none	none
seq227	-1.79767	-2.05607	-1.27119	1.33751	6.05185	0.169891	0.4081	0.511244	0.943941	0.510281	0.890247	Bacteria	Actinobacteriota	Coriobacteriia	Coriobacteriales	Eggerthellaceae	Enterorhabdus	none
seq675	-1.49752	-1.78354	-1.09087	1.1791	5.18039	0.248513	0.383178	0.574804	0.936445	0.549276	0.890308	Bacteria	Firmicutes	Clostridia	Lachnospirales	Lachnospiraceae	none	none
seq280	6.06327	6.13358	4.73121	-1.4282	3.56498	-0.458488	0.280374	0.147967	0.76519	0.281656	0.890619	Bacteria	Bacteroidota	Bacteroidia	Bacteroidales	Rikenellaceae	Alistipes	none
seq219	-1.82153	-2.16342	-1.04639	1.61732	5.57593	0.278623	0.371875	0.511172	0.951412	0.513021	0.892026	Bacteria	Firmicutes	Clostridia	Lachnospirales	Lachnospiraceae	Lachnoclostridium	none
seq365	-2.0391	-2.13753	-1.88369	0.909203	5.66153	0.158865	0.429907	0.595443	0.942649	0.621821	0.893966	Bacteria	Bacteroidota	Bacteroidia	Bacteroidales	Muribaculaceae	none	none
seq84	-1.63536	-1.92311	-1.05686	1.36826	6.15327	0.171076	0.411215	0.516267	0.950987	0.556446	0.894129	Bacteria	Bacteroidota	Bacteroidia	Bacteroidales	Muribaculaceae	none	none
seq5127	-1.75368	-2.03768	-1.23327	0.655481	4.35642	0.120824	0.429907	0.635738	0.955286	0.574405	0.894212	Bacteria	Firmicutes	Clostridia	Lachnospirales	Lachnospiraceae	Lachnospiraceae NK4A136 group	none
seq265	-1.46773	-1.77024	-1.02616	1.15863	4.67474	0.197836	0.396875	0.633377	0.933979	0.559862	0.894564	Bacteria	Firmicutes	Clostridia	Lachnospirales	Lachnospiraceae	[Eubacterium] xylanophilum group	none
seq741	1.29875	5.27489	-0.965504	-4.91002	7.4991	-0.560647	0.271875	0.322534	0.897388	0.293493	0.894743	Bacteria	Firmicutes	Clostridia	Lachnospirales	Lachnospiraceae	Lachnospiraceae NK4A136 group	none
seq3497	-1.74189	-2.01777	-1.3665	0.667769	4.09806	0.147032	0.429907	0.656687	0.94468	0.602374	0.895291	Bacteria	Firmicutes	Clostridia	Lachnospirales	Lachnospiraceae	none	none
seq705	3.36326	-0.386879	4.04837	3.65646	5.75254	0.505432	0.323988	0.225804	0.829	0.334551	0.895309	Bacteria	Firmicutes	Clostridia	Oscillospirales	Oscillospiraceae	none	none
seq309	-1.46766	-0.549493	-2.1676	-2.4602	6.97243	-0.3291	0.361371	0.352245	0.871165	0.507745	0.895739	Bacteria	Firmicutes	Clostridia	Clostridia vadinBB60 group	none	none	none
seq574	-1.79057	-1.17959	-2.57336	-1.0909	5.41998	-0.202325	0.390625	0.565131	0.904904	0.569129	0.896731	Bacteria	Firmicutes	Clostridia	Lachnospirales	Lachnospiraceae	ASF356	none
seq1451	-1.73257	-2.01959	-1.19064	1.28407	5.05099	0.198649	0.40625	0.621678	0.949575	0.562601	0.89679	Bacteria	Firmicutes	Clostridia	Oscillospirales	Oscillospiraceae	Intestinimonas	none
seq131	-1.80327	-2.0634	-1.34826	1.46053	6.45914	0.22181	0.392523	0.540003	0.945216	0.567979	0.896989	Bacteria	Bacteroidota	Bacteroidia	Bacteroidales	Muribaculaceae	none	none
seq1150	-1.56526	-1.92722	-1.06537	1.5534	5.16198	0.277373	0.392523	0.553892	0.942595	0.541599	0.897878	Bacteria	Actinobacteriota	Coriobacteriia	Coriobacteriales	Eggerthellaceae	Enterorhabdus	none
seq449	-1.42452	-0.57648	-2.32309	-2.81155	6.99929	-0.391214	0.3625	0.382265	0.880225	0.469968	0.897963	Bacteria	Firmicutes	Clostridia	Peptococcales	Peptococcaceae	none	none
seq973	-0.587621	-1.26159	1.13569	1.99709	5.96937	0.292924	0.364486	0.542101	0.959332	0.466856	0.89875	Bacteria	Firmicutes	Clostridia	Oscillospirales	Oscillospiraceae	Intestinimonas	none
seq1293	-0.256117	-0.733376	0.169008	0.716928	4.08439	0.138738	0.425	0.630704	0.963401	0.567404	0.899122	Bacteria	Firmicutes	Clostridia	Oscillospirales	Ruminococcaceae	none	none
seq72	-1.75245	-2.14272	-1.14669	1.77698	6.50517	0.231468	0.38125	0.527777	0.951694	0.560538	0.899239	Bacteria	Firmicutes	Clostridia	Lachnospirales	Lachnospiraceae	Lachnospiraceae NK4A136 group	none
seq809	-0.497635	-1.35139	1.41951	1.98923	5.22256	0.369978	0.3625	0.494658	0.955872	0.471997	0.89934	Bacteria	Firmicutes	Clostridia	Lachnospirales	Lachnospiraceae	none	none
seq543	-0.538257	-1.44815	1.42358	2.18741	5.99615	0.358617	0.3625	0.486748	0.94493	0.457758	0.899598	Bacteria	Firmicutes	Clostridia	Lachnospirales	Lachnospiraceae	Lachnospiraceae FCS020 group	none
seq2984	-0.908782	-1.25117	0.040243	1.41701	5.12248	0.299523	0.373832	0.531966	0.958105	0.478659	0.900699	Bacteria	Bacteroidota	Bacteroidia	Bacteroidales	Tannerellaceae	Parabacteroides	none
seq2674	-1.50288	-0.825772	-2.33387	-1.00466	4.36773	-0.198667	0.403125	0.589046	0.924979	0.596997	0.901553	Bacteria	Bacteroidota	Bacteroidia	Bacteroidales	Muribaculaceae	none	none
seq1485	-1.66877	-2.07691	-0.829173	1.32372	4.86997	0.209704	0.3875	0.584377	0.958098	0.508895	0.901681	Bacteria	Firmicutes	Clostridia	Oscillospirales	Oscillospiraceae	none	none
seq408	-1.75258	-2.02242	-1.26301	0.957911	4.85503	0.167617	0.4125	0.634268	0.946518	0.577685	0.901712	Bacteria	Firmicutes	Clostridia	Lachnospirales	Lachnospiraceae	none	none
seq2307	-1.885	-2.09422	-1.60237	0.520488	4.24065	0.11733	0.44375	0.663205	0.942346	0.632576	0.90187	Bacteria	Firmicutes	Clostridia	Oscillospirales	Oscillospiraceae	Intestinimonas	none
seq442	-1.74033	-1.95154	-1.35733	0.886633	4.89242	0.138792	0.421875	0.658339	0.963539	0.575588	0.902346	Bacteria	Firmicutes	Clostridia	Clostridia vadinBB60 group	none	none	none
seq1906	-1.88446	-2.03246	-1.40816	1.39623	5.045	0.21743	0.39375	0.601274	0.955251	0.579343	0.90269	Bacteria	Firmicutes	Clostridia	Lachnospirales	Lachnospiraceae	none	none
seq856	-2.12216	-2.24682	-1.98592	0.724762	5.39332	0.147762	0.44375	0.636602	0.948479	0.625169	0.902865	Bacteria	Firmicutes	Clostridia	Lachnospirales	Lachnospiraceae	none	none
seq621	-1.49471	-0.627686	-2.30171	-1.74383	4.84961	-0.310497	0.36875	0.537764	0.920558	0.545455	0.903383	Bacteria	Firmicutes	Clostridia	Oscillospirales	Oscillospiraceae	Oscillibacter	none
seq721	0.159015	2.0256	-0.894298	-2.30981	5.56149	-0.393304	0.3125	0.416286	0.913811	0.401887	0.903711	Bacteria	Firmicutes	Clostridia	Lachnospirales	Lachnospiraceae	none	none
seq339	-0.629598	-1.43949	1.35154	2.5357	6.06074	0.382039	0.358256	0.469695	0.94697	0.475751	0.904138	Bacteria	Firmicutes	Clostridia	Lachnospirales	Lachnospiraceae	none	none
seq1674	-1.61277	-1.09392	-2.42682	-1.35292	5.03268	-0.28856	0.38125	0.566895	0.922464	0.588034	0.905662	Bacteria	Firmicutes	Clostridia	Monoglobales	Monoglobaceae	Monoglobus	none
seq360	-1.49895	-0.86704	-2.12819	-2.21355	6.84299	-0.303978	0.359375	0.419031	0.893625	0.541599	0.905885	Bacteria	Firmicutes	Clostridia	Oscillospirales	Oscillospiraceae	Colidextribacter	none
seq693	-1.65286	-1.1783	-2.3867	-1.64181	5.70347	-0.259145	0.370717	0.527092	0.909978	0.608699	0.906336	Bacteria	Firmicutes	Clostridia	Lachnospirales	Lachnospiraceae	Tuzzerella	none
seq868	-1.62457	-1.88125	-0.991027	1.13844	4.67411	0.239849	0.4081	0.623849	0.946154	0.562128	0.907478	Bacteria	Firmicutes	Clostridia	Oscillospirales	Ruminococcaceae	none	none
seq400	-1.83231	-2.13926	-1.17627	1.2362	5.40596	0.187651	0.417446	0.585854	0.948352	0.56206	0.907666	Bacteria	Firmicutes	Clostridia	Lachnospirales	Lachnospiraceae	none	none
seq3347	-1.14351	-1.52872	-0.770305	0.644173	3.97702	0.133885	0.423676	0.637261	0.959678	0.605519	0.908151	Bacteria	Bacteroidota	Bacteroidia	Bacteroidales	Muribaculaceae	none	none
seq3782	-1.75547	-2.03633	-1.38714	0.792896	4.5139	0.149695	0.41433	0.635196	0.944098	0.621314	0.908342	Bacteria	Firmicutes	Clostridia	Lachnospirales	Lachnospiraceae	none	none
seq2680	-1.36963	-1.45112	-1.24152	0.949813	5.51302	0.1769	0.43125	0.680124	0.948637	0.625135	0.909583	Bacteria	Firmicutes	Clostridia	Clostridia vadinBB60 group	none	none	none
seq609	-1.87725	-1.44804	-2.29989	-1.24367	5.39636	-0.211059	0.3875	0.568803	0.927676	0.61367	0.911414	Bacteria	Firmicutes	Clostridia	Lachnospirales	Lachnospiraceae	GCA-900066575	none
seq414	-0.780364	-1.21355	0.385177	3.08219	7.58799	0.355598	0.373832	0.4084	0.958947	0.457961	0.911626	Bacteria	Firmicutes	Clostridia	Lachnospirales	Lachnospiraceae	Lachnospiraceae NK4A136 group	none
seq159	-1.86912	-1.42319	-2.39761	-1.0969	6.02694	-0.159369	0.415625	0.532922	0.913083	0.622565	0.911787	Bacteria	Firmicutes	Clostridia	Oscillospirales	Ruminococcaceae	none	none
seq1041	1.46912	1.3567	1.84587	0.861748	3.11284	0.226188	0.378125	0.624693	0.969978	0.517113	0.912803	Bacteria	Firmicutes	Clostridia	Oscillospirales	Oscillospiraceae	Colidextribacter	none
seq1267	-1.68894	-2.06005	-1.04302	1.15326	4.32239	0.234369	0.39375	0.615998	0.957355	0.561519	0.91385	Bacteria	Firmicutes	Clostridia	Clostridia UCG-014	none	none	none
seq1124	-0.228294	0.962046	-1.45981	-1.25934	4.98574	-0.21321	0.364486	0.512569	0.953832	0.504464	0.914459	Bacteria	Verrucomicrobiota	Verrucomicrobiae	Verrucomicrobiales	Akkermansiaceae	Akkermansia	muciniphila
seq1123	-1.75847	-1.19145	-2.48985	-1.50583	5.55767	-0.238699	0.378125	0.527329	0.917953	0.597267	0.915303	Bacteria	Firmicutes	Clostridia	Oscillospirales	Ruminococcaceae	Incertae Sedis	none
seq546	-1.90336	-1.47271	-2.39457	-1.46202	6.40721	-0.204993	0.378125	0.54897	0.930566	0.634537	0.915798	Bacteria	Firmicutes	Clostridia	Clostridia UCG-014	none	none	none
seq872	-2.03586	-2.14945	-1.87607	0.924046	6.0228	0.176525	0.426791	0.577263	0.957871	0.616883	0.915934	Bacteria	Firmicutes	Clostridia	Lachnospirales	Lachnospiraceae	Lachnospiraceae NK4A136 group	none
seq1550	-1.84725	-1.3678	-2.46544	-1.36726	5.1822	-0.257296	0.378125	0.553593	0.925662	0.622362	0.916818	Bacteria	Bacteroidota	Bacteroidia	Bacteroidales	Bacteroidaceae	Bacteroides	none
seq900	-1.77986	-1.93968	-1.48528	1.26336	5.52974	0.198625	0.41875	0.582547	0.962085	0.569061	0.917694	Bacteria	Firmicutes	Clostridia	Lachnospirales	Lachnospiraceae	Roseburia	none
seq1263	-1.57086	-0.873899	-2.24152	-2.33418	6.14016	-0.377592	0.34375	0.446043	0.900045	0.537236	0.918165	Bacteria	Firmicutes	Clostridia	Lachnospirales	Lachnospiraceae	none	none
seq1009	-1.82992	-1.43846	-2.27236	-1.01955	5.28752	-0.202619	0.417446	0.574279	0.923832	0.614448	0.918245	Bacteria	Firmicutes	Clostridia	Lachnospirales	Lachnospiraceae	none	none
seq372	-0.0547621	4.77995	-1.03025	-3.84519	8.62908	-0.427622	0.323988	0.43729	0.967154	0.447646	0.918306	Bacteria	Firmicutes	Clostridia	Peptostreptococcales-Tissierellales	Peptostreptococcaceae	Romboutsia	ilealis/timonensis
seq1262	-1.81936	-1.26361	-2.39724	-1.23583	5.34346	-0.198425	0.38125	0.520364	0.913141	0.590131	0.918801	Bacteria	Firmicutes	Clostridia	Lachnospirales	Lachnospiraceae	none	none
seq1083	-1.77252	-1.2356	-2.31901	-1.20405	5.61632	-0.20946	0.392523	0.59396	0.928233	0.665145	0.919805	Bacteria	Verrucomicrobiota	Verrucomicrobiae	Verrucomicrobiales	Akkermansiaceae	Akkermansia	none
seq91	-1.9864	-1.39963	-2.38205	-0.785428	5.21239	-0.151674	0.426791	0.612826	0.934386	0.655032	0.920764	Bacteria	Bacteroidota	Bacteroidia	Bacteroidales	Muribaculaceae	none	none
seq831	-1.96818	-2.08404	-1.85999	0.528027	5.08661	0.0964404	0.464174	0.675066	0.959009	0.666193	0.92114	Bacteria	Firmicutes	Clostridia	Peptostreptococcales-Tissierellales	Anaerovoracaceae	[Eubacterium] nodatum group	none
seq310	3.77309	3.51524	4.4995	0.914091	5.0765	0.172486	0.327103	0.670631	0.99828	0.353389	0.922173	Bacteria	Firmicutes	Clostridia	Oscillospirales	Oscillospiraceae	Colidextribacter	none
seq282	-1.84267	-1.3357	-2.75198	-1.24544	5.20553	-0.221365	0.395639	0.537931	0.919361	0.592566	0.922211	Bacteria	Firmicutes	Clostridia	Lachnospirales	Lachnospiraceae	Lachnospiraceae NK4A136 group	none
seq428	-1.94318	-1.39103	-2.44091	-1.34989	5.49982	-0.22823	0.401869	0.552398	0.930647	0.621246	0.922285	Bacteria	Firmicutes	Clostridia	Lachnospirales	Lachnospiraceae	Roseburia	none
seq611	-1.75137	-1.3238	-2.30197	-1.06642	6.24644	-0.181103	0.398754	0.530112	0.939586	0.628686	0.922766	Bacteria	Firmicutes	Clostridia	Oscillospirales	Oscillospiraceae	Oscillibacter	none
seq148	-1.90108	-1.49057	-2.4426	-1.1288	5.75853	-0.169058	0.421875	0.600458	0.941508	0.636093	0.923225	Bacteria	Bacteroidota	Bacteroidia	Bacteroidales	Bacteroidaceae	Bacteroides	acidifaciens/congonensis
seq2561	-1.78854	-1.30622	-2.41592	-1.06087	4.69335	-0.181954	0.404985	0.641919	0.945509	0.655506	0.923911	Bacteria	Firmicutes	Clostridia	Oscillospirales	Oscillospiraceae	Oscillibacter	none
seq2390	-1.26338	-1.51515	-1.00634	1.01125	4.63499	0.154559	0.417446	0.660625	0.96733	0.5903	0.923962	Bacteria	Firmicutes	Clostridia	Lachnospirales	Lachnospiraceae	Lachnospiraceae NK4A136 group	none
seq965	-1.82796	-1.30469	-2.4794	-1.4022	6.17101	-0.211323	0.401869	0.500072	0.929165	0.601326	0.924773	Bacteria	Firmicutes	Clostridia	Lachnospirales	Lachnospiraceae	Roseburia	none
seq1115	-1.72634	-1.90406	-1.39058	0.473148	4.31461	0.0933608	0.46875	0.712967	0.972916	0.639475	0.925205	Bacteria	Firmicutes	Clostridia	Lachnospirales	Lachnospiraceae	none	none
seq1274	-1.69718	-1.26845	-2.10265	-1.21743	4.84338	-0.204416	0.404985	0.647197	0.936186	0.689022	0.926722	Bacteria	Firmicutes	Clostridia	Oscillospirales	Oscillospiraceae	UCG-005	none
seq723	-0.075613	0.457396	-1.05646	-1.67681	4.62603	-0.34522	0.352025	0.519973	0.928252	0.53355	0.92724	Bacteria	Firmicutes	Clostridia	Oscillospirales	UCG-010	none	none
seq463	-1.74246	-1.10698	-2.43362	-1.42141	4.92505	-0.251478	0.39375	0.552869	0.936968	0.579748	0.927661	Bacteria	Firmicutes	Bacilli	Acholeplasmatales	Acholeplasmataceae	Anaeroplasma	none
seq1368	-1.75042	-1.10607	-2.26989	-0.997093	4.57021	-0.184195	0.41875	0.629698	0.94144	0.661188	0.927673	Bacteria	Firmicutes	Clostridia	Oscillospirales	Ruminococcaceae	none	none
seq994	0.316203	2.64255	-0.751668	-1.7185	5.43126	-0.32049	0.323988	0.513212	0.951702	0.454782	0.927953	Bacteria	Firmicutes	Clostridia	Lachnospirales	Lachnospiraceae	none	none
seq1562	-1.72829	-1.26733	-2.33929	-0.954704	5.04749	-0.193615	0.41433	0.614385	0.940263	0.664299	0.928806	Bacteria	Firmicutes	Clostridia	Oscillospirales	Ruminococcaceae	Anaerotruncus	none
seq593	-1.85496	-1.53454	-2.11836	-1.02734	5.82982	-0.177622	0.409375	0.554021	0.930909	0.647727	0.929282	Bacteria	Firmicutes	Clostridia	Lachnospirales	Lachnospiraceae	Lachnoclostridium	none
seq150	5.41032	4.06725	5.93529	1.1774	6.85686	0.178952	0.328125	0.55036	0.996511	0.376251	0.929752	Bacteria	Bacteroidota	Bacteroidia	Bacteroidales	Muribaculaceae	none	none
seq1534	-1.77769	-1.3238	-2.3267	-1.25003	5.06192	-0.20909	0.401869	0.567058	0.936261	0.625338	0.930173	Bacteria	Verrucomicrobiota	Verrucomicrobiae	Verrucomicrobiales	Akkermansiaceae	Akkermansia	none
seq73	-0.89177	-1.48756	0.179596	1.88655	6.47748	0.26584	0.403125	0.559466	0.97862	0.54745	0.930793	Bacteria	Firmicutes	Clostridia	Lachnospirales	Lachnospiraceae	Lachnoclostridium	none
seq1313	-1.79291	-1.28099	-2.18138	-1.09218	5.31063	-0.183452	0.4081	0.565277	0.930241	0.633049	0.931858	Bacteria	Bacteroidota	Bacteroidia	Bacteroidales	Bacteroidaceae	Bacteroides	none
seq902	-1.78264	-1.37623	-2.27913	-1.13495	4.91948	-0.193561	0.4	0.633685	0.940115	0.661222	0.932378	Bacteria	Firmicutes	Clostridia	Clostridia UCG-014	none	none	none
seq2772	-1.37279	-1.46403	-1.23974	0.594427	4.73066	0.118359	0.439252	0.661972	0.963773	0.663149	0.932845	Bacteria	Bacteroidota	Bacteroidia	Bacteroidales	Muribaculaceae	none	none
seq530	-1.85921	-1.46506	-2.32194	-1.06446	5.55663	-0.155871	0.403125	0.538237	0.938892	0.631527	0.933231	Bacteria	Firmicutes	Clostridia	Oscillospirales	Oscillospiraceae	none	none
seq1745	-1.7564	-1.44179	-2.32015	-1.16136	4.95394	-0.201696	0.415625	0.612906	0.942068	0.670725	0.933409	Bacteria	Verrucomicrobiota	Verrucomicrobiae	Verrucomicrobiales	Akkermansiaceae	Akkermansia	none
seq235	-0.593443	-1.36657	1.07115	1.55252	6.42293	0.262176	0.39375	0.540985	0.974023	0.529525	0.934037	Bacteria	Firmicutes	Clostridia	Oscillospirales	Ruminococcaceae	Incertae Sedis	none
seq858	-1.88406	-1.38048	-2.30448	-1.44869	5.52375	-0.209082	0.417446	0.556979	0.940849	0.629735	0.934947	Bacteria	Firmicutes	Clostridia	Lachnospirales	Lachnospiraceae	none	none
seq94	0.355468	1.42298	-1.01367	-2.2442	5.49402	-0.333996	0.339564	0.451694	0.942269	0.501285	0.935068	Bacteria	Firmicutes	Clostridia	Lachnospirales	Lachnospiraceae	Lachnospiraceae NK4A136 group	none
seq508	-1.82792	-1.39252	-2.24208	-1.08236	5.19393	-0.169925	0.415625	0.611627	0.944989	0.649824	0.935123	Bacteria	Firmicutes	Clostridia	Clostridia vadinBB60 group	none	none	none
seq101	-1.94135	-1.38053	-2.5024	-1.31013	5.38369	-0.208881	0.4081	0.581692	0.940157	0.665584	0.935258	Bacteria	Bacteroidota	Bacteroidia	Bacteroidales	Prevotellaceae	Prevotellaceae UCG-001	none
seq191	0.87056	-0.822097	2.97792	1.9612	7.07815	0.302313	0.367601	0.495805	0.982783	0.458807	0.935452	Bacteria	Bacteroidota	Bacteroidia	Bacteroidales	Muribaculaceae	none	none
seq364	-1.3273	-1.54859	-1.01922	1.16664	5.48318	0.204581	0.421875	0.647223	0.976314	0.617357	0.935773	Bacteria	Firmicutes	Clostridia	Oscillospirales	Butyricicoccaceae	Butyricicoccus	none
seq710	-1.64855	-1.13685	-2.15871	-1.26391	5.30161	-0.208748	0.378125	0.571285	0.940403	0.605418	0.93606	Bacteria	Firmicutes	Clostridia	Lachnospirales	Lachnospiraceae	none	none
seq121	-1.79809	-1.42305	-2.2771	-1.12165	5.76754	-0.190874	0.403125	0.547324	0.942332	0.643263	0.938185	Bacteria	Firmicutes	Clostridia	Lachnospirales	Lachnospiraceae	Lachnospiraceae NK4A136 group	none
seq256	-1.91458	-1.61425	-2.19717	-0.513206	6.02636	-0.0629113	0.453125	0.544232	0.952757	0.702347	0.939464	Bacteria	Bacteroidota	Bacteroidia	Bacteroidales	Bacteroidaceae	Bacteroides	none
seq346	-1.935	-1.56599	-2.25849	-1.25007	5.79667	-0.222451	0.423676	0.567924	0.937161	0.660816	0.939608	Bacteria	Firmicutes	Clostridia	Lachnospirales	Lachnospiraceae	Lachnoclostridium	none
seq3186	0.787562	2.60815	-1.68265	-3.26296	5.99847	-0.532775	0.308411	0.385019	0.936161	0.400568	0.940329	Bacteria	Firmicutes	Clostridia	Lachnospirales	Lachnospiraceae	none	none
seq517	-1.70973	-1.25234	-2.27244	-0.961955	5.78241	-0.145379	0.433022	0.535752	0.936508	0.621246	0.940511	Bacteria	Firmicutes	Clostridia	Lachnospirales	Lachnospiraceae	none	none
seq412	2.10193	3.32964	0.969289	-2.16905	5.02506	-0.378173	0.328125	0.450552	0.9558	0.398539	0.941403	Bacteria	Firmicutes	Clostridia	Lachnospirales	Lachnospiraceae	GCA-900066575	none
seq1753	-1.91638	-1.47537	-2.27742	-0.995167	5.07436	-0.169597	0.4125	0.590512	0.951626	0.667546	0.941846	Bacteria	Firmicutes	Clostridia	Lachnospirales	Lachnospiraceae	none	none
seq848	-1.34728	-1.605	-1.03815	0.256478	6.1684	0.0456172	0.475	0.744996	0.987957	0.703091	0.942044	Bacteria	Firmicutes	Clostridia	Lachnospirales	Lachnospiraceae	Lachnospiraceae FCS020 group	none
seq579	-1.84708	-1.49628	-2.40489	-1.30265	5.86504	-0.206462	0.398754	0.601955	0.946956	0.648539	0.942394	Bacteria	Firmicutes	Clostridia	Lachnospirales	Lachnospiraceae	Lachnospiraceae NK4A136 group	none
seq44	6.98611	7.13907	5.44498	-1.63346	5.71962	-0.278144	0.29375	0.41837	0.996903	0.321395	0.942894	Bacteria	Bacteroidota	Bacteroidia	Bacteroidales	Muribaculaceae	none	none
seq2021	-1.13386	-1.1567	-1.07697	0.276676	5.3005	0.0329898	0.482866	0.74181	0.9759	0.700859	0.943607	Bacteria	Firmicutes	Clostridia	Lachnospirales	Lachnospiraceae	Roseburia	none
seq1167	-1.98043	-1.57228	-2.48579	-0.946854	5.26635	-0.142233	0.428125	0.610111	0.949872	0.670894	0.944623	Bacteria	Firmicutes	Clostridia	Oscillospirales	Oscillospiraceae	Oscillibacter	none
seq1177	-1.86834	-1.23586	-2.57307	-1.39658	5.88385	-0.178343	0.403125	0.519437	0.941511	0.63288	0.944735	Bacteria	Firmicutes	Clostridia	Lachnospirales	Lachnospiraceae	none	none
seq850	-1.82635	-1.38522	-2.27027	-1.00307	4.88837	-0.173288	0.411215	0.622574	0.951438	0.654999	0.945037	Bacteria	Firmicutes	Clostridia	Lachnospirales	Lachnospiraceae	[Eubacterium] ventriosum group	none
seq552	-1.7362	-1.34662	-2.19207	-0.945288	4.77113	-0.197297	0.421875	0.584856	0.951069	0.617086	0.945048	Bacteria	Firmicutes	Clostridia	Clostridia UCG-014	none	none	none
seq116	1.28536	-0.108422	3.61143	1.85175	6.11153	0.293251	0.361371	0.534661	0.980685	0.443249	0.945102	Bacteria	Proteobacteria	Gammaproteobacteria	Burkholderiales	Sutterellaceae	Parasutterella	none
seq22	-1.07161	-1.48227	-0.760845	1.16037	7.01672	0.142303	0.428125	0.588013	0.984754	0.625338	0.945108	Bacteria	Bacteroidota	Bacteroidia	Bacteroidales	Muribaculaceae	none	none
seq467	-1.84946	-1.26169	-2.37075	-0.916026	5.85209	-0.161477	0.4125	0.537007	0.935022	0.642722	0.945366	Bacteria	Firmicutes	Clostridia	Lachnospirales	Lachnospiraceae	Lachnospiraceae NK4A136 group	none
seq685	-1.87745	-1.47982	-2.36652	-0.974292	4.8854	-0.168833	0.41875	0.609295	0.959449	0.654288	0.945916	Bacteria	Firmicutes	Clostridia	Clostridia vadinBB60 group	none	none	none
seq3144	-1.72269	-1.4032	-2.10806	-0.431416	4.27281	-0.0940077	0.445483	0.686907	0.965249	0.715841	0.946359	Bacteria	Bacteroidota	Bacteroidia	Bacteroidales	Muribaculaceae	none	none
seq233	5.36575	6.20287	5.18961	-2.00378	5.62405	-0.385877	0.259375	0.35756	0.977467	0.30692	0.947666	Bacteria	Firmicutes	Clostridia	Lachnospirales	Lachnospiraceae	Acetatifactor	none
seq18	-1.74053	-1.43078	-2.08301	-0.906103	4.82347	-0.185183	0.417446	0.60567	0.956937	0.670624	0.948553	Bacteria	Proteobacteria	Gammaproteobacteria	Enterobacterales	Enterobacteriaceae	Escherichia-Shigella	none
seq654	-1.16125	-1.50767	-0.605851	0.99	6.38241	0.139128	0.440625	0.718241	0.99061	0.67776	0.948871	Bacteria	Firmicutes	Clostridia	Lachnospirales	Lachnospiraceae	Lachnoclostridium	none
seq3059	-1.7	-1.24318	-2.11563	-0.630244	4.4778	-0.14552	0.436137	0.682455	0.961614	0.685166	0.949028	Bacteria	Firmicutes	Clostridia	Oscillospirales	Oscillospiraceae	Colidextribacter	none
seq1254	-1.95494	-1.57961	-2.35467	-0.885424	5.66081	-0.157394	0.415625	0.58987	0.954327	0.660207	0.949212	Bacteria	Firmicutes	Clostridia	Lachnospirales	Lachnospiraceae	Lachnospiraceae FCS020 group	none
seq278	-2.0271	-1.66992	-2.29364	-0.491453	5.58862	-0.0921368	0.457944	0.644242	0.953582	0.717127	0.949304	Bacteria	Bacteroidota	Bacteroidia	Bacteroidales	Bacteroidaceae	Bacteroides	thetaiotaomicron
seq2062	-1.85041	-1.50242	-2.41646	-0.836063	5.94319	-0.128479	0.420561	0.579516	0.948512	0.69653	0.949641	Bacteria	Firmicutes	Clostridia	Clostridia vadinBB60 group	none	none	none
seq488	-1.25796	-1.43499	-1.0667	0.306097	6.15762	0.0582822	0.470405	0.808236	0.994073	0.738366	0.949961	Bacteria	Firmicutes	Clostridia	Lachnospirales	Lachnospiraceae	none	none
seq1402	-1.10334	-1.18271	-0.966987	0.579622	4.83936	0.119282	0.461059	0.726866	0.985882	0.681548	0.950422	Bacteria	Firmicutes	Clostridia	Oscillospirales	Ruminococcaceae	none	none
seq950	-1.85057	-1.4924	-2.27729	-1.04197	4.57811	-0.191815	0.39375	0.673647	0.961687	0.702144	0.950847	Bacteria	Firmicutes	Clostridia	Lachnospirales	Lachnospiraceae	Lachnospiraceae NK4A136 group	bacterium
seq541	-1.28286	-1.31161	-1.20284	0.211499	5.13954	0.0426318	0.478125	0.730123	0.984393	0.707657	0.951407	Bacteria	Firmicutes	Clostridia	Oscillospirales	Oscillospiraceae	UCG-005	none
seq114	4.5585	6.28751	3.24543	-2.45636	6.10732	-0.355684	0.303125	0.563803	0.991964	0.326705	0.953105	Bacteria	Firmicutes	Clostridia	Oscillospirales	Oscillospiraceae	Intestinimonas	none
seq133	5.66226	8.84454	4.63678	-5.9912	7.19763	-0.622051	0.286605	0.201793	0.844592	0.308171	0.955016	Bacteria	Firmicutes	Clostridia	Clostridia vadinBB60 group	none	none	none
seq173	-0.978557	-0.988515	-0.944151	0.158246	6.36734	0.0221212	0.485981	0.771563	0.992394	0.710464	0.955168	Bacteria	Firmicutes	Clostridia	Lachnospirales	Lachnospiraceae	Lachnospiraceae NK4A136 group	none
seq1048	-1.28473	-1.46894	-0.841104	1.09423	6.3372	0.150698	0.439252	0.673399	0.992778	0.632035	0.955441	Bacteria	Firmicutes	Clostridia	Lachnospirales	Lachnospiraceae	none	none
seq198	1.11284	-0.779989	2.0606	2.1483	8.02808	0.262945	0.376947	0.724421	1	0.47778	0.955574	Bacteria	Firmicutes	Clostridia	Lachnospirales	Lachnospiraceae	none	none
seq812	-1.09199	-1.31279	-0.699964	0.419818	5.57536	0.0690064	0.451713	0.728999	0.985489	0.662236	0.956554	Bacteria	Firmicutes	Clostridia	Lachnospirales	Lachnospiraceae	GCA-900066575	none
seq92	-1.1193	-1.3156	-0.571812	1.18984	6.78835	0.143332	0.426791	0.685579	0.989345	0.654593	0.956728	Bacteria	Firmicutes	Clostridia	Lachnospirales	Lachnospiraceae	Lachnospiraceae NK4A136 group	none
seq2785	-1.33317	-1.34622	-1.2444	0.369668	4.79989	0.0711743	0.471875	0.737687	0.989567	0.682867	0.957816	Bacteria	Firmicutes	Clostridia	Lachnospirales	Lachnospiraceae	GCA-900066575	none
seq3027	0.296938	-0.0770217	0.649396	0.542575	3.75173	0.129462	0.4375	0.711688	0.987453	0.677827	0.957916	Bacteria	Bacteroidota	Bacteroidia	Bacteroidales	Bacteroidaceae	Bacteroides	none
seq40	7.80108	8.14133	6.99891	-1.01674	1.49868	-0.704861	0.267913	0.1844	0.849426	0.271442	0.958504	Bacteria	Firmicutes	Clostridia	Oscillospirales	Oscillospiraceae	Oscillibacter	none
seq302	-0.939193	-1.03539	-0.766048	0.420018	5.15997	0.0811507	0.465625	0.71414	0.97965	0.69007	0.959198	Bacteria	Proteobacteria	Gammaproteobacteria	Burkholderiales	Sutterellaceae	Parasutterella	none
seq507	-1.82853	-1.40157	-2.28759	-1.41105	6.12313	-0.212644	0.423676	0.564597	0.963327	0.672213	0.959818	Bacteria	Firmicutes	Clostridia	Lachnospirales	Lachnospiraceae	Roseburia	none
seq673	-1.60157	-1.19331	-2.1352	-1.05427	5.18556	-0.196212	0.429907	0.599969	0.95979	0.650162	0.960382	Bacteria	Firmicutes	Bacilli	Erysipelotrichales	Erysipelotrichaceae	none	none
seq992	-1.37449	-1.52443	-1.06197	0.319745	5.42537	0.0435239	0.459375	0.737723	0.988613	0.693588	0.960404	Bacteria	Firmicutes	Clostridia	Monoglobales	Monoglobaceae	Monoglobus	none
seq270	4.16565	5.73028	3.37859	-1.9375	5.83783	-0.307019	0.29595	0.657439	0.998309	0.348011	0.960943	Bacteria	Firmicutes	Clostridia	Lachnospirales	Lachnospiraceae	Lachnoclostridium	none
seq208	-1.37601	-1.47675	-1.07887	0.581964	6.08354	0.087873	0.45	0.729411	0.989065	0.704444	0.962384	Bacteria	Firmicutes	Clostridia	Lachnospirales	Lachnospiraceae	Lachnospiraceae NK4A136 group	none
seq224	6.24098	6.63773	4.86189	-1.99883	4.11182	-0.480735	0.28972	0.240133	0.970558	0.259571	0.962448	Bacteria	Bacteroidota	Bacteroidia	Bacteroidales	Bacteroidaceae	Bacteroides	caecimuris
seq136	1.20002	-0.124546	3.88203	1.3433	6.68925	0.212615	0.41875	0.544219	0.978569	0.527394	0.96245	Bacteria	Firmicutes	Clostridia	Oscillospirales	Oscillospiraceae	none	none
seq646	-1.31754	-1.38291	-1.1962	0.393935	5.27284	0.0713243	0.4625	0.748686	0.980067	0.714624	0.963242	Bacteria	Firmicutes	Clostridia	Christensenellales	Christensenellaceae	none	none
seq70	-0.750236	-0.323155	-1.02488	-1.12863	5.73101	-0.169097	0.425	0.62557	0.970621	0.645529	0.963876	Bacteria	Proteobacteria	Gammaproteobacteria	Enterobacterales	Morganellaceae	Proteus	mirabilis/penneri/vulgaris
seq903	-1.74252	-1.44023	-2.24501	-0.733455	5.11425	-0.115985	0.45	0.635351	0.966008	0.683442	0.964405	Bacteria	Firmicutes	Clostridia	Clostridia UCG-014	none	none	none
seq316	-1.2902	-1.42286	-0.965897	0.541731	5.8759	0.0835858	0.464174	0.724322	0.991919	0.673735	0.965665	Bacteria	Firmicutes	Clostridia	Lachnospirales	Lachnospiraceae	none	none
seq345	4.61313	5.03237	3.52904	-1.26479	3.19756	-0.260377	0.296875	0.677663	1	0.361945	0.966093	Bacteria	Firmicutes	Clostridia	Oscillospirales	UCG-010	none	none
seq1023	-1.79993	-1.41964	-2.22214	-1.09217	5.31218	-0.172611	0.421875	0.606468	0.961553	0.661594	0.966359	Bacteria	Firmicutes	Clostridia	Lachnospirales	Lachnospiraceae	Coprococcus	none
seq1085	-1.19217	-1.33592	-0.95545	0.128912	5.36433	0.019181	0.492212	0.758938	0.989658	0.73539	0.966657	Bacteria	Firmicutes	Clostridia	Oscillospirales	Ruminococcaceae	Incertae Sedis	none
seq532	4.93086	5.51249	4.62283	-1.16722	6.29815	-0.204113	0.33125	0.720413	0.99999	0.4051	0.968367	Bacteria	Firmicutes	Bacilli	Lactobacillales	Lactobacillaceae	none	none
seq296	4.94159	5.23457	4.30315	-0.96703	3.22954	-0.260969	0.28972	0.588681	0.999105	0.3102	0.969635	Bacteria	Firmicutes	Clostridia	Lachnospirales	Lachnospiraceae	none	none
seq511	-1.40771	-1.69973	-0.915075	0.68617	6.43317	0.082594	0.465625	0.792526	0.999358	0.698153	0.969907	Bacteria	Firmicutes	Clostridia	Oscillospirales	Oscillospiraceae	Intestinimonas	none
seq178	-0.99235	-0.512779	-1.4111	-2.17246	7.93775	-0.23483	0.428125	0.595958	0.98036	0.676982	0.970035	Bacteria	Firmicutes	Clostridia	Oscillospirales	Oscillospiraceae	Oscillibacter	none
seq398	-1.28946	-1.3322	-1.19091	-0.382334	5.8391	-0.0590697	0.470405	0.794505	0.989303	0.805161	0.970451	Bacteria	Firmicutes	Clostridia	Lachnospirales	Lachnospiraceae	Lachnospiraceae NK4A136 group	none
seq1107	-1.17054	-1.1675	-1.17184	-0.0116273	5.35523	-0.001013	0.5	0.79873	0.984378	0.779762	0.970633	Bacteria	Firmicutes	Clostridia	Oscillospirales	Oscillospiraceae	Colidextribacter	none
seq716	-1.16059	-1.25425	-0.984615	0.662448	6.52182	0.0915233	0.465625	0.784638	0.990978	0.746753	0.97091	Bacteria	Firmicutes	Clostridia	Oscillospirales	Ruminococcaceae	none	none
seq3632	-1.324	-1.61878	-0.977062	0.0560806	4.87081	0.00831528	0.496875	0.753205	0.992059	0.734003	0.970933	Bacteria	Deferribacterota	Deferribacteres	Deferribacterales	Deferribacteraceae	Mucispirillum	schaedleri
seq581	1.6813	-0.191042	4.49319	2.16759	6.78987	0.30146	0.392523	0.445656	0.969972	0.528037	0.971289	Bacteria	Bacteroidota	Bacteroidia	Bacteroidales	Muribaculaceae	none	none
seq647	-1.26983	-1.39715	-1.06318	0.367638	5.04613	0.0606282	0.478125	0.773609	0.989255	0.747633	0.97143	Bacteria	Firmicutes	Clostridia	Clostridia vadinBB60 group	none	none	none
seq2543	-1.16795	-1.26721	-1.03135	0.0458691	4.75806	0.00838413	0.498442	0.787906	0.98855	0.781622	0.971515	Bacteria	Firmicutes	Clostridia	Oscillospirales	Ruminococcaceae	Incertae Sedis	none
seq627	-0.564668	-0.086691	-1.20181	-1.46228	6.41083	-0.204811	0.420561	0.628067	0.986298	0.673803	0.971532	Bacteria	Firmicutes	Clostridia	Lachnospirales	Lachnospiraceae	none	none
seq949	0.260976	3.58312	-1.06623	-2.7361	6.78475	-0.395614	0.386293	0.500167	0.966826	0.629633	0.971703	Bacteria	Firmicutes	Clostridia	Lachnospirales	Lachnospiraceae	Lachnospiraceae UCG-006	bacterium
seq192	-1.39232	-1.44019	-1.2463	0.390346	6.30939	0.0456114	0.478125	0.815603	0.994959	0.753111	0.971818	Bacteria	Firmicutes	Clostridia	Clostridia vadinBB60 group	none	none	none
seq2884	-1.6774	-1.53288	-1.82214	-0.258809	4.71953	-0.0644874	0.46729	0.715196	0.982178	0.740192	0.972359	Bacteria	Firmicutes	Clostridia	Lachnospirales	Lachnospiraceae	Lachnospiraceae NK4A136 group	none
seq305	-1.25213	-1.34863	-0.999322	-0.2511	5.06856	-0.0387907	0.479751	0.755145	0.987286	0.755952	0.972885	Bacteria	Firmicutes	Clostridia	Clostridia UCG-014	none	none	none
seq1164	0.245396	-0.535798	1.25646	1.21073	5.2474	0.185804	0.40625	0.699598	0.987452	0.654153	0.974539	Bacteria	Bacteroidota	Bacteroidia	Bacteroidales	Muribaculaceae	none	none
seq505	-0.790635	-0.568523	-1.04568	-1.36315	7.71177	-0.173394	0.434375	0.499663	0.960682	0.676339	0.974635	Bacteria	Firmicutes	Clostridia	Lachnospirales	Lachnospiraceae	none	none
seq182	3.23677	4.85921	1.15403	-2.23071	6.10643	-0.416154	0.290625	0.419144	0.967868	0.413251	0.975257	Bacteria	Firmicutes	Clostridia	Lachnospirales	Lachnospiraceae	Lachnospiraceae NK4A136 group	none
seq109	1.51628	-0.631204	3.67421	3.21946	7.65167	0.391704	0.367601	0.585792	0.998148	0.540145	0.975454	Bacteria	Firmicutes	Clostridia	Oscillospirales	[Eubacterium] coprostanoligenes group	none	none
seq62	-1.4654	-1.70476	-1.18282	0.625079	6.67035	0.0882398	0.45625	0.802718	0.997937	0.735356	0.975719	Bacteria	Firmicutes	Clostridia	Lachnospirales	Lachnospiraceae	Lachnospiraceae NK4A136 group	none
seq145	-1.2978	-1.33575	-1.2481	0.408682	6.85765	0.0633884	0.471875	0.706326	0.994514	0.697004	0.976058	Bacteria	Firmicutes	Clostridia	Lachnospirales	Lachnospiraceae	Lachnospiraceae NK4A136 group	none
seq838	0.704337	0.907538	0.281086	-0.564708	3.06519	-0.161324	0.417446	0.551642	0.974661	0.65855	0.976424	Bacteria	Firmicutes	Clostridia	Oscillospirales	Oscillospiraceae	Intestinimonas	none
seq140	-1.19449	-1.32128	-1.07449	0.176948	5.23698	0.0281203	0.482866	0.772699	0.996172	0.738535	0.976654	Bacteria	Firmicutes	Clostridia	Lachnospirales	Lachnospiraceae	none	none
seq454	1.76929	3.60407	1.16599	-0.983738	6.25555	-0.188544	0.358256	0.693523	0.996744	0.560775	0.977504	Bacteria	Firmicutes	Clostridia	Lachnospirales	Lachnospiraceae	none	none
seq139	1.75491	5.0827	1.46288	-2.13376	8.91062	-0.247862	0.380062	0.611544	0.992714	0.568588	0.978374	Bacteria	Firmicutes	Clostridia	Lachnospirales	Lachnospiraceae	Lachnospiraceae NK4A136 group	bacterium
seq314	3.93368	5.58236	3.38221	-1.77943	5.87142	-0.282543	0.3375	0.684837	0.995212	0.449811	0.97863	Bacteria	Bacteroidota	Bacteroidia	Bacteroidales	Tannerellaceae	Parabacteroides	none
seq1075	0.164465	-0.448095	1.00954	1.02412	5.25801	0.1529	0.44375	0.694599	0.991768	0.676813	0.979878	Bacteria	Bacteroidota	Bacteroidia	Bacteroidales	Rikenellaceae	Alistipes	none
seq798	1.75579	3.88221	1.49599	-1.44566	7.00726	-0.191224	0.390625	0.707828	0.995283	0.601157	0.980796	Bacteria	Firmicutes	Clostridia	Oscillospirales	Ruminococcaceae	Incertae Sedis	none
seq1056	-0.780504	-0.441064	-1.07153	-0.828344	5.73622	-0.128411	0.45	0.691036	0.986023	0.722808	0.981275	Bacteria	Firmicutes	Clostridia	Oscillospirales	Oscillospiraceae	none	none
seq1280	-0.902137	-0.785077	-1.02824	-0.609224	6.15775	-0.09314	0.457944	0.681414	0.989454	0.745975	0.98291	Bacteria	Bacteroidota	Bacteroidia	Bacteroidales	Muribaculaceae	none	none
seq778	-0.373208	2.68835	-1.35697	-2.432	6.93899	-0.336212	0.383178	0.584951	0.986826	0.654491	0.983556	Bacteria	Actinobacteriota	Coriobacteriia	Coriobacteriales	Eggerthellaceae	Enterorhabdus	none
seq1027	-1.0685	-1.22427	-0.891445	0.00690478	5.0283	0.0021918	0.498442	0.809489	0.994586	0.77966	0.98368	Bacteria	Firmicutes	Clostridia	Oscillospirales	Oscillospiraceae	Colidextribacter	none
seq228	0.0663587	-0.776275	1.41171	0.624935	6.85368	0.113236	0.44375	0.728876	0.996291	0.706811	0.983824	Bacteria	Firmicutes	Clostridia	Clostridia vadinBB60 group	none	none	none
seq498	-1.30695	-1.24974	-1.33069	0.141497	5.72383	0.0277744	0.476636	0.803356	0.990644	0.764407	0.984476	Bacteria	Firmicutes	Clostridia	Lachnospirales	Lachnospiraceae	none	none
seq1699	-1.45107	-1.54325	-1.3351	0.0790544	5.28798	0.00989626	0.492212	0.798104	0.995072	0.766098	0.985927	Bacteria	Bacteroidota	Bacteroidia	Bacteroidales	Muribaculaceae	none	none
seq294	4.14671	4.2171	4.04127	-0.485396	3.61942	-0.122867	0.36875	0.55318	0.999716	0.618743	0.987263	Bacteria	Firmicutes	Clostridia	Oscillospirales	Oscillospiraceae	Colidextribacter	none
seq1457	0.276608	1.2808	-1.06977	-0.798838	5.55806	-0.175703	0.43125	0.677454	0.989333	0.706744	0.988179	Bacteria	Firmicutes	Clostridia	Lachnospirales	Lachnospiraceae	Lachnoclostridium	none
seq936	-0.373676	-0.0683795	-0.964574	-0.913564	5.62997	-0.158604	0.440625	0.681455	0.987313	0.72105	0.98891	Bacteria	Firmicutes	Clostridia	Lachnospirales	Lachnospiraceae	Roseburia	none
seq344	-0.575995	-0.514421	-0.74828	-1.1435	5.90058	-0.170973	0.428125	0.699078	0.994032	0.745739	0.989506	Bacteria	Firmicutes	Clostridia	Lachnospirales	Lachnospiraceae	A2	none
seq437	5.18502	5.29561	1.41786	-2.80459	6.06804	-0.37524	0.380062	0.293067	0.93506	0.595035	0.99139	Bacteria	Firmicutes	Clostridia	Lachnospirales	Lachnospiraceae	none	none
seq711	1.32028	3.28998	0.992373	0.378634	6.6659	0.0655414	0.451713	0.854163	1	0.720509	0.992443	Bacteria	Firmicutes	Clostridia	Clostridia vadinBB60 group	none	none	none
seq606	1.68233	2.98648	1.35521	-1.6755	6.5962	-0.221376	0.404985	0.613877	0.994031	0.638562	0.99267	Bacteria	Firmicutes	Clostridia	Lachnospirales	Lachnospiraceae	Acetatifactor	none
seq201	5.18146	6.2752	4.89968	-1.33157	6.13849	-0.191389	0.3125	0.889331	1	0.364042	0.992715	Bacteria	Bacteroidota	Bacteroidia	Bacteroidales	Tannerellaceae	Parabacteroides	none
seq623	3.32741	2.75268	3.52881	0.649724	5.30724	0.128899	0.4125	0.576582	0.98898	0.640016	0.993258	Bacteria	Firmicutes	Clostridia	Lachnospirales	Lachnospiraceae	Lachnospiraceae UCG-006	none
seq361	-0.614105	-0.428114	-0.903888	-0.345006	5.71586	-0.0547626	0.454829	0.744218	0.992761	0.782129	0.993426	Bacteria	Firmicutes	Clostridia	Lachnospirales	Lachnospiraceae	Lachnoclostridium	none
seq274	-0.926596	-1.01785	-0.778386	-0.859867	6.92049	-0.113017	0.4375	0.665922	0.994107	0.766301	0.993925	Bacteria	Firmicutes	Clostridia	Lachnospirales	Lachnospiraceae	Lachnospiraceae NK4A136 group	none
seq792	-1.43626	-1.36773	-1.68431	-0.608206	7.30276	-0.0760597	0.4625	0.795323	0.998726	0.825994	0.994179	Bacteria	Firmicutes	Clostridia	Oscillospirales	Oscillospiraceae	none	none
seq273	-1.0372	-1.03553	-1.04187	-0.638796	7.80166	-0.0798717	0.47352	0.691745	0.996844	0.761431	0.995117	Bacteria	Firmicutes	Clostridia	Lachnospirales	Lachnospiraceae	Lachnospiraceae NK4A136 group	none
seq1561	-0.394787	-0.655835	-0.0727162	0.0411191	5.60078	0.00635922	0.495327	0.832389	1	0.830662	0.996233	Bacteria	Bacteroidota	Bacteroidia	Bacteroidales	Bacteroidaceae	Bacteroides	vulgatus
seq487	1.57851	1.91112	1.13048	-1.16973	5.22567	-0.180249	0.426791	0.722079	0.994813	0.737994	0.996294	Bacteria	Firmicutes	Clostridia	Oscillospirales	Oscillospiraceae	Colidextribacter	none
seq830	1.61531	2.18489	1.26499	-0.476383	5.30046	-0.0743696	0.446875	0.787745	0.999325	0.777564	0.997269	Bacteria	Firmicutes	Clostridia	Oscillospirales	Oscillospiraceae	Intestinimonas	none
seq247	-0.592547	-0.634113	-0.587767	-0.863158	7.18338	-0.0920343	0.4625	0.640067	0.986928	0.7917	0.997398	Bacteria	Firmicutes	Bacilli	Erysipelotrichales	Erysipelatoclostridiaceae	Erysipelatoclostridium	none
seq777	1.06688	2.94491	0.213476	-1.08426	7.14907	-0.161322	0.398754	0.645247	0.995723	0.66183	0.998082	Bacteria	Firmicutes	Clostridia	Lachnospirales	Lachnospiraceae	none	none
seq250	1.60935	3.40162	1.30447	0.0897861	7.37341	0.0148702	0.49375	0.793473	1	0.775298	0.998589	Bacteria	Actinobacteriota	Coriobacteriia	Coriobacteriales	Eggerthellaceae	Enterorhabdus	none
seq41	1.03581	3.14216	0.409807	0.881941	8.62222	0.0985315	0.44375	0.886637	1	0.764171	0.998671	Bacteria	Bacteroidota	Bacteroidia	Bacteroidales	Muribaculaceae	none	none
seq628	0.0957043	-0.489095	0.996672	0.0381814	6.28561	0.00826317	0.498442	0.817693	0.999528	0.838778	0.998899	Bacteria	Firmicutes	Clostridia	Lachnospirales	Lachnospiraceae	Lachnospiraceae NK4A136 group	none
seq768	0.357953	-0.0807176	1.15345	-0.332327	5.42266	-0.0560518	0.476636	0.800819	0.994871	0.853152	0.998911	Bacteria	Firmicutes	Clostridia	Peptostreptococcales-Tissierellales	Anaerovoracaceae	Family XIII AD3011 group	none
seq829	0.180281	-0.55305	1.31632	0.171788	6.70625	0.0319828	0.492212	0.739868	0.99877	0.771104	0.999326	Bacteria	Firmicutes	Clostridia	Oscillospirales	Oscillospiraceae	Oscillibacter	none
seq403	5.20712	5.33019	3.97745	-0.283101	6.37884	-0.0407366	0.451713	0.816585	1	0.800629	0.999499	Bacteria	Bacteroidota	Bacteroidia	Bacteroidales	Rikenellaceae	Alistipes	none
seq475	1.42198	2.61092	1.18652	-0.607101	5.74651	-0.090782	0.445483	0.803061	0.999314	0.819298	0.999698	Bacteria	Firmicutes	Clostridia	Lachnospirales	Lachnospiraceae	none	none
seq443	1.7334	2.46364	1.248	-0.726425	6.07053	-0.0900922	0.457944	0.779016	0.999929	0.83472	0.999729	Bacteria	Firmicutes	Clostridia	Lachnospirales	Lachnospiraceae	none	none
seq111	5.86466	5.57974	5.86666	0.0473737	6.2029	0.00688813	0.490625	0.631142	0.999882	0.835396	1	Bacteria	Firmicutes	Bacilli	Lactobacillales	Lactobacillaceae	HT002	none
seq174	2.90707	3.14815	1.35089	-0.0913246	6.59239	-0.011974	0.49375	0.77647	1	0.874763	1	Bacteria	Firmicutes	Clostridia	Oscillospirales	Oscillospiraceae	none	none
seq259	3.91292	4.14605	3.53669	0.65283	5.8171	0.0891739	0.446875	0.783423	1	0.78869	1	Bacteria	Actinobacteriota	Coriobacteriia	Coriobacteriales	Eggerthellaceae	Enterorhabdus	none
seq262	3.06543	4.28421	3.06514	-0.0624469	6.15636	-0.0157837	0.496875	0.841813	1	0.847369	1	Bacteria	Firmicutes	Clostridia	Lachnospirales	Lachnospiraceae	Lachnoclostridium	none
seq3	9.31006	9.30218	9.31814	-0.139712	1.34471	-0.13408	0.440625	0.773241	1	0.830492	1	Bacteria	Bacteroidota	Bacteroidia	Bacteroidales	Muribaculaceae	none	none
seq330	6.22118	7.26194	1.30566	-1.7711	8.92182	-0.18017	0.4081	0.526309	0.997561	0.683103	1	Bacteria	Bacteroidota	Bacteroidia	Bacteroidales	Rikenellaceae	Rikenella	none
seq342	5.39466	5.50956	3.66289	-1.54753	4.98288	-0.315107	0.34375	0.510025	0.998881	0.516504	1	Bacteria	Bacteroidota	Bacteroidia	Bacteroidales	Bacteroidaceae	Bacteroides	faecichinchillae
seq347	3.63186	3.56148	3.7446	-0.0269637	6.63507	-0.0039365	0.496875	0.737692	1	0.89465	1	Bacteria	Firmicutes	Clostridia	Lachnospirales	Lachnospiraceae	A2	none
seq371	3.85175	4.15704	2.55024	-0.562706	5.10346	-0.0948886	0.429907	0.819462	1	0.774587	1	Bacteria	Bacteroidota	Bacteroidia	Bacteroidales	Muribaculaceae	none	none
seq55	5.06269	5.43894	1.29542	-0.323725	7.72953	-0.0356392	0.492212	0.71948	1	0.838305	1	Bacteria	Bacteroidota	Bacteroidia	Bacteroidales	Muribaculaceae	none	none
seq57	5.18819	5.5767	3.79066	-0.972557	6.1302	-0.136997	0.479751	0.752073	1	0.953463	1	Bacteria	Bacteroidota	Bacteroidia	Bacteroidales	Muribaculaceae	none	none
seq63	4.53448	4.88588	1.20351	0.141507	7.95339	0.014037	0.495327	0.710505	1	0.849871	1	Bacteria	Bacteroidota	Bacteroidia	Bacteroidales	Muribaculaceae	none	none
seq64	4.92225	5.28396	1.4634	-2.73564	7.11055	-0.36226	0.425	0.471439	0.998584	0.835227	1	Bacteria	Bacteroidota	Bacteroidia	Bacteroidales	Muribaculaceae	none	none
seq77	5.42469	5.60169	5.33351	-0.0206963	5.6922	-0.005225	0.498442	0.585935	0.999757	0.91873	1	Bacteria	Firmicutes	Clostridia	Lachnospirales	Lachnospiraceae	Lachnoclostridium	none
seq787	2.86059	3.50554	2.6462	-0.384524	4.04589	-0.0964465	0.4375	0.868762	1	0.790212	1	Bacteria	Firmicutes	Clostridia	Clostridia vadinBB60 group	none	none	none
seq86	5.09566	4.33851	5.10498	0.0606154	7.06157	0.00825842	0.489097	0.756961	1	0.842972	1	Bacteria	Firmicutes	Clostridia	Oscillospirales	Oscillospiraceae	Colidextribacter	none

## Sheet: Hf-Lfi vs. Chow
ASV	rab.all	rab.win.1	rab.win.2	diff.btw	diff.win	effect	overlap	we.ep	we.eBH	wi.ep	wi.eBH	Kingdom	Phylum	Class	Order	Family	Genus	Species
seq103	2.35667	-2.0596	6.79672	9.04349	2.93807	2.77239	0.000219272	0.000843595	0.0520885	0	0	Bacteria	Bacteroidota	Bacteroidia	Bacteroidales	Muribaculaceae	none	none
seq134	-0.29417	-2.67366	5.90563	8.28735	2.92856	2.87335	0.000219272	0.000347578	0.02914	0	0	Bacteria	Firmicutes	Clostridia	Lachnospirales	Lachnospiraceae	Lachnospiraceae NK4A136 group	bacterium
seq160	-0.465101	-2.74798	6.92426	9.35222	2.69601	3.52845	0.000219272	0.000276222	0.0179164	0	0	Bacteria	Bacteroidota	Bacteroidia	Bacteroidales	Muribaculaceae	none	none
seq490	-0.353753	-2.55451	5.40943	7.83584	2.7043	2.89817	0.000219272	0.000804023	0.0374785	0	0	Bacteria	Actinobacteriota	Coriobacteriia	Coriobacteriales	Eggerthellaceae	Enterorhabdus	none
seq50	2.57301	-2.30807	9.02753	11.3453	3.7917	2.94911	0.000219272	0.000295915	0.0276398	0	0	Bacteria	Bacteroidota	Bacteroidia	Bacteroidales	Rikenellaceae	Alistipes	none
seq318	5.91243	2.46891	7.57531	5.10772	4.13015	1.25238	0.0124691	0.0138022	0.241817	0.000986427	0.0248735	Bacteria	Bacteroidota	Bacteroidia	Bacteroidales	Muribaculaceae	none	none
seq102	10.3896	11.1202	6.43515	-4.48364	1.25468	-3.79045	0.000219272	7.67114e-05	0.015479	0.00252525	0.0298505	Bacteria	Desulfobacterota	Desulfovibrionia	Desulfovibrionales	Desulfovibrionaceae	Desulfovibrio	none
seq117	8.9778	10.3416	1.44804	-8.68237	3.19577	-2.87854	0.000219272	0.00416673	0.0769503	0.00252525	0.0298505	Bacteria	Firmicutes	Clostridia	Oscillospirales	Oscillospiraceae	Colidextribacter	none
seq125	10.0988	10.5069	-0.893927	-11.4662	3.30379	-3.72481	0.000219272	0.00268287	0.0567313	0.00252525	0.0298505	Bacteria	Firmicutes	Clostridia	Clostridia vadinBB60 group	none	none	none
seq153	8.89616	9.37702	5.73151	-3.84782	1.56624	-2.97443	0.000219272	0.0207586	0.167832	0.00252525	0.0298505	Bacteria	Firmicutes	Clostridia	Lachnospirales	Lachnospiraceae	none	none
seq168	7.41816	7.92239	4.16336	-3.66053	2.92429	-1.2845	0.000219272	0.0448005	0.291808	0.00252525	0.0298505	Bacteria	Firmicutes	Clostridia	Oscillospirales	Oscillospiraceae	none	none
seq179	4.99119	5.7099	-2.22845	-8.15326	3.11523	-2.49191	0.000219272	0.0064631	0.0870659	0.00252525	0.0298505	Bacteria	Firmicutes	Clostridia	Lachnospirales	Lachnospiraceae	Lachnoclostridium	none
seq195	7.39483	8.51613	3.64553	-4.65962	3.4107	-1.66605	0.000219272	0.0299587	0.2271	0.00252525	0.0298505	Bacteria	Firmicutes	Clostridia	Lachnospirales	Lachnospiraceae	Tuzzerella	none
seq199	7.78935	8.57822	-0.843796	-9.34862	4.23656	-2.11155	0.000219272	0.0100412	0.123554	0.00252525	0.0298505	Bacteria	Firmicutes	Clostridia	Oscillospirales	Oscillospiraceae	Colidextribacter	none
seq203	6.60255	7.26098	1.33486	-5.87256	4.19336	-1.47843	0.000219272	0.0310335	0.233053	0.00252525	0.0298505	Bacteria	Firmicutes	Clostridia	Oscillospirales	Oscillospiraceae	Oscillibacter	none
seq214	7.53237	8.05211	1.44017	-6.73678	3.92362	-1.81029	0.000219272	0.0146997	0.150552	0.00252525	0.0298505	Bacteria	Firmicutes	Clostridia	Oscillospirales	Oscillospiraceae	Colidextribacter	none
seq23	9.28565	9.79256	7.81353	-1.92147	1.02543	-1.69405	0.000219272	0.12778	0.598122	0.00252525	0.0298505	Bacteria	Bacteroidota	Bacteroidia	Bacteroidales	Rikenellaceae	Alistipes	none
seq247	6.30777	7.75153	-0.671899	-8.10748	3.42523	-2.42417	0.000219272	0.00409511	0.0677072	0.00252525	0.0298505	Bacteria	Firmicutes	Bacilli	Erysipelotrichales	Erysipelatoclostridiaceae	Erysipelatoclostridium	none
seq26	8.16073	8.86847	1.40744	-7.46709	3.90429	-2.00012	0.000219272	0.0108828	0.126194	0.00252525	0.0298505	Bacteria	Bacteroidota	Bacteroidia	Bacteroidales	Tannerellaceae	none	none
seq274	5.94111	6.68842	-0.999787	-7.41767	3.70746	-1.90502	0.000219272	0.014366	0.147402	0.00252525	0.0298505	Bacteria	Firmicutes	Clostridia	Lachnospirales	Lachnospiraceae	Lachnospiraceae NK4A136 group	none
seq28	10.7095	12.1178	5.56928	-6.7324	2.25937	-3.08607	0.000219272	0.00547073	0.0810379	0.00252525	0.0298505	Bacteria	Bacteroidota	Bacteroidia	Bacteroidales	Bacteroidaceae	Bacteroides	vulgatus
seq286	6.57337	7.76934	-2.21809	-9.88399	3.14077	-3.11361	0.000219272	0.00359219	0.0633149	0.00252525	0.0298505	Bacteria	Firmicutes	Clostridia	Lachnospirales	Lachnospiraceae	none	none
seq290	7.26211	8.04542	-1.00613	-9.34507	4.09122	-2.08298	0.000219272	0.0082966	0.110947	0.00252525	0.0298505	Bacteria	Firmicutes	Clostridia	Lachnospirales	Lachnospiraceae	none	none
seq327	6.71605	7.30278	1.38448	-6.19478	4.04469	-1.55584	0.000219272	0.023123	0.192903	0.00252525	0.0298505	Bacteria	Firmicutes	Clostridia	Oscillospirales	Ruminococcaceae	none	none
seq335	6.78829	8.21874	-2.14768	-10.4288	3.10224	-3.12746	0.000219272	0.00327001	0.0491544	0.00252525	0.0298505	Bacteria	Firmicutes	Clostridia	Lachnospirales	Lachnospiraceae	none	none
seq341	5.45157	6.5454	1.5059	-4.88622	2.83545	-1.88254	0.000219272	0.0210224	0.179094	0.00252525	0.0298505	Bacteria	Firmicutes	Clostridia	Oscillospirales	Oscillospiraceae	none	none
seq352	6.98832	8.34949	1.14736	-6.91497	3.87175	-1.83246	0.000219272	0.0143494	0.147653	0.00252525	0.0298505	Bacteria	Bacteroidota	Bacteroidia	Bacteroidales	Tannerellaceae	Parabacteroides	none
seq362	7.44926	8.07844	1.09814	-7.10661	3.4135	-2.23616	0.000219272	0.00891721	0.112245	0.00252525	0.0298505	Bacteria	Firmicutes	Clostridia	Lachnospirales	Lachnospiraceae	none	none
seq389	7.55714	8.03236	1.58019	-6.54592	3.28531	-2.18042	0.000219272	0.0154151	0.150307	0.00252525	0.0298505	Bacteria	Firmicutes	Clostridia	Oscillospirales	Ruminococcaceae	none	none
seq413	5.87166	6.81989	0.553541	-6.50362	2.37796	-2.82017	0.000219272	0.00651243	0.0839577	0.00252525	0.0298505	Bacteria	Firmicutes	Clostridia	Peptococcales	Peptococcaceae	Peptococcus	none
seq42	10.592	11.7434	5.40226	-5.92426	1.548	-3.75543	0.000219272	0.000203056	0.0222399	0.00252525	0.0298505	Bacteria	Bacteroidota	Bacteroidia	Bacteroidales	Bacteroidaceae	Bacteroides	none
seq49	9.73073	10.5628	5.01358	-5.77688	1.44553	-4.10821	0.000219272	0.015734	0.149776	0.00252525	0.0298505	Bacteria	Desulfobacterota	Desulfovibrionia	Desulfovibrionales	Desulfovibrionaceae	Bilophila	none
seq530	5.07668	6.42471	-2.1206	-8.34838	2.93409	-2.80671	0.000219272	0.00397589	0.0695473	0.00252525	0.0298505	Bacteria	Firmicutes	Clostridia	Oscillospirales	Oscillospiraceae	none	none
seq562	6.76155	7.03226	4.42714	-3.06387	1.56973	-1.77628	0.0031465	0.0103266	0.125041	0.00252525	0.0298505	Bacteria	Firmicutes	Clostridia	Oscillospirales	Oscillospiraceae	Intestinimonas	none
seq568	6.36124	7.21111	-0.767033	-8.18729	3.51809	-2.16613	0.000219272	0.00914839	0.113331	0.00252525	0.0298505	Bacteria	Firmicutes	Clostridia	Lachnospirales	Lachnospiraceae	none	none
seq593	6.76843	7.48116	-2.24555	-10.0096	2.81792	-3.52241	0.000219272	0.00269673	0.0537557	0.00252525	0.0298505	Bacteria	Firmicutes	Clostridia	Lachnospirales	Lachnospiraceae	Lachnoclostridium	none
seq599	6.48493	7.07541	-2.26253	-9.50194	2.85378	-3.22024	0.000219272	0.00302214	0.0582157	0.00252525	0.0298505	Bacteria	Firmicutes	Clostridia	Lachnospirales	Lachnospiraceae	Lachnoclostridium	none
seq602	5.42352	6.05636	1.72946	-4.62321	2.76324	-1.98937	0.000219272	0.0166296	0.153247	0.00252525	0.0298505	Bacteria	Firmicutes	Clostridia	Lachnospirales	Lachnospiraceae	none	none
seq622	5.45569	5.76092	1.3495	-4.49714	3.01511	-1.6411	0.000219272	0.0273941	0.211568	0.00252525	0.0298505	Bacteria	Firmicutes	Clostridia	Lachnospirales	Lachnospiraceae	GCA-900066575	none
seq653	5.39726	5.93661	-2.24336	-8.1225	3.03105	-2.91075	0.000219272	0.00721135	0.0921151	0.00252525	0.0298505	Bacteria	Firmicutes	Clostridia	Lachnospirales	Lachnospiraceae	GCA-900066575	none
seq74	8.97607	10.2695	-0.820595	-10.8856	3.98493	-2.67466	0.000219272	0.00333364	0.0671387	0.00252525	0.0298505	Bacteria	Bacteroidota	Bacteroidia	Bacteroidales	Bacteroidaceae	Bacteroides	vulgatus
seq75	7.9442	8.57942	6.1225	-2.56557	0.98706	-2.60873	0.000219272	0.00110379	0.045394	0.00252525	0.0298505	Bacteria	Firmicutes	Clostridia	Oscillospirales	Oscillospiraceae	Intestinimonas	none
seq845	5.16099	6.18816	-1.07906	-7.30452	3.74295	-1.86058	0.000219272	0.0139552	0.140318	0.00252525	0.0298505	Bacteria	Firmicutes	Clostridia	Lachnospirales	Lachnospiraceae	none	none
seq863	5.1226	5.46101	-2.31809	-7.64972	3.04786	-2.51472	0.000219272	0.00703084	0.0953032	0.00252525	0.0298505	Bacteria	Firmicutes	Clostridia	Lachnospirales	Lachnospiraceae	Lachnospiraceae UCG-006	none
seq87	5.95532	6.65257	-0.872237	-7.4054	3.76073	-1.80821	0.000219272	0.0126275	0.136894	0.00252525	0.0298505	Bacteria	Bacteroidota	Bacteroidia	Bacteroidales	Bacteroidaceae	Bacteroides	none
seq871	5.28643	5.9198	-2.13521	-8.38796	3.06618	-2.61736	0.000219272	0.00471524	0.0727566	0.00252525	0.0298505	Bacteria	Firmicutes	Clostridia	Lachnospirales	Lachnospiraceae	none	none
seq99	10.552	11.15	5.77141	-5.33842	1.66641	-2.9798	0.000219272	0.021631	0.17738	0.00252525	0.0298505	Bacteria	Desulfobacterota	Desulfovibrionia	Desulfovibrionales	Desulfovibrionaceae	Desulfovibrio	none
seq172	8.02498	9.20798	6.5641	-2.70606	1.28524	-2.08283	0.000219272	0.00102846	0.0466994	0.00254498	0.0299824	Bacteria	Actinobacteriota	Coriobacteriia	Coriobacteriales	Eggerthellaceae	Enterorhabdus	none
seq201	7.86866	9.50955	4.97211	-4.63159	2.24137	-2.44124	0.000219272	0.0174916	0.147474	0.00254498	0.0299824	Bacteria	Bacteroidota	Bacteroidia	Bacteroidales	Tannerellaceae	Parabacteroides	none
seq170	7.33232	9.41712	-1.21031	-9.90098	4.49044	-2.06192	0.000219272	0.00831981	0.112192	0.00258444	0.0302742	Bacteria	Firmicutes	Clostridia	Lachnospirales	Lachnospiraceae	Lachnospiraceae NK4A136 group	none
seq357	5.2566	5.86111	1.45021	-4.69872	3.29943	-1.36822	0.000219272	0.0345273	0.246531	0.00260417	0.0304578	Bacteria	Firmicutes	Clostridia	Lachnospirales	Lachnospiraceae	none	none
seq13	9.05005	9.59598	8.17126	-1.35785	0.742669	-1.91799	0.0031465	0.00426539	0.0822718	0.0026239	0.0306539	Bacteria	Bacteroidota	Bacteroidia	Bacteroidales	Rikenellaceae	Alistipes	none
seq792	5.79384	6.42545	-1.19312	-7.67991	4.48771	-1.4709	0.0031465	0.023545	0.196455	0.00264362	0.0307072	Bacteria	Firmicutes	Clostridia	Oscillospirales	Oscillospiraceae	none	none
seq446	5.29887	6.04178	-0.733933	-6.89073	3.71182	-1.68901	0.000219272	0.0182561	0.16931	0.00264362	0.0307221	Bacteria	Firmicutes	Clostridia	Lachnospirales	Lachnospiraceae	none	none
seq307	4.30646	6.58608	-2.2913	-8.88503	3.70252	-2.46132	0.000219272	0.00435385	0.0682884	0.00264362	0.0307334	Bacteria	Firmicutes	Bacilli	Lactobacillales	Streptococcaceae	Streptococcus	none
seq236	6.18165	6.96348	4.27895	-3.33237	2.75174	-1.44798	0.0031465	0.0361188	0.247791	0.00268308	0.0310354	Bacteria	Firmicutes	Clostridia	Oscillospirales	Oscillospiraceae	none	none
seq33	8.64479	9.54105	5.72654	-3.99444	2.32315	-1.67154	0.0062465	0.0287657	0.218168	0.00278172	0.031845	Bacteria	Bacteroidota	Bacteroidia	Bacteroidales	Muribaculaceae	none	none
seq1349	3.89647	5.02913	-0.999137	-5.8254	3.43357	-1.65913	0.0031465	0.0206835	0.17992	0.00290009	0.0325929	Bacteria	Firmicutes	Clostridia	Oscillospirales	Oscillospiraceae	Intestinimonas	none
seq164	6.47799	9.2938	-1.83642	-10.5267	4.4397	-1.88583	0.0031465	0.0104321	0.126838	0.00297901	0.0331041	Bacteria	Firmicutes	Clostridia	Lachnospirales	Lachnospiraceae	GCA-900066575	none
seq32	6.92126	9.01475	0.288323	-7.99415	5.17869	-1.41401	0.0062465	0.0280827	0.220501	0.00309738	0.0341929	Bacteria	Firmicutes	Bacilli	Lactobacillales	Lactobacillaceae	Ligilactobacillus	none
seq338	5.76417	6.74865	4.40362	-2.41406	1.49548	-1.56112	0.0124691	0.0894972	0.463499	0.00327494	0.0352895	Bacteria	Firmicutes	Clostridia	Lachnospirales	Lachnospiraceae	none	none
seq314	7.22997	8.77412	3.51646	-5.26701	3.12767	-1.67431	0.00935646	0.0155083	0.148172	0.00331439	0.0360088	Bacteria	Bacteroidota	Bacteroidia	Bacteroidales	Tannerellaceae	Parabacteroides	none
seq303	7.01827	8.75872	4.63899	-4.69046	4.24454	-1.38101	0.0124691	0.0328047	0.239308	0.00353141	0.0366796	Bacteria	Bacteroidota	Bacteroidia	Bacteroidales	Tannerellaceae	Parabacteroides	none
seq24	9.04013	10.2018	5.33244	-4.41138	1.8868	-2.2529	0.0218114	0.00126983	0.0515138	0.00384706	0.0401734	Bacteria	Desulfobacterota	Desulfovibrionia	Desulfovibrionales	Desulfovibrionaceae	none	none
seq1105	2.49343	3.79122	-2.10689	-5.70771	3.05035	-1.83048	0.012508	0.0168373	0.149545	0.00469539	0.0435492	Bacteria	Firmicutes	Clostridia	Lachnospirales	Lachnospiraceae	none	none
seq349	3.2533	4.37181	-1.02418	-5.20592	3.22087	-1.53287	0.0186969	0.0256036	0.199316	0.00449811	0.0438107	Bacteria	Firmicutes	Clostridia	Lachnospirales	Lachnospiraceae	none	none
seq296	6.40958	7.60249	4.44017	-3.165	1.85495	-1.62167	0.0187553	0.0400139	0.261265	0.00495186	0.0466797	Bacteria	Firmicutes	Clostridia	Lachnospirales	Lachnospiraceae	none	none
seq249	6.26267	8.01393	4.41225	-3.2456	1.93626	-1.50179	0.0280409	0.0345309	0.232076	0.00499132	0.0483238	Bacteria	Firmicutes	Clostridia	Oscillospirales	Oscillospiraceae	none	none
seq61	6.7211	7.47273	4.48834	-3.08891	3.13088	-1.10048	0.0342708	0.0513992	0.318796	0.00576073	0.0539812	Bacteria	Bacteroidota	Bacteroidia	Bacteroidales	Bacteroidaceae	Bacteroides	uniformis
seq174	7.28532	8.60174	1.37639	-6.82047	4.83253	-1.19817	0.0373858	0.044661	0.294379	0.00749684	0.0629743	Bacteria	Firmicutes	Clostridia	Oscillospirales	Oscillospiraceae	none	none
seq392	4.92965	5.4096	1.54261	-3.96959	3.42579	-1.05644	0.0406274	0.0658931	0.378636	0.00765467	0.0634926	Bacteria	Firmicutes	Clostridia	Oscillospirales	Oscillospiraceae	Colidextribacter	none
seq325	5.54494	5.92227	-1.22691	-7.04425	4.48558	-1.32681	0.0437522	0.0312798	0.23331	0.00779277	0.064822	Bacteria	Firmicutes	Clostridia	Lachnospirales	Lachnospiraceae	Lachnospiraceae UCG-006	none
seq475	5.28398	6.53167	1.31129	-4.84403	3.88436	-1.30521	0.0498462	0.0251931	0.202881	0.00802951	0.067206	Bacteria	Firmicutes	Clostridia	Lachnospirales	Lachnospiraceae	none	none
seq20	9.76563	11.0901	7.18663	-3.85093	2.78679	-1.79345	0.0406274	0.00489952	0.0910001	0.00806897	0.0673715	Bacteria	Bacteroidota	Bacteroidia	Bacteroidales	Marinifilaceae	Odoribacter	none
seq17	7.81236	8.93286	4.57742	-4.14973	3.35899	-1.17585	0.0531268	0.0426586	0.286009	0.00828598	0.0685297	Bacteria	Bacteroidota	Bacteroidia	Bacteroidales	Rikenellaceae	Alistipes	none
seq4	6.32566	5.85595	8.03108	2.33732	1.41254	1.56545	0.0436159	0.0164848	0.256858	0.00475458	0.0717557	Bacteria	Bacteroidota	Bacteroidia	Bacteroidales	Prevotellaceae	Prevotellaceae UCG-001	none
seq312	6.26104	7.48817	3.00358	-4.31903	2.96561	-1.40319	0.0687514	0.0310057	0.231072	0.00927241	0.0754314	Bacteria	Firmicutes	Clostridia	Oscillospirales	Oscillospiraceae	none	none
seq69	7.93792	10.6785	1.52701	-8.67718	5.69392	-1.59248	0.0498462	0.0113496	0.130147	0.00962753	0.0775627	Bacteria	Firmicutes	Clostridia	Lachnospirales	Lachnospiraceae	none	none
seq169	5.64974	8.09576	-0.931966	-8.27747	4.31507	-1.57418	0.0560765	0.016927	0.163068	0.0102786	0.0814145	Bacteria	Proteobacteria	Alphaproteobacteria	Rhodospirillales	none	none	none
seq10	9.44504	11.2825	6.08109	-4.5115	2.519	-1.60479	0.0625015	0.00396167	0.0840363	0.010614	0.0832121	Bacteria	Deferribacterota	Deferribacteres	Deferribacterales	Deferribacteraceae	Mucispirillum	schaedleri
seq60	11.2845	11.8323	6.46844	-5.42681	4.96167	-1.15782	0.0593766	0.0507443	0.322261	0.0106929	0.083752	Bacteria	Bacteroidota	Bacteroidia	Bacteroidales	Rikenellaceae	Rikenellaceae RC9 gut group	none
seq1119	-0.706205	-2.67203	3.30182	6.22863	3.77247	1.45091	0.0531268	0.0241112	0.185055	0.0105153	0.0895393	Bacteria	Firmicutes	Clostridia	Oscillospirales	Oscillospiraceae	none	none
seq1316	-0.67225	-2.73023	3.48566	5.77565	3.75529	1.44876	0.0531268	0.0186057	0.186476	0.0102588	0.090944	Bacteria	Bacteroidota	Bacteroidia	Bacteroidales	Muribaculaceae	none	none
seq474	-0.907424	-2.89464	3.8822	6.62983	3.42122	1.76159	0.0562517	0.0183211	0.163381	0.010831	0.0914647	Bacteria	Firmicutes	Clostridia	Lachnospirales	Lachnospiraceae	none	none
seq83	-0.798757	-2.60335	4.80976	7.70233	5.0589	1.44555	0.0437522	0.0177964	0.207057	0.0106534	0.092276	Bacteria	Desulfobacterota	Desulfovibrionia	Desulfovibrionales	Desulfovibrionaceae	Desulfovibrio	none
seq280	6.63754	7.48637	4.83868	-2.49529	3.34163	-0.867398	0.0778828	0.0810033	0.43631	0.0122909	0.0923664	Bacteria	Bacteroidota	Bacteroidia	Bacteroidales	Rikenellaceae	Alistipes	none
seq97	-0.755127	-2.73892	5.77796	8.42315	4.29924	1.80988	0.0500019	0.0156951	0.158295	0.011699	0.0983883	Bacteria	Bacteroidota	Bacteroidia	Bacteroidales	Muribaculaceae	none	none
seq1563	1.90873	2.57365	-1.49256	-4.05154	2.6132	-1.46539	0.0373858	0.034238	0.226587	0.0171638	0.0992435	Bacteria	Firmicutes	Clostridia	Oscillospirales	Oscillospiraceae	Colidextribacter	none
seq461	-0.654756	-2.4556	5.44328	7.34672	3.75587	1.77879	0.0591916	0.018632	0.167988	0.0136127	0.104141	Bacteria	Bacteroidota	Bacteroidia	Bacteroidales	Muribaculaceae	none	none
seq462	5.57976	8.00226	-2.3517	-9.94455	4.9054	-1.8351	0.0747676	0.00641593	0.0853134	0.0158223	0.105466	Bacteria	Firmicutes	Clostridia	Lachnospirales	Lachnospiraceae	Lachnospiraceae NK4A136 group	none
seq507	5.80791	8.9196	-2.44658	-10.5673	4.60751	-2.00426	0.0529613	0.00654952	0.0801085	0.0166706	0.109709	Bacteria	Firmicutes	Clostridia	Lachnospirales	Lachnospiraceae	Roseburia	none
seq578	3.45054	3.93688	1.40617	-2.4342	3.00509	-0.893758	0.0656264	0.0803904	0.430319	0.0174795	0.113747	Bacteria	Firmicutes	Clostridia	Oscillospirales	Oscillospiraceae	NK4A214 group	none
seq148	3.87761	5.28414	-2.31243	-7.20355	4.36797	-1.56106	0.0716524	0.0143754	0.133502	0.0176768	0.114697	Bacteria	Bacteroidota	Bacteroidia	Bacteroidales	Bacteroidaceae	Bacteroides	acidifaciens/congonensis
seq616	4.97213	6.97246	-2.19696	-8.88205	5.03021	-1.53292	0.0781262	0.0104495	0.107464	0.0174992	0.114949	Bacteria	Firmicutes	Clostridia	Lachnospirales	Lachnospiraceae	Lachnoclostridium	none
seq348	5.22661	7.42129	-2.33632	-9.28372	4.22353	-1.78091	0.0685372	0.00807026	0.0957266	0.017953	0.117377	Bacteria	Firmicutes	Bacilli	Lactobacillales	Lactobacillaceae	Ligilactobacillus	none
seq776	3.38969	5.44443	-2.13974	-6.93831	4.3642	-1.55944	0.0778828	0.0231029	0.156598	0.0180911	0.117405	Bacteria	Firmicutes	Clostridia	Lachnospirales	Lachnospiraceae	Acetatifactor	muris
seq551	3.28653	5.28587	-2.04673	-6.76079	3.80961	-1.6122	0.0843761	0.0152548	0.137642	0.0180122	0.1182	Bacteria	Firmicutes	Clostridia	Oscillospirales	Oscillospiraceae	Oscillibacter	none
seq360	5.04385	7.76898	-2.16159	-9.48688	4.48494	-1.89909	0.0841132	0.0108087	0.107518	0.0183673	0.11938	Bacteria	Firmicutes	Clostridia	Oscillospirales	Oscillospiraceae	Colidextribacter	none
seq833	4.3371	5.92392	-2.30093	-7.8465	4.54016	-1.5626	0.0747676	0.0186814	0.141989	0.0185054	0.119476	Bacteria	Firmicutes	Clostridia	Lachnospirales	Lachnospiraceae	Lachnoclostridium	none
seq210	3.47394	4.87727	-2.21279	-6.83463	4.50884	-1.49634	0.065422	0.0233986	0.175839	0.0186632	0.120256	Bacteria	Firmicutes	Clostridia	Lachnospirales	Lachnospiraceae	none	none
seq146	6.21815	9.34735	-2.2131	-11.1114	4.26515	-2.18743	0.0747676	0.00386435	0.0687959	0.0188013	0.120924	Bacteria	Firmicutes	Clostridia	Lachnospirales	Lachnospiraceae	none	none
seq460	4.23045	5.89198	-1.99249	-7.68761	4.24331	-1.62408	0.0781262	0.0179119	0.146101	0.0193142	0.122669	Bacteria	Firmicutes	Clostridia	Lachnospirales	Lachnospiraceae	Lachnoclostridium	none
seq1167	3.00741	5.13348	-2.20196	-6.73667	4.16196	-1.48195	0.0778828	0.0245227	0.179657	0.0194326	0.122715	Bacteria	Firmicutes	Clostridia	Oscillospirales	Oscillospiraceae	Oscillibacter	none
seq95	3.85944	-0.432347	10.8973	10.7295	6.97196	1.64343	0.0747676	0.00300986	0.126684	0.00761521	0.122968	Bacteria	Bacteroidota	Bacteroidia	Bacteroidales	Muribaculaceae	none	none
seq190	3.83324	5.01334	-2.25175	-6.77464	4.17184	-1.53486	0.0718763	0.0259045	0.166657	0.0193142	0.124287	Bacteria	Bacteroidota	Bacteroidia	Bacteroidales	Bacteroidaceae	Bacteroides	none
seq154	5.39997	7.17148	-2.12657	-9.30786	4.62258	-1.7772	0.0747676	0.0127132	0.110719	0.0194326	0.124623	Bacteria	Firmicutes	Clostridia	Oscillospirales	Oscillospiraceae	Oscillibacter	none
seq377	6.0309	8.87307	-2.03982	-10.6618	4.12368	-1.99741	0.0781262	0.00636172	0.0822336	0.0203007	0.128441	Bacteria	Firmicutes	Clostridia	Lachnospirales	Lachnospiraceae	Roseburia	none
seq43	6.06939	5.53771	7.42763	1.9658	1.53678	1.05515	0.080998	0.0636842	0.448661	0.00911458	0.131741	Bacteria	Bacteroidota	Bacteroidia	Bacteroidales	Muribaculaceae	none	none
seq1279	3.83124	5.06676	-2.22328	-6.88821	4.04966	-1.38796	0.0685372	0.0236096	0.178539	0.0211884	0.132088	Bacteria	Firmicutes	Clostridia	Christensenellales	Christensenellaceae	none	none
seq501	3.26938	4.99128	-2.05134	-6.79078	4.41311	-1.40803	0.0843761	0.0227721	0.173277	0.0217803	0.135222	Bacteria	Firmicutes	Clostridia	Oscillospirales	Oscillospiraceae	Oscillibacter	none
seq109	5.78803	7.02799	3.76058	-3.76694	3.49164	-0.955616	0.080998	0.0580482	0.346875	0.0201823	0.13537	Bacteria	Firmicutes	Clostridia	Oscillospirales	[Eubacterium] coprostanoligenes group	none	none
seq710	2.55127	5.30171	-2.26251	-6.87218	4.27675	-1.46013	0.0781262	0.0238107	0.17644	0.0222932	0.137917	Bacteria	Firmicutes	Clostridia	Lachnospirales	Lachnospiraceae	none	none
seq29	7.50731	8.25869	6.44897	-1.80126	1.22663	-1.48479	0.093751	0.00777701	0.109709	0.0207347	0.138048	Bacteria	Bacteroidota	Bacteroidia	Bacteroidales	Muribaculaceae	none	none
seq1310	2.65263	3.58815	-2.23349	-5.39381	4.39418	-1.20002	0.0903437	0.0470231	0.258465	0.0244042	0.144354	Bacteria	Firmicutes	Clostridia	Oscillospirales	Ruminococcaceae	Anaerotruncus	colihominis
seq1193	3.90726	4.94986	-0.905074	-5.0824	4.88557	-1.03624	0.0841132	0.0629776	0.345509	0.0237334	0.14675	Bacteria	Firmicutes	Clostridia	Peptostreptococcales-Tissierellales	Anaerovoracaceae	[Eubacterium] brachy group	none
seq62	6.69925	9.55584	-0.800115	-9.9911	5.33213	-1.64172	0.0968759	0.012166	0.122287	0.0238123	0.146991	Bacteria	Firmicutes	Clostridia	Lachnospirales	Lachnospiraceae	Lachnospiraceae NK4A136 group	none
seq361	4.59998	6.90255	-0.816578	-6.73763	5.01618	-1.1635	0.0778828	0.035901	0.237418	0.0245226	0.149904	Bacteria	Firmicutes	Clostridia	Lachnospirales	Lachnospiraceae	Lachnoclostridium	none
seq505	4.82141	6.86449	-0.841707	-7.48009	5.07096	-1.42589	0.093751	0.0267038	0.191448	0.0246212	0.151154	Bacteria	Firmicutes	Clostridia	Lachnospirales	Lachnospiraceae	none	none
seq441	4.4037	5.54644	-0.91567	-5.7471	5.0904	-1.05247	0.106251	0.0555149	0.313904	0.0247988	0.152629	Bacteria	Firmicutes	Clostridia	Lachnospirales	Lachnospiraceae	none	none
seq19	11.1812	11.4169	8.45447	-2.91674	1.38154	-1.61368	0.102805	0.0212258	0.189602	0.025292	0.159409	Bacteria	Bacteroidota	Bacteroidia	Bacteroidales	Muribaculaceae	none	none
seq124	1.52429	-1.24948	5.76695	6.35048	4.72246	1.36148	0.0965741	0.0289113	0.266873	0.017223	0.161453	Bacteria	Firmicutes	Clostridia	Lachnospirales	Lachnospiraceae	none	none
seq353	5.10003	7.72068	-1.04518	-8.00939	5.7165	-1.19481	0.093751	0.025713	0.196963	0.027837	0.166729	Bacteria	Firmicutes	Clostridia	Lachnospirales	Lachnospiraceae	GCA-900066575	none
seq473	4.676	5.70211	-0.770727	-5.72863	4.90174	-1.13221	0.109035	0.0511175	0.29796	0.0279948	0.1675	Bacteria	Firmicutes	Clostridia	Lachnospirales	Lachnospiraceae	Lachnoclostridium	none
seq185	-1.08689	-2.69085	5.21579	7.78732	4.83647	1.48055	0.0875011	0.0272153	0.258981	0.0209714	0.172802	Bacteria	Firmicutes	Clostridia	Lachnospirales	Lachnospiraceae	Roseburia	none
seq652	2.48987	-1.40784	5.54377	6.22098	5.28415	1.0076	0.0843761	0.0490721	0.347433	0.0193537	0.174843	Bacteria	Bacteroidota	Bacteroidia	Bacteroidales	Muribaculaceae	none	none
seq144	5.8556	6.42881	4.56322	-1.99381	2.67855	-0.784964	0.0996894	0.10399	0.520261	0.0293758	0.177092	Bacteria	Firmicutes	Clostridia	Lachnospirales	Lachnospiraceae	Lachnospiraceae UCG-006	none
seq166	-1.21557	-2.74399	6.80886	9.18275	4.47522	1.59439	0.100001	0.0308287	0.268864	0.0233586	0.181923	Bacteria	Firmicutes	Clostridia	Lachnospirales	Lachnospiraceae	Lachnospiraceae NK4A136 group	none
seq128	-1.07309	-2.68098	4.96545	7.22775	4.98902	1.30957	0.0996894	0.0334702	0.302367	0.0225103	0.18442	Bacteria	Firmicutes	Clostridia	Lachnospirales	Lachnospiraceae	Marvinbryantia	none
seq581	-0.902686	-2.52229	4.59686	6.35758	5.04052	1.21067	0.0872285	0.0385237	0.30139	0.030086	0.186543	Bacteria	Bacteroidota	Bacteroidia	Bacteroidales	Muribaculaceae	none	none
seq866	-0.890788	-2.39113	3.14063	5.46153	4.21258	1.15616	0.100001	0.0514492	0.312653	0.0300663	0.186685	Bacteria	Firmicutes	Clostridia	Lachnospirales	Lachnospiraceae	none	none
seq188	-1.01541	-2.69792	5.12589	7.11814	4.87829	1.30636	0.0841132	0.045199	0.296889	0.0377999	0.187222	Bacteria	Bacteroidota	Bacteroidia	Bacteroidales	Muribaculaceae	none	none
seq334	-1.01318	-2.54487	2.39733	4.86668	4.11944	1.12008	0.10592	0.0649352	0.341761	0.0315065	0.188153	Bacteria	Firmicutes	Clostridia	Lachnospirales	Lachnospiraceae	Lachnoclostridium	none
seq333	0.0668697	-2.24306	5.87216	7.48826	5.86405	1.24755	0.106251	0.0394941	0.31634	0.0234375	0.190767	Bacteria	Bacteroidota	Bacteroidia	Bacteroidales	Muribaculaceae	none	none
seq373	-1.06749	-2.65208	3.41766	5.64535	4.36367	1.19675	0.093751	0.0588778	0.32301	0.0374448	0.191137	Bacteria	Firmicutes	Clostridia	Clostridia vadinBB60 group	none	none	none
seq279	3.99474	5.32921	1.48999	-3.7953	4.11743	-0.897803	0.112501	0.106798	0.481455	0.0330256	0.192122	Bacteria	Firmicutes	Clostridia	Lachnospirales	Lachnospiraceae	none	none
seq198	5.96377	7.92247	2.08734	-5.32345	4.84313	-1.01185	0.118751	0.0422148	0.285221	0.0327888	0.194819	Bacteria	Firmicutes	Clostridia	Lachnospirales	Lachnospiraceae	none	none
seq419	-1.04291	-2.63884	4.8842	6.60366	5.04027	1.22709	0.0968759	0.04847	0.327449	0.0329269	0.198183	Bacteria	Bacteroidota	Bacteroidia	Bacteroidales	Muribaculaceae	none	none
seq401	3.73011	4.68441	1.17361	-3.28567	4.67592	-0.79439	0.115626	0.132229	0.540494	0.0350182	0.198878	Bacteria	Firmicutes	Clostridia	Lachnospirales	Lachnospiraceae	none	none
seq1857	1.42684	2.56374	-2.1354	-4.60255	3.65963	-1.15904	0.093751	0.066942	0.336975	0.0434817	0.199436	Bacteria	Firmicutes	Clostridia	Lachnospirales	Lachnospiraceae	none	none
seq35	10.0006	10.4507	5.59069	-4.65649	4.98903	-0.973839	0.115626	0.0663834	0.385103	0.0344263	0.199571	Bacteria	Bacteroidota	Bacteroidia	Bacteroidales	Muribaculaceae	none	none
seq130	-1.14118	-2.76658	5.11051	8.01833	5.9601	1.20105	0.109376	0.0489195	0.340656	0.0354127	0.203639	Bacteria	Firmicutes	Clostridia	Lachnospirales	Lachnospiraceae	A2	none
seq425	4.44907	5.0253	3.62547	-1.6598	2.36645	-0.744772	0.11215	0.0950428	0.482921	0.0367148	0.203811	Bacteria	Firmicutes	Clostridia	Oscillospirales	Oscillospiraceae	Colidextribacter	none
seq1538	0.958356	2.00558	-1.60168	-3.48685	2.87077	-1.05762	0.0903437	0.0606961	0.322826	0.045277	0.204586	Bacteria	Firmicutes	Clostridia	Lachnospirales	Lachnospiraceae	none	none
seq150	-1.17654	-2.69682	6.05827	7.61134	5.70348	1.27552	0.10592	0.0442682	0.311338	0.0417061	0.206768	Bacteria	Bacteroidota	Bacteroidia	Bacteroidales	Muribaculaceae	none	none
seq567	5.49008	6.8943	1.33466	-5.15682	5.92291	-0.850703	0.121496	0.0956315	0.458094	0.0366556	0.207218	Bacteria	Firmicutes	Clostridia	Oscillospirales	Oscillospiraceae	none	none
seq1126	-1.01101	-2.60761	2.4091	4.50787	3.90171	1.08045	0.109035	0.0843282	0.337675	0.044113	0.209142	Bacteria	Firmicutes	Clostridia	Oscillospirales	Oscillospiraceae	none	none
seq141	-1.07106	-2.47969	4.85871	6.57673	4.74945	1.32494	0.106251	0.0529366	0.32201	0.0429885	0.212126	Bacteria	Bacteroidota	Bacteroidia	Bacteroidales	Rikenellaceae	Alistipes	none
seq571	-1.1497	-2.62944	4.64906	6.31675	4.67842	1.24623	0.109376	0.0558581	0.332498	0.0409564	0.218442	Bacteria	Firmicutes	Clostridia	Oscillospirales	Oscillospiraceae	Oscillibacter	none
seq2375	-1.24651	-2.50495	4.37651	6.84763	4.36544	1.38425	0.125001	0.045761	0.335842	0.0302833	0.221944	Bacteria	Bacteroidota	Bacteroidia	Bacteroidales	Prevotellaceae	Prevotellaceae UCG-001	none
seq79	-1.22304	-2.61673	5.39953	7.39055	5.67005	1.19043	0.115266	0.0584388	0.365196	0.0465593	0.229136	Bacteria	Bacteroidota	Bacteroidia	Bacteroidales	Muribaculaceae	none	none
seq1140	-1.13302	-2.73523	2.95003	5.13107	4.15338	1.02908	0.10592	0.0758562	0.340331	0.0543127	0.229535	Bacteria	Firmicutes	Clostridia	Lachnospirales	Lachnospiraceae	none	none
seq216	3.57542	1.48285	5.70525	2.7296	4.64075	0.681394	0.137072	0.123051	0.534827	0.0292969	0.231062	Bacteria	Firmicutes	Clostridia	Oscillospirales	Butyricicoccaceae	UCG-009	none
seq993	-1.1091	-2.64933	3.1501	5.21793	4.21345	1.16667	0.118381	0.0678047	0.344645	0.0480982	0.231087	Bacteria	Firmicutes	Clostridia	Clostridia vadinBB60 group	none	none	none
seq114	-1.02708	-2.56464	3.39668	5.49821	4.32268	1.15673	0.127727	0.0661975	0.36208	0.0461056	0.232256	Bacteria	Firmicutes	Clostridia	Oscillospirales	Oscillospiraceae	Intestinimonas	none
seq292	-1.1492	-2.54985	2.62141	4.90162	4.06521	1.16935	0.121496	0.0619549	0.347596	0.0465396	0.232918	Bacteria	Firmicutes	Clostridia	Lachnospirales	Lachnospiraceae	none	none
seq934	-1.16919	-2.54514	4.01329	5.98413	4.46361	1.20887	0.115266	0.0669679	0.347409	0.0483152	0.233945	Bacteria	Firmicutes	Clostridia	Oscillospirales	Ruminococcaceae	Incertae Sedis	none
seq133	-0.558745	-2.15541	4.77254	6.59482	5.72154	1.07412	0.121876	0.0742988	0.413084	0.0324534	0.234845	Bacteria	Firmicutes	Clostridia	Clostridia vadinBB60 group	none	none	none
seq577	-1.11715	-2.54812	3.35257	5.1451	4.15446	1.16111	0.118381	0.0804064	0.361276	0.0493016	0.235464	Bacteria	Firmicutes	Clostridia	Lachnospirales	Lachnospiraceae	none	none
seq229	5.93511	7.07861	3.5355	-3.32083	4.53416	-0.713631	0.133957	0.201617	0.714674	0.0434225	0.236492	Bacteria	Firmicutes	Clostridia	Lachnospirales	Lachnospiraceae	none	none
seq628	3.296	5.10292	1.06158	-3.94582	4.43392	-0.870048	0.118751	0.109844	0.460744	0.0443103	0.237973	Bacteria	Firmicutes	Clostridia	Lachnospirales	Lachnospiraceae	Lachnospiraceae NK4A136 group	none
seq1827	-0.663094	-2.16711	4.18674	6.08431	5.13879	1.04079	0.124611	0.0697622	0.413626	0.0348406	0.243389	Bacteria	Bacteroidota	Bacteroidia	Bacteroidales	Muribaculaceae	none	none
seq266	-0.526827	-2.01607	5.13288	7.13253	4.96537	1.21035	0.134376	0.0596477	0.394924	0.0354719	0.24666	Bacteria	Firmicutes	Clostridia	Lachnospirales	Lachnospiraceae	Roseburia	none
seq489	3.21587	-1.24444	5.21099	6.23252	5.60079	1.01121	0.133957	0.0511382	0.368674	0.0355903	0.249507	Bacteria	Bacteroidota	Bacteroidia	Bacteroidales	Muribaculaceae	none	none
seq519	-1.2317	-2.52734	3.544	5.52447	4.52877	1.07073	0.127727	0.0895362	0.382037	0.0596985	0.253026	Bacteria	Firmicutes	Clostridia	Oscillospirales	Oscillospiraceae	none	none
seq38	9.7301	10.0204	4.20633	-5.72047	5.16879	-0.930899	0.143303	0.0691071	0.396684	0.0479403	0.256683	Bacteria	Bacteroidota	Bacteroidia	Bacteroidales	Muribaculaceae	none	none
seq89	10.4528	11.153	8.41398	-2.61742	2.06489	-0.988372	0.134376	0.623378	1	0.0481771	0.257211	Bacteria	Bacteroidota	Bacteroidia	Bacteroidales	Muribaculaceae	none	none
seq1774	0.787826	2.30507	-2.35274	-4.41731	4.27666	-0.997469	0.118751	0.0688614	0.351229	0.0536222	0.261497	Bacteria	Firmicutes	Clostridia	Lachnospirales	Lachnospiraceae	Lachnospiraceae NK4A136 group	none
seq1064	-1.10611	-2.49055	1.43307	4.7635	4.35096	1.01289	0.118751	0.0777342	0.381291	0.0553385	0.26175	Bacteria	Actinobacteriota	Coriobacteriia	Coriobacteriales	Eggerthellaceae	Enterorhabdus	none
seq381	1.86036	-0.232981	4.74061	4.32629	4.98219	0.835397	0.134376	0.0867031	0.444196	0.0407	0.264021	Bacteria	Firmicutes	Clostridia	Oscillospirales	Ruminococcaceae	UBA1819	none
seq295	2.0058	2.7736	-0.855755	-3.19753	4.06471	-0.735034	0.140188	0.132272	0.53606	0.0580414	0.265829	Bacteria	Firmicutes	Clostridia	Lachnospirales	Lachnospiraceae	ASF356	none
seq483	-1.23864	-2.65846	5.47702	7.94948	6.19358	1.18605	0.152649	0.0602703	0.393971	0.0555753	0.271854	Bacteria	Firmicutes	Clostridia	Lachnospirales	Lachnospiraceae	none	none
seq80	10.3029	10.7529	8.06567	-2.68877	1.1917	-1.61845	0.143751	0.030565	0.234576	0.0554766	0.285984	Bacteria	Bacteroidota	Bacteroidia	Bacteroidales	Rikenellaceae	Rikenellaceae RC9 gut group	none
seq77	0.0150609	-2.28787	5.46177	7.24891	5.40256	1.10227	0.168225	0.0340556	0.300012	0.0485322	0.289127	Bacteria	Firmicutes	Clostridia	Lachnospirales	Lachnospiraceae	Lachnoclostridium	none
seq143	7.5431	10.3182	6.57242	-3.64305	2.38493	-1.23746	0.149533	0.0131262	0.145399	0.0564433	0.290683	Bacteria	Bacteroidota	Bacteroidia	Bacteroidales	Marinifilaceae	Odoribacter	none
seq705	-0.195329	-2.25076	3.98294	6.06389	4.89108	1.08365	0.161994	0.0499826	0.337803	0.0546283	0.302334	Bacteria	Firmicutes	Clostridia	Oscillospirales	Oscillospiraceae	none	none
seq421	-1.33983	-2.56573	5.47892	6.62403	5.59405	1.05388	0.161994	0.076056	0.42013	0.0641769	0.308484	Bacteria	Firmicutes	Clostridia	Oscillospirales	Oscillospiraceae	none	none
seq409	-1.18479	-2.61977	4.14596	6.10688	5.21092	1.02629	0.134376	0.0906494	0.426534	0.0734888	0.308528	Bacteria	Firmicutes	Clostridia	Lachnospirales	Lachnospiraceae	none	none
seq224	8.42179	8.6328	4.99747	-3.68976	4.06603	-0.894299	0.175	0.0835836	0.448614	0.0622041	0.313623	Bacteria	Bacteroidota	Bacteroidia	Bacteroidales	Bacteroidaceae	Bacteroides	caecimuris
seq1550	0.345865	3.86763	-2.30139	-5.29962	4.85527	-1.02079	0.137501	0.075379	0.356093	0.0686158	0.314307	Bacteria	Bacteroidota	Bacteroidia	Bacteroidales	Bacteroidaceae	Bacteroides	none
seq614	0.66884	6.35696	-2.22536	-6.60608	6.07054	-1.1096	0.140626	0.0539707	0.283946	0.0673335	0.315327	Bacteria	Firmicutes	Clostridia	Oscillospirales	Oscillospiraceae	Oscillibacter	none
seq570	-1.3639	-2.65627	5.47856	7.11916	5.84165	1.09026	0.140626	0.0922325	0.452909	0.0672743	0.316475	Bacteria	Firmicutes	Clostridia	Oscillospirales	Oscillospiraceae	Colidextribacter	none
seq391	-1.27166	-2.52095	2.31756	4.52618	4.62583	0.887919	0.153126	0.101588	0.463722	0.0699771	0.320653	Bacteria	Firmicutes	Clostridia	Lachnospirales	Lachnospiraceae	Lachnospiraceae NK4A136 group	bacterium
seq539	-1.37574	-2.63439	5.13645	6.74969	5.83242	1.03846	0.146876	0.0837823	0.434176	0.0713384	0.322355	Bacteria	Firmicutes	Clostridia	Oscillospirales	Oscillospiraceae	none	none
seq12	4.97442	4.18983	7.37873	4.00548	6.36896	0.659068	0.175	0.264823	0.805616	0.0527936	0.324551	Bacteria	Bacteroidota	Bacteroidia	Bacteroidales	Muribaculaceae	none	none
seq326	3.83418	2.90082	4.71972	1.82269	5.21592	0.473172	0.177571	0.187975	0.681785	0.0580216	0.325124	Bacteria	Firmicutes	Clostridia	Lachnospirales	Lachnospiraceae	[Eubacterium] xylanophilum group	none
seq323	-1.1936	-2.39234	3.68741	6.2946	5.41012	0.980052	0.162501	0.0975656	0.457643	0.0791903	0.326459	Bacteria	Firmicutes	Clostridia	Clostridia vadinBB60 group	none	none	none
seq104	0.367422	5.98629	-2.1147	-7.24815	6.14389	-1.08388	0.156251	0.0424625	0.252744	0.0705887	0.327985	Bacteria	Firmicutes	Clostridia	Oscillospirales	Ruminococcaceae	Anaerotruncus	none
seq535	-1.32473	-2.62931	3.99743	5.40733	4.81025	0.983961	0.159376	0.101088	0.462806	0.0758957	0.330087	Bacteria	Firmicutes	Clostridia	Clostridia UCG-014	none	none	none
seq5	-0.149335	-1.97761	8.64006	9.6813	8.23667	1.0992	0.158879	0.0510394	0.374838	0.0622238	0.333544	Bacteria	Firmicutes	Clostridia	Lachnospirales	Lachnospiraceae	Lachnospiraceae NK4A136 group	bacterium
seq386	-1.52634	-2.82616	4.60083	6.55183	5.47715	0.990933	0.175	0.0954857	0.465413	0.073548	0.335715	Bacteria	Firmicutes	Clostridia	Lachnospirales	Lachnospiraceae	Lachnospiraceae NK4A136 group	none
seq137	0.512046	4.93319	-2.04461	-6.68376	5.74202	-1.02196	0.165625	0.0590253	0.305119	0.0762902	0.344827	Bacteria	Firmicutes	Clostridia	Lachnospirales	Lachnospiraceae	Lachnospiraceae NK4A136 group	none
seq248	-1.22656	-2.61427	3.34658	5.62771	5.04831	0.944254	0.162501	0.0903672	0.446173	0.0824653	0.344868	Bacteria	Firmicutes	Clostridia	Clostridia UCG-014	none	none	none
seq1041	-0.233846	-1.39867	1.9034	3.22946	3.5315	0.802289	0.158879	0.160398	0.503575	0.0949337	0.346483	Bacteria	Firmicutes	Clostridia	Oscillospirales	Oscillospiraceae	Colidextribacter	none
seq608	0.609648	4.5244	-1.94468	-5.72756	5.15863	-0.987975	0.149533	0.0677274	0.335103	0.0781053	0.347999	Bacteria	Firmicutes	Clostridia	Oscillospirales	Ruminococcaceae	none	none
seq1682	0.440748	3.20851	-2.3568	-4.77816	5.16087	-0.891762	0.153126	0.0982041	0.405063	0.0769413	0.349025	Bacteria	Firmicutes	Clostridia	Clostridia UCG-014	none	none	none
seq540	0.477561	1.96077	-2.17109	-4.28522	4.40304	-0.886863	0.146876	0.102627	0.418557	0.0915799	0.351084	Bacteria	Firmicutes	Clostridia	Lachnospirales	Lachnospiraceae	Lachnoclostridium	none
seq676	3.31068	-1.52793	4.37582	5.33281	5.22394	0.885411	0.183801	0.0724488	0.439507	0.0684383	0.352293	Bacteria	Firmicutes	Clostridia	Oscillospirales	Oscillospiraceae	none	none
seq1313	0.298771	4.51956	-2.24649	-5.70964	5.48515	-0.974147	0.143751	0.070243	0.351727	0.0798611	0.356289	Bacteria	Bacteroidota	Bacteroidia	Bacteroidales	Bacteroidaceae	Bacteroides	none
seq342	-0.652173	-2.18804	3.75499	5.77923	5.98076	0.865098	0.159376	0.105182	0.470365	0.0875552	0.358495	Bacteria	Bacteroidota	Bacteroidia	Bacteroidales	Bacteroidaceae	Bacteroides	faecichinchillae
seq1945	0.720249	-0.574664	1.85334	2.47386	2.75752	0.740824	0.18125	0.0729208	0.45915	0.0757576	0.359709	Bacteria	Bacteroidota	Bacteroidia	Bacteroidales	Muribaculaceae	none	none
seq182	4.4202	6.49396	1.37028	-4.3017	5.55464	-0.694275	0.196262	0.147326	0.60416	0.0753827	0.362705	Bacteria	Firmicutes	Clostridia	Lachnospirales	Lachnospiraceae	Lachnospiraceae NK4A136 group	none
seq233	5.92286	8.3729	5.20731	-3.34633	5.23617	-0.697702	0.161994	0.0853101	0.451602	0.0741398	0.36305	Bacteria	Firmicutes	Clostridia	Lachnospirales	Lachnospiraceae	Acetatifactor	none
seq291	-1.46095	-2.72846	4.96366	6.63609	5.71664	1.0905	0.178125	0.104949	0.477142	0.0922704	0.364505	Bacteria	Firmicutes	Clostridia	Oscillospirales	Oscillospiraceae	none	none
seq660	0.149922	6.75184	-2.44564	-8.04021	6.78492	-1.0783	0.16875	0.0407803	0.258281	0.0835306	0.373689	Bacteria	Firmicutes	Clostridia	Lachnospirales	Lachnospiraceae	Lachnospiraceae NK4A136 group	none
seq643	0.448568	4.38905	-2.02977	-5.35111	5.39386	-0.887923	0.162501	0.0963567	0.403531	0.0861742	0.37961	Bacteria	Firmicutes	Clostridia	Lachnospirales	Lachnospiraceae	none	none
seq260	-1.49832	-2.77416	1.33393	4.02754	4.62819	0.784243	0.180686	0.154925	0.524269	0.119338	0.395124	Bacteria	Firmicutes	Clostridia	Clostridia vadinBB60 group	none	none	none
seq165	5.30974	2.7063	6.36334	3.48141	7.06002	0.537103	0.208723	0.170668	0.673372	0.0809856	0.39653	Bacteria	Actinobacteriota	Coriobacteriia	Coriobacteriales	Eggerthellaceae	Enterorhabdus	none
seq2127	0.247545	1.35059	-2.21003	-3.36787	4.13703	-0.741241	0.171875	0.125786	0.462848	0.114623	0.398876	Bacteria	Firmicutes	Clostridia	Lachnospirales	Lachnospiraceae	none	none
seq588	2.47588	0.126872	5.04359	3.56363	4.99748	0.738412	0.180686	0.123503	0.555472	0.0876736	0.408626	Bacteria	Bacteroidota	Bacteroidia	Bacteroidales	Muribaculaceae	none	none
seq1359	-1.70847	-2.7303	1.25499	3.90104	4.34346	0.784548	0.1875	0.189414	0.56241	0.134785	0.414396	Bacteria	Firmicutes	Clostridia	Oscillospirales	Oscillospiraceae	none	none
seq285	-1.5095	-2.48465	0.83684	3.51348	4.13741	0.722338	0.208723	0.21162	0.590365	0.138376	0.415387	Bacteria	Firmicutes	Clostridia	Oscillospirales	Ruminococcaceae	Negativibacillus	none
seq815	-1.65264	-2.61764	1.1866	3.61711	4.41593	0.767724	0.203125	0.185947	0.561251	0.134292	0.42088	Bacteria	Firmicutes	Clostridia	Clostridia vadinBB60 group	none	none	none
seq194	-1.60357	-2.70644	1.46355	4.43336	4.74985	0.843542	0.202493	0.165122	0.534642	0.144255	0.42109	Bacteria	Bacteroidota	Bacteroidia	Bacteroidales	Muribaculaceae	none	none
seq157	-0.32028	-1.89167	5.1044	5.8835	6.23272	0.850712	0.19375	0.113296	0.526027	0.105528	0.427583	Bacteria	Firmicutes	Clostridia	Lachnospirales	Lachnospiraceae	Lachnospiraceae NK4A136 group	none
seq403	5.77029	6.71264	4.06677	-2.24956	4.39779	-0.476888	0.193147	0.303747	0.897706	0.0932173	0.429493	Bacteria	Bacteroidota	Bacteroidia	Bacteroidales	Rikenellaceae	Alistipes	none
seq277	-1.64399	-2.77112	1.40754	6.16173	6.81488	0.847283	0.199377	0.135683	0.571941	0.131234	0.430093	Bacteria	Bacteroidota	Bacteroidia	Bacteroidales	Muribaculaceae	none	none
seq311	-1.49482	-2.56699	1.60693	3.88952	4.53245	0.777672	0.196262	0.181739	0.547683	0.152265	0.430261	Bacteria	Firmicutes	Clostridia	Lachnospirales	Lachnospiraceae	none	none
seq98	-1.51286	-2.6945	1.24249	5.54135	6.36086	0.791123	0.202493	0.143091	0.571958	0.132457	0.431318	Bacteria	Firmicutes	Clostridia	Lachnospirales	Lachnospiraceae	Lachnospiraceae NK4A136 group	none
seq932	-1.53611	-2.66557	0.954942	3.42993	4.55211	0.669394	0.186916	0.203278	0.57633	0.144373	0.435304	Bacteria	Firmicutes	Clostridia	Oscillospirales	Ruminococcaceae	none	none
seq492	-1.47788	-2.52592	1.18122	4.17942	4.87457	0.724751	0.221184	0.206479	0.573902	0.164062	0.435954	Bacteria	Firmicutes	Clostridia	Lachnospirales	Lachnospiraceae	Roseburia	none
seq528	-1.58429	-2.66776	1.18298	3.86081	4.11449	0.790209	0.20625	0.199695	0.560277	0.152383	0.435955	Bacteria	Firmicutes	Clostridia	Christensenellales	Christensenellaceae	Christensenellaceae R-7 group	none
seq387	-1.51037	-2.7203	1.53047	5.22486	6.07889	0.820123	0.211838	0.147293	0.569691	0.13228	0.436106	Bacteria	Bacteroidota	Bacteroidia	Bacteroidales	Muribaculaceae	none	none
seq45	-1.62758	-2.90193	0.681395	3.55415	4.13755	0.760778	0.193147	0.203223	0.569003	0.159032	0.436328	Bacteria	Bacteroidota	Bacteroidia	Bacteroidales	Muribaculaceae	none	none
seq37	-1.56869	-2.68545	1.01164	3.68555	5.09861	0.654559	0.20625	0.179481	0.575996	0.144058	0.440403	Bacteria	Firmicutes	Bacilli	Acholeplasmatales	Acholeplasmataceae	Anaeroplasma	none
seq297	-1.53981	-2.66415	1.2817	4.29101	5.67123	0.735395	0.211838	0.161881	0.57104	0.151752	0.441652	Bacteria	Firmicutes	Clostridia	Lachnospirales	Lachnospiraceae	Lachnospiraceae UCG-006	none
seq613	-1.5405	-2.56598	1.59008	3.96426	4.914	0.715298	0.196262	0.188983	0.557726	0.147984	0.441943	Bacteria	Firmicutes	Clostridia	Oscillospirales	Oscillospiraceae	NK4A214 group	none
seq76	-1.6895	-2.7996	1.31671	5.09741	6.20871	0.746363	0.196875	0.149246	0.575656	0.134667	0.444873	Bacteria	Actinobacteriota	Coriobacteriia	Coriobacteriales	Eggerthellaceae	Enterorhabdus	none
seq431	-1.45973	-2.53457	1.39978	4.21804	5.00406	0.73568	0.199377	0.172952	0.61693	0.133049	0.447838	Bacteria	Firmicutes	Clostridia	Clostridia vadinBB60 group	none	none	none
seq797	-1.62262	-2.63997	1.46434	3.84886	4.79265	0.776733	0.228125	0.187699	0.582475	0.155638	0.448777	Bacteria	Firmicutes	Clostridia	Oscillospirales	Oscillospiraceae	Oscillibacter	none
seq809	-1.45297	-2.58271	1.24192	3.77503	4.50799	0.737904	0.1875	0.199137	0.564611	0.153902	0.450978	Bacteria	Firmicutes	Clostridia	Lachnospirales	Lachnospiraceae	none	none
seq1065	-1.59682	-2.53605	1.42039	3.9991	4.95092	0.760007	0.218069	0.191861	0.592381	0.145735	0.451621	Bacteria	Firmicutes	Clostridia	Oscillospirales	Oscillospiraceae	UCG-003	none
seq1014	-1.79456	-2.82849	1.26357	4.14346	5.39896	0.714334	0.209375	0.183648	0.624114	0.146504	0.452127	Bacteria	Bacteroidota	Bacteroidia	Bacteroidales	Muribaculaceae	none	none
seq1068	-1.69092	-2.78193	1.41209	4.35035	5.01589	0.793274	0.23053	0.171265	0.59398	0.141888	0.452724	Bacteria	Firmicutes	Clostridia	Lachnospirales	Lachnospiraceae	none	none
seq827	4.10337	4.49946	1.73454	-2.4561	4.65455	-0.472419	0.16511	0.278504	0.870742	0.114031	0.453377	Bacteria	Firmicutes	Clostridia	Oscillospirales	Ruminococcaceae	Harryflintia	none
seq1040	-1.63558	-2.61686	1.37042	3.81375	5.43923	0.5989	0.203125	0.195094	0.603086	0.166785	0.45344	Bacteria	Actinobacteriota	Coriobacteriia	Coriobacteriales	Atopobiaceae	Coriobacteriaceae UCG-002	none
seq54	6.67768	7.12133	6.40622	-0.8082	2.19179	-0.487839	0.18125	0.162356	0.700681	0.105587	0.455035	Bacteria	Firmicutes	Clostridia	Oscillospirales	Oscillospiraceae	none	none
seq347	-1.71902	-2.71455	3.81628	5.44627	5.73467	0.867969	0.209375	0.1477	0.562397	0.129952	0.457788	Bacteria	Firmicutes	Clostridia	Lachnospirales	Lachnospiraceae	A2	none
seq313	-1.79652	-2.79809	1.1906	3.98546	4.77662	0.772105	0.2375	0.169399	0.601183	0.142361	0.45792	Bacteria	Firmicutes	Clostridia	Oscillospirales	Oscillospiraceae	none	none
seq183	-1.57515	-2.6482	1.19797	4.74702	5.37737	0.780874	0.193147	0.17409	0.591251	0.154573	0.458028	Bacteria	Firmicutes	Clostridia	Lachnospirales	Lachnospiraceae	Lachnospiraceae NK4A136 group	none
seq1295	-1.7225	-2.6575	1.30601	3.91814	4.59714	0.797425	0.196262	0.197535	0.586745	0.168462	0.459824	Bacteria	Firmicutes	Clostridia	Lachnospirales	Lachnospiraceae	none	none
seq345	4.8928	5.37121	3.69855	-1.46846	2.05674	-0.606401	0.186916	0.144546	0.646651	0.108231	0.464129	Bacteria	Firmicutes	Clostridia	Oscillospirales	UCG-010	none	none
seq901	-1.5527	-2.66944	1.24617	4.44675	5.27032	0.736715	0.203125	0.172485	0.585299	0.15846	0.467554	Bacteria	Firmicutes	Clostridia	Oscillospirales	Oscillospiraceae	none	none
seq786	-1.67801	-2.72007	0.721971	2.72897	4.20245	0.609353	0.23125	0.262938	0.608021	0.189216	0.469031	Bacteria	Firmicutes	Clostridia	Clostridia UCG-014	none	none	none
seq514	-1.65556	-2.67777	1.14402	4.52348	5.64759	0.743423	0.215625	0.181022	0.595918	0.161379	0.476832	Bacteria	Actinobacteriota	Coriobacteriia	Coriobacteriales	Eggerthellaceae	Enterorhabdus	none
seq1164	-1.60277	-2.47968	1.24011	3.94822	5.06136	0.690593	0.21875	0.200654	0.606175	0.173808	0.482281	Bacteria	Bacteroidota	Bacteroidia	Bacteroidales	Muribaculaceae	none	none
seq782	-1.52571	-2.59015	1.30974	3.4136	4.43952	0.643269	0.225	0.212132	0.613947	0.165917	0.482345	Bacteria	Firmicutes	Clostridia	Oscillospirales	Oscillospiraceae	none	none
seq703	-1.67398	-2.6039	1.26977	5.43127	6.26976	0.780854	0.233645	0.176625	0.615278	0.156072	0.482537	Bacteria	Firmicutes	Clostridia	Oscillospirales	Oscillospiraceae	none	none
seq555	-1.83291	-2.76997	1.42201	4.80117	5.42378	0.711395	0.215625	0.192267	0.616298	0.154889	0.482664	Bacteria	Bacteroidota	Bacteroidia	Bacteroidales	Muribaculaceae	none	none
seq250	6.08252	6.44401	1.14657	-5.11413	5.1684	-0.74482	0.199377	0.12334	0.586225	0.107067	0.483311	Bacteria	Actinobacteriota	Coriobacteriia	Coriobacteriales	Eggerthellaceae	Enterorhabdus	none
seq47	5.56619	8.2332	4.91507	-3.29775	4.70422	-0.769587	0.205608	0.0894884	0.469194	0.107205	0.483618	Bacteria	Bacteroidota	Bacteroidia	Bacteroidales	Muribaculaceae	none	none
seq1356	-1.61253	-2.79353	0.198471	2.96903	4.01829	0.621718	0.2125	0.237803	0.637247	0.177813	0.485464	Bacteria	Firmicutes	Clostridia	Lachnospirales	Lachnospiraceae	none	none
seq1030	-1.41928	-2.40438	1.20798	3.9835	5.01245	0.693701	0.221875	0.212189	0.60706	0.178247	0.486382	Bacteria	Firmicutes	Clostridia	Oscillospirales	Oscillospiraceae	Colidextribacter	none
seq230	0.586568	-1.39655	3.31803	4.16816	5.23443	0.702004	0.20625	0.183337	0.620693	0.141454	0.487097	Bacteria	Patescibacteria	Saccharimonadia	Saccharimonadales	Saccharimonadaceae	Candidatus Saccharimonas	none
seq252	-1.57627	-2.40947	1.35058	4.35326	5.69522	0.729748	0.215625	0.191046	0.599128	0.190084	0.488764	Bacteria	Firmicutes	Clostridia	Oscillospirales	Oscillospiraceae	Oscillibacter	none
seq253	-1.64921	-2.64031	1.41696	4.41814	5.7069	0.747776	0.211838	0.201022	0.63663	0.162307	0.488968	Bacteria	Firmicutes	Clostridia	Lachnospirales	Lachnospiraceae	none	none
seq245	-1.49754	-2.50361	1.1394	5.89391	8.12545	0.73542	0.2125	0.167639	0.640111	0.175189	0.489959	Bacteria	Firmicutes	Clostridia	Lachnospirales	Lachnospiraceae	Lachnospiraceae NK4A136 group	none
seq466	-0.594589	-2.16166	4.17324	5.39737	6.2361	0.770255	0.2375	0.150157	0.582925	0.148635	0.494394	Bacteria	Firmicutes	Clostridia	Oscillospirales	Oscillospiraceae	Colidextribacter	none
seq3256	-0.0812092	1.07232	-2.17321	-3.1392	3.812	-0.704729	0.199377	0.17082	0.580144	0.180911	0.495449	Bacteria	Bacteroidota	Bacteroidia	Bacteroidales	Tannerellaceae	Parabacteroides	none
seq2615	-1.62529	-2.61017	1.26235	3.91133	5.20002	0.682655	0.23125	0.209178	0.648692	0.166943	0.496751	Bacteria	Firmicutes	Clostridia	Oscillospirales	Oscillospiraceae	Intestinimonas	none
seq1222	-1.72499	-2.71204	0.971047	3.4384	4.43802	0.658883	0.225	0.214997	0.654873	0.171875	0.498901	Bacteria	Firmicutes	Clostridia	Oscillospirales	Butyricicoccaceae	Butyricicoccus	none
seq543	-1.66946	-2.5936	1.16348	4.37511	4.85575	0.749881	0.21875	0.211472	0.631695	0.177261	0.500039	Bacteria	Firmicutes	Clostridia	Lachnospirales	Lachnospiraceae	Lachnospiraceae FCS020 group	none
seq299	-1.59364	-2.60305	8.42394	9.36834	7.89817	0.935057	0.2125	0.113894	0.553128	0.150963	0.50091	Bacteria	Firmicutes	Clostridia	Lachnospirales	Lachnospiraceae	Lachnospiraceae NK4A136 group	none
seq215	4.18138	6.53159	-1.0103	-5.81374	7.7154	-0.734085	0.205608	0.152598	0.608455	0.119831	0.501123	Bacteria	Firmicutes	Clostridia	Oscillospirales	Oscillospiraceae	none	none
seq979	-1.77457	-2.63534	1.15116	4.34146	4.87151	0.721198	0.225	0.199852	0.63666	0.170297	0.501123	Bacteria	Firmicutes	Clostridia	Oscillospirales	Oscillospiraceae	Colidextribacter	none
seq1031	-1.49484	-2.5481	1.28962	4.14945	4.98695	0.76593	0.224299	0.192503	0.597561	0.189177	0.501953	Bacteria	Firmicutes	Clostridia	Lachnospirales	Lachnospiraceae	none	none
seq752	-1.63917	-2.48812	1.31561	3.43038	4.82772	0.656818	0.21875	0.244873	0.63932	0.196042	0.505818	Bacteria	Firmicutes	Clostridia	Lachnospirales	Lachnospiraceae	Lachnospiraceae UCG-001	none
seq768	-1.58231	-2.53735	1.16817	3.05185	4.52678	0.57806	0.225	0.264863	0.668657	0.179688	0.506079	Bacteria	Firmicutes	Clostridia	Peptostreptococcales-Tissierellales	Anaerovoracaceae	Family XIII AD3011 group	none
seq1897	-1.65667	-2.65776	-0.0111135	3.14242	4.17242	0.59267	0.23053	0.235809	0.631461	0.19841	0.508116	Bacteria	Firmicutes	Clostridia	Lachnospirales	Lachnospiraceae	none	none
seq383	3.75481	4.18549	1.26343	-2.87981	3.96861	-0.65803	0.196262	0.1251	0.588151	0.118115	0.510068	Bacteria	Firmicutes	Clostridia	Lachnospirales	Lachnospiraceae	none	none
seq423	-1.73424	-2.56185	1.25443	3.45987	4.50108	0.667064	0.2375	0.215706	0.642104	0.180733	0.510237	Bacteria	Firmicutes	Clostridia	Oscillospirales	Oscillospiraceae	Colidextribacter	none
seq27	-1.68683	-2.59429	1.27438	4.77244	5.82566	0.714293	0.227415	0.206114	0.622883	0.194938	0.511191	Bacteria	Bacteroidota	Bacteroidia	Bacteroidales	Muribaculaceae	none	none
seq518	-1.51372	-2.51084	1.2242	4.22183	5.3707	0.692134	0.2375	0.207166	0.633586	0.185369	0.511471	Bacteria	Firmicutes	Clostridia	Oscillospirales	Oscillospiraceae	none	none
seq464	-1.52427	-2.63723	1.05899	4.42121	5.40338	0.731254	0.2375	0.206561	0.635538	0.178326	0.512215	Bacteria	Firmicutes	Clostridia	Clostridia vadinBB60 group	none	none	none
seq486	-1.88392	-2.78687	1.2942	4.27696	4.99124	0.731314	0.23053	0.215754	0.637427	0.191899	0.514788	Bacteria	Firmicutes	Clostridia	Oscillospirales	Oscillospiraceae	Oscillibacter	none
seq985	-1.78975	-2.56074	0.857618	3.17359	4.72008	0.621664	0.24375	0.265355	0.658058	0.195727	0.518396	Bacteria	Firmicutes	Clostridia	Oscillospirales	Ruminococcaceae	Harryflintia	none
seq496	-1.55149	-2.44673	1.31236	3.29623	4.46532	0.655732	0.224299	0.250433	0.649679	0.185705	0.520156	Bacteria	Firmicutes	Clostridia	Lachnospirales	Lachnospiraceae	none	none
seq1092	-1.62305	-2.53258	0.584618	2.38512	4.13002	0.533728	0.249221	0.297545	0.685719	0.187046	0.521376	Bacteria	Firmicutes	Clostridia	Oscillospirales	Ruminococcaceae	none	none
seq1439	-1.61349	-2.60224	0.379433	2.39271	4.05067	0.526284	0.21875	0.269582	0.670404	0.185192	0.523177	Bacteria	Firmicutes	Clostridia	Lachnospirales	Lachnospiraceae	Lachnospiraceae NK4A136 group	none
seq200	-1.53401	-2.54044	1.30697	3.72699	5.2785	0.662143	0.21875	0.198283	0.61512	0.198883	0.524792	Bacteria	Firmicutes	Clostridia	Oscillospirales	Oscillospiraceae	Oscillibacter	none
seq2184	0.177818	1.38754	-1.79068	-2.79211	3.7296	-0.692295	0.193147	0.199448	0.614282	0.166469	0.527483	Bacteria	Bacteroidota	Bacteroidia	Bacteroidales	Tannerellaceae	Parabacteroides	none
seq340	-1.60178	-2.45586	4.11928	6.9728	6.50608	0.851821	0.23125	0.143817	0.609285	0.156487	0.528174	Bacteria	Firmicutes	Clostridia	Lachnospirales	Lachnospiraceae	Roseburia	none
seq470	-1.55458	-2.40632	1.24787	3.73475	5.01816	0.696895	0.2375	0.257062	0.675732	0.193596	0.530411	Bacteria	Firmicutes	Clostridia	Oscillospirales	Oscillospiraceae	none	none
seq241	2.16509	-1.51253	3.5712	4.42147	5.53876	0.593342	0.23125	0.209318	0.725543	0.142164	0.533373	Bacteria	Bacteroidota	Bacteroidia	Bacteroidales	Bacteroidaceae	Bacteroides	intestinalis
seq1357	-1.66048	-2.46766	1.38528	4.04741	5.19656	0.654913	0.242991	0.234837	0.640666	0.205571	0.539044	Bacteria	Actinobacteriota	Coriobacteriia	Coriobacteriales	Eggerthellaceae	Enterorhabdus	none
seq1157	-1.61865	-2.59691	1.30556	3.98192	5.36719	0.705591	0.23125	0.227488	0.6569	0.207288	0.54267	Bacteria	Firmicutes	Clostridia	Oscillospirales	Oscillospiraceae	Colidextribacter	none
seq356	-1.63581	-2.46547	1.29732	3.92179	5.06016	0.647279	0.2375	0.267292	0.669395	0.227529	0.550563	Bacteria	Firmicutes	Clostridia	Lachnospirales	Lachnospiraceae	Roseburia	none
seq741	4.9413	6.59407	-0.964197	-5.60359	7.19772	-0.789155	0.196875	0.142309	0.587002	0.139343	0.551486	Bacteria	Firmicutes	Clostridia	Lachnospirales	Lachnospiraceae	Lachnospiraceae NK4A136 group	none
seq48	-1.26446	-2.03846	6.39371	6.87551	7.53205	0.824534	0.24375	0.163067	0.644646	0.171855	0.558864	Bacteria	Firmicutes	Clostridia	Lachnospirales	Lachnospiraceae	Lachnospiraceae NK4A136 group	none
seq623	2.26524	0.249955	3.69744	1.93143	4.96147	0.38987	0.261682	0.324316	0.785421	0.167653	0.560356	Bacteria	Firmicutes	Clostridia	Lachnospirales	Lachnospiraceae	Lachnospiraceae UCG-006	none
seq1732	-0.332883	1.15799	-2.38166	-3.06028	4.24516	-0.611669	0.21875	0.241592	0.648173	0.195766	0.564764	Bacteria	Firmicutes	Clostridia	Lachnospirales	Lachnospiraceae	none	none
seq324	-1.70737	-2.62595	4.81193	6.41831	6.56599	0.831771	0.253125	0.156231	0.608759	0.175525	0.566461	Bacteria	Firmicutes	Clostridia	Lachnospirales	Lachnospiraceae	[Eubacterium] xylanophilum group	none
seq452	1.88667	-0.0984484	3.22873	1.88156	4.8251	0.412224	0.246875	0.324443	0.770878	0.183258	0.579571	Bacteria	Firmicutes	Clostridia	Lachnospirales	Lachnospiraceae	none	none
seq417	1.64353	-0.0160745	4.10897	2.24975	5.90574	0.396464	0.26875	0.347546	0.813367	0.177458	0.582678	Bacteria	Firmicutes	Clostridia	Lachnospirales	Lachnospiraceae	none	none
seq601	3.18062	-0.246282	4.84193	3.2802	6.34125	0.553452	0.246875	0.215587	0.717961	0.164575	0.587486	Bacteria	Actinobacteriota	Coriobacteriia	Coriobacteriales	Eggerthellaceae	Enterorhabdus	none
seq553	-0.873426	-2.12997	3.71916	4.60339	5.58286	0.776683	0.258567	0.197851	0.646082	0.191781	0.588329	Bacteria	Firmicutes	Clostridia	Oscillospirales	Oscillospiraceae	none	none
seq451	4.02151	3.79201	5.57069	2.34086	6.56155	0.386435	0.267913	0.358017	0.882247	0.164852	0.59218	Bacteria	Firmicutes	Clostridia	Lachnospirales	Lachnospiraceae	[Eubacterium] xylanophilum group	none
seq410	-0.535503	3.96834	-2.20166	-5.05296	5.95558	-0.75638	0.225	0.134381	0.520206	0.178563	0.593127	Bacteria	Firmicutes	Clostridia	Lachnospirales	Lachnospiraceae	none	none
seq927	-0.643034	4.05162	-2.52862	-4.93845	5.92108	-0.795032	0.202493	0.166332	0.573383	0.192649	0.602423	Bacteria	Firmicutes	Clostridia	Lachnospirales	Lachnospiraceae	none	none
seq437	5.43322	5.57226	1.53987	-4.29258	4.82004	-0.716287	0.2375	0.10223	0.514584	0.14463	0.602873	Bacteria	Firmicutes	Clostridia	Lachnospirales	Lachnospiraceae	none	none
seq445	3.39618	4.38261	-0.938309	-3.77404	5.96606	-0.593774	0.221875	0.25819	0.753976	0.16349	0.603638	Bacteria	Firmicutes	Clostridia	Oscillospirales	Oscillospiraceae	none	none
seq234	-1.96496	-2.62913	0.378815	4.60161	6.58128	0.617209	0.246875	0.250522	0.706789	0.250986	0.604031	Bacteria	Firmicutes	Clostridia	Lachnospirales	Lachnospiraceae	none	none
seq860	2.68923	5.47449	1.37769	-3.32766	5.55198	-0.601446	0.221875	0.248195	0.758522	0.150608	0.6091	Bacteria	Firmicutes	Clostridia	Lachnospirales	Lachnospiraceae	Lachnospiraceae NK4A136 group	none
seq189	-1.13258	-2.10284	1.11383	3.04317	5.85806	0.548417	0.264798	0.261581	0.722302	0.236111	0.618735	Bacteria	Firmicutes	Clostridia	Lachnospirales	Lachnospiraceae	none	none
seq606	3.64252	5.46215	1.53175	-3.87287	5.96336	-0.586878	0.221875	0.249295	0.769601	0.15556	0.621392	Bacteria	Firmicutes	Clostridia	Lachnospirales	Lachnospiraceae	Acetatifactor	none
seq697	-1.9494	-2.67924	0.3833	4.47811	6.22095	0.601075	0.265625	0.248481	0.716447	0.249862	0.623853	Bacteria	Firmicutes	Clostridia	Lachnospirales	Lachnospiraceae	Lachnospiraceae NK4A136 group	none
seq330	-0.948337	-1.93109	1.24735	4.23663	6.95787	0.577771	0.278125	0.257601	0.756221	0.24493	0.624347	Bacteria	Bacteroidota	Bacteroidia	Bacteroidales	Rikenellaceae	Rikenella	none
seq524	-2.01432	-2.76531	0.346415	4.42168	6.33185	0.625113	0.280374	0.250758	0.720452	0.285314	0.627309	Bacteria	Firmicutes	Clostridia	Clostridia vadinBB60 group	none	none	none
seq163	4.00714	5.1068	1.27705	-2.30805	6.2667	-0.417751	0.214954	0.368518	0.90508	0.159683	0.630988	Bacteria	Firmicutes	Clostridia	Lachnospirales	Lachnospiraceae	none	none
seq270	0.357809	-1.58918	3.44208	3.68077	5.91576	0.514062	0.274144	0.223298	0.701422	0.213423	0.634964	Bacteria	Firmicutes	Clostridia	Lachnospirales	Lachnospiraceae	Lachnoclostridium	none
seq817	-0.548255	4.24563	-2.20396	-4.73197	5.78934	-0.692367	0.25625	0.214334	0.599575	0.238715	0.635941	Bacteria	Firmicutes	Clostridia	Lachnospirales	Lachnospiraceae	none	none
seq175	-0.57492	-1.52689	5.82011	3.00748	7.82472	0.494789	0.271875	0.350822	0.868678	0.206913	0.640765	Bacteria	Firmicutes	Clostridia	Lachnospirales	Lachnospiraceae	Lachnospiraceae NK4A136 group	none
seq2016	-1.7765	-2.46842	0.336933	4.02864	5.93055	0.626732	0.271028	0.279519	0.716852	0.27253	0.642452	Bacteria	Firmicutes	Clostridia	Oscillospirales	Oscillospiraceae	Intestinimonas	none
seq1374	-0.574005	3.46428	-2.19641	-4.55731	6.14505	-0.679489	0.228125	0.186736	0.619507	0.212338	0.642829	Bacteria	Bacteroidota	Bacteroidia	Bacteroidales	Rikenellaceae	Alistipes	none
seq414	-1.91048	-2.68757	0.10053	4.38642	7.99751	0.590006	0.277259	0.222199	0.725501	0.271287	0.643101	Bacteria	Firmicutes	Clostridia	Lachnospirales	Lachnospiraceae	Lachnospiraceae NK4A136 group	none
seq411	-1.96922	-2.79379	-0.72989	2.5872	5.2807	0.458149	0.3125	0.350539	0.76492	0.312204	0.644031	Bacteria	Firmicutes	Bacilli	Erysipelotrichales	Erysipelotrichaceae	none	none
seq276	-1.06427	-1.97707	1.10842	3.19396	6.15966	0.509663	0.283489	0.318402	0.766903	0.259667	0.644879	Bacteria	Firmicutes	Clostridia	Lachnospirales	Lachnospiraceae	Lachnospiraceae NK4A136 group	none
seq251	-0.676674	2.92256	-2.31449	-4.10369	5.83516	-0.669135	0.228125	0.191827	0.613641	0.21295	0.649801	Bacteria	Firmicutes	Clostridia	Lachnospirales	Lachnospiraceae	Lachnospiraceae NK4A136 group	none
seq1702	0.365063	1.23967	-1.03438	-2.11785	3.42628	-0.509802	0.283489	0.281297	0.728977	0.254084	0.651523	Bacteria	Firmicutes	Clostridia	Lachnospirales	Lachnospiraceae	none	none
seq294	4.39034	4.71413	4.12378	-0.956311	2.45601	-0.409599	0.224299	0.180965	0.75641	0.177498	0.658931	Bacteria	Firmicutes	Clostridia	Oscillospirales	Oscillospiraceae	Colidextribacter	none
seq723	1.44184	2.31367	-0.652586	-2.42665	4.95929	-0.461711	0.233645	0.343653	0.811284	0.216442	0.659539	Bacteria	Firmicutes	Clostridia	Oscillospirales	UCG-010	none	none
seq1177	-0.568058	4.09267	-2.30287	-4.98115	6.205	-0.673739	0.255452	0.162247	0.573739	0.207288	0.659944	Bacteria	Firmicutes	Clostridia	Lachnospirales	Lachnospiraceae	none	none
seq1831	-2.00137	-2.75888	-0.758418	2.13656	4.44561	0.410593	0.3125	0.383048	0.75714	0.319208	0.661193	Bacteria	Firmicutes	Clostridia	Oscillospirales	Oscillospiraceae	none	none
seq25	-1.89634	-2.61056	0.103351	4.27943	7.37024	0.543201	0.29375	0.234954	0.748686	0.282513	0.663203	Bacteria	Firmicutes	Clostridia	Lachnospirales	Lachnospiraceae	Lachnospiraceae NK4A136 group	none
seq830	3.23819	4.5167	1.21415	-2.91001	5.82713	-0.48793	0.2375	0.349653	0.886716	0.169251	0.664811	Bacteria	Firmicutes	Clostridia	Oscillospirales	Oscillospiraceae	Intestinimonas	none
seq610	-2.01392	-2.51968	-0.706547	2.37752	4.99631	0.447586	0.315625	0.374879	0.780631	0.339607	0.6683	Bacteria	Firmicutes	Clostridia	Lachnospirales	Lachnospiraceae	Lachnospiraceae NK4A136 group	none
seq738	-2.04683	-2.85206	-0.70001	2.15942	4.35153	0.465669	0.283489	0.386929	0.771236	0.331143	0.668521	Bacteria	Firmicutes	Clostridia	Clostridia vadinBB60 group	none	none	none
seq482	-2.03823	-2.64668	-0.631796	2.47034	5.64401	0.388237	0.315625	0.325672	0.768812	0.328658	0.669592	Bacteria	Firmicutes	Clostridia	Lachnospirales	Lachnospiraceae	none	none
seq339	4.33503	5.07058	1.07931	-2.15903	6.22127	-0.358187	0.225	0.392877	0.933191	0.176334	0.673042	Bacteria	Firmicutes	Clostridia	Lachnospirales	Lachnospiraceae	none	none
seq687	-2.01452	-2.65483	-0.745611	2.58356	4.70256	0.475683	0.311527	0.385395	0.772981	0.338285	0.673316	Bacteria	Firmicutes	Clostridia	Oscillospirales	Oscillospiraceae	none	none
seq580	-1.93351	-2.68711	-0.878609	2.36536	4.68607	0.457689	0.311527	0.358724	0.745939	0.33288	0.673359	Bacteria	Firmicutes	Clostridia	Lachnospirales	Lachnospiraceae	A2	none
seq526	-2.12544	-2.78236	-0.6204	2.54791	5.52566	0.378798	0.311527	0.341795	0.76783	0.328184	0.673681	Bacteria	Firmicutes	Clostridia	Lachnospirales	Lachnospiraceae	Lachnospiraceae NK4A136 group	none
seq2758	-1.45186	-2.34851	-0.171214	1.83667	3.97599	0.388141	0.30625	0.427598	0.811988	0.310271	0.676898	Bacteria	Bacteroidota	Bacteroidia	Bacteroidales	Bacteroidaceae	Bacteroides	none
seq1269	-2.04867	-2.69691	-0.851446	2.58875	4.65056	0.485282	0.302181	0.379196	0.771398	0.347755	0.677114	Bacteria	Firmicutes	Clostridia	Lachnospirales	Lachnospiraceae	none	none
seq1021	-0.672501	4.7194	-2.19041	-5.17751	6.2485	-0.714347	0.255452	0.185157	0.60051	0.238577	0.67865	Bacteria	Firmicutes	Clostridia	Lachnospirales	Lachnospiraceae	Lachnoclostridium	none
seq556	4.90478	5.70426	1.17276	-3.39819	6.08041	-0.587677	0.246106	0.200885	0.747491	0.172723	0.682411	Bacteria	Firmicutes	Clostridia	Lachnospirales	Lachnospiraceae	Lachnospiraceae NK4A136 group	none
seq3027	-0.284166	-1.39889	0.715489	1.81089	3.89317	0.406269	0.296875	0.306926	0.746585	0.285452	0.682979	Bacteria	Bacteroidota	Bacteroidia	Bacteroidales	Bacteroidaceae	Bacteroides	none
seq907	-2.08392	-2.70892	-0.80266	2.31954	4.6148	0.447777	0.29375	0.38355	0.779425	0.334182	0.683599	Bacteria	Firmicutes	Clostridia	Clostridia UCG-014	none	none	none
seq844	-1.89909	-2.52264	-0.723574	2.18058	4.60171	0.408432	0.33125	0.367112	0.769569	0.351227	0.68438	Bacteria	Firmicutes	Clostridia	Lachnospirales	Lachnospiraceae	Roseburia	none
seq257	-1.18275	-1.98153	0.98685	3.14256	5.94641	0.455209	0.320872	0.341364	0.803689	0.288372	0.685424	Bacteria	Firmicutes	Clostridia	Lachnospirales	Lachnospiraceae	A2	none
seq1085	-2.06275	-2.74246	-0.837579	2.33811	4.53088	0.409051	0.315625	0.382606	0.786948	0.343119	0.685577	Bacteria	Firmicutes	Clostridia	Oscillospirales	Ruminococcaceae	Incertae Sedis	none
seq744	-2.14189	-2.7406	-0.96041	1.96418	4.98579	0.394307	0.314642	0.380864	0.777103	0.353299	0.686282	Bacteria	Firmicutes	Clostridia	Clostridia UCG-014	none	none	none
seq208	-2.01432	-2.69244	-0.649925	2.47325	5.04308	0.442667	0.29375	0.38322	0.762292	0.363123	0.687037	Bacteria	Firmicutes	Clostridia	Lachnospirales	Lachnospiraceae	Lachnospiraceae NK4A136 group	none
seq2540	-2.01263	-2.71427	-0.962363	2.20255	4.76403	0.371482	0.3375	0.411349	0.795149	0.344362	0.687976	Bacteria	Firmicutes	Clostridia	Lachnospirales	Lachnospiraceae	Lachnoclostridium	none
seq351	-2.23806	-2.87697	-0.931881	2.02744	4.66579	0.398483	0.317757	0.403845	0.791016	0.354029	0.688717	Bacteria	Firmicutes	Clostridia	Oscillospirales	Ruminococcaceae	Ruminococcus	none
seq564	-1.93297	-2.60473	-0.74326	2.61661	5.09796	0.458291	0.280374	0.363166	0.788242	0.354897	0.689787	Bacteria	Firmicutes	Clostridia	Oscillospirales	Oscillospiraceae	Intestinimonas	none
seq498	-2.11527	-2.71498	-0.890454	2.56834	5.08668	0.447152	0.323988	0.378905	0.767295	0.365925	0.690022	Bacteria	Firmicutes	Clostridia	Lachnospirales	Lachnospiraceae	none	none
seq584	-2.00483	-2.62968	-0.779578	2.3306	5.63296	0.366649	0.31875	0.370093	0.806038	0.354384	0.690306	Bacteria	Firmicutes	Clostridia	Lachnospirales	Lachnospiraceae	Roseburia	none
seq476	-1.9916	-2.61178	-0.73314	2.15633	5.47819	0.373385	0.30625	0.357244	0.780804	0.353476	0.690969	Bacteria	Firmicutes	Clostridia	Clostridia vadinBB60 group	none	none	none
seq1048	-2.03311	-2.63055	-0.957672	2.44247	5.73381	0.419459	0.302181	0.372224	0.793534	0.36336	0.691293	Bacteria	Firmicutes	Clostridia	Lachnospirales	Lachnospiraceae	none	none
seq2801	-2.00507	-2.77702	-0.767729	1.92533	4.5336	0.357755	0.315625	0.399552	0.803533	0.347794	0.691671	Bacteria	Firmicutes	Clostridia	Lachnospirales	Lachnospiraceae	GCA-900066575	none
seq638	-1.99357	-2.62272	-0.827129	2.21051	5.55654	0.399391	0.315625	0.383854	0.773689	0.371646	0.691841	Bacteria	Firmicutes	Clostridia	Lachnospirales	Lachnospiraceae	Roseburia	none
seq908	-2.15995	-2.79592	-0.500316	2.25548	4.9909	0.412685	0.309375	0.404958	0.808768	0.341363	0.692429	Bacteria	Firmicutes	Clostridia	Lachnospirales	Lachnospiraceae	Acetatifactor	none
seq176	3.72625	3.38909	4.06974	1.53397	3.01692	0.47223	0.274144	0.151011	0.676749	0.224313	0.692995	Bacteria	Bacteroidota	Bacteroidia	Bacteroidales	Muribaculaceae	none	none
seq239	-2.08591	-2.74964	-0.695877	2.48325	5.75554	0.410014	0.317757	0.353292	0.793954	0.335642	0.693176	Bacteria	Bacteroidota	Bacteroidia	Bacteroidales	Muribaculaceae	none	none
seq704	-0.75502	2.38622	-2.2954	-3.45717	5.46379	-0.598698	0.252337	0.243162	0.691554	0.248619	0.693686	Bacteria	Firmicutes	Clostridia	Oscillospirales	Ruminococcaceae	none	none
seq531	-1.89887	-2.46088	-0.76188	2.01269	4.63993	0.353107	0.320872	0.409482	0.76836	0.385042	0.693755	Bacteria	Firmicutes	Clostridia	Lachnospirales	Lachnospiraceae	none	none
seq59	5.31595	4.87214	6.07833	2.58706	5.38064	0.379185	0.296875	0.321122	0.882924	0.212753	0.693805	Bacteria	Firmicutes	Bacilli	Lactobacillales	Lactobacillaceae	Lactobacillus	intestinalis
seq424	-1.96459	-2.66635	-0.711002	2.0419	4.40803	0.397223	0.333333	0.421264	0.778901	0.353042	0.694892	Bacteria	Firmicutes	Clostridia	Lachnospirales	Lachnospiraceae	Acetatifactor	none
seq1248	-2.06683	-2.65452	-0.831443	1.99781	4.44734	0.417661	0.323988	0.420955	0.801244	0.358132	0.696627	Bacteria	Firmicutes	Clostridia	Oscillospirales	[Eubacterium] coprostanoligenes group	none	none
seq443	-1.09015	-2.08001	1.55394	3.21668	5.72926	0.501284	0.271875	0.343909	0.800844	0.303997	0.696952	Bacteria	Firmicutes	Clostridia	Lachnospirales	Lachnospiraceae	none	none
seq100	-2.10864	-2.69565	-0.843939	2.30073	5.32253	0.393461	0.320872	0.394328	0.799425	0.389717	0.69783	Bacteria	Bacteroidota	Bacteroidia	Bacteroidales	Muribaculaceae	none	none
seq495	-1.96113	-2.52745	-0.861749	2.51464	5.63575	0.39376	0.336449	0.381338	0.791461	0.379202	0.699718	Bacteria	Firmicutes	Clostridia	Lachnospirales	Lachnospiraceae	Lachnoclostridium	none
seq654	-2.21629	-2.73959	-0.954946	2.41092	5.4091	0.380483	0.330218	0.36473	0.789372	0.360519	0.700557	Bacteria	Firmicutes	Clostridia	Lachnospirales	Lachnospiraceae	Lachnoclostridium	none
seq642	-1.98885	-2.49873	-0.935474	2.43061	5.2711	0.417752	0.327103	0.374876	0.781477	0.377249	0.700973	Bacteria	Firmicutes	Clostridia	Lachnospirales	Lachnospiraceae	Lachnospiraceae FCS020 group	none
seq228	-1.21356	-2.04328	1.10623	3.68707	6.39954	0.552153	0.29375	0.344073	0.807195	0.317136	0.701393	Bacteria	Firmicutes	Clostridia	Clostridia vadinBB60 group	none	none	none
seq607	-2.05374	-2.67596	-0.968638	2.26471	4.87684	0.432042	0.296875	0.375346	0.793256	0.345348	0.701499	Bacteria	Firmicutes	Clostridia	Lachnospirales	Lachnospiraceae	Roseburia	none
seq795	-2.06084	-2.74289	-1.0258	1.63859	4.113	0.33583	0.333333	0.45717	0.801538	0.390901	0.701829	Bacteria	Actinobacteriota	Coriobacteriia	Coriobacteriales	Eggerthellaceae	Enterorhabdus	none
seq2085	-2.05952	-2.67145	-0.920368	1.95256	4.45017	0.3748	0.3125	0.451611	0.800763	0.369555	0.702025	Bacteria	Firmicutes	Clostridia	Oscillospirales	Ruminococcaceae	Incertae Sedis	none
seq226	-1.96789	-2.4613	-0.836448	2.34009	5.28411	0.393808	0.339564	0.385303	0.799925	0.38664	0.702455	Bacteria	Bacteroidota	Bacteroidia	Bacteroidales	Muribaculaceae	none	none
seq822	-2.03097	-2.59356	-0.868679	2.41672	5.57701	0.365914	0.328125	0.417029	0.803285	0.380307	0.704239	Bacteria	Firmicutes	Clostridia	Clostridia vadinBB60 group	none	none	none
seq598	-2.09473	-2.58526	-0.859026	2.24939	4.99909	0.434878	0.323988	0.382027	0.802614	0.369693	0.704418	Bacteria	Firmicutes	Clostridia	Oscillospirales	Oscillospiraceae	Colidextribacter	none
seq970	-2.08432	-2.579	-0.901277	1.66096	4.57692	0.308318	0.36875	0.469902	0.797879	0.412859	0.7054	Bacteria	Firmicutes	Clostridia	Oscillospirales	Ruminococcaceae	Anaerotruncus	none
seq2477	-1.86339	-2.5812	-0.983677	1.66821	4.00488	0.357599	0.311527	0.426775	0.783788	0.373954	0.705604	Bacteria	Firmicutes	Clostridia	Lachnospirales	Lachnospiraceae	none	none
seq582	-0.193143	-1.58296	4.53955	3.51753	7.08712	0.42871	0.280374	0.307219	0.808734	0.263948	0.70643	Bacteria	Bacteroidota	Bacteroidia	Bacteroidales	Muribaculaceae	none	none
seq1165	-2.04896	-2.74036	-0.785344	2.15916	4.53299	0.376959	0.311527	0.443967	0.789851	0.385318	0.706509	Bacteria	Firmicutes	Clostridia	Oscillospirales	Oscillospiraceae	Intestinimonas	none
seq207	-2.03999	-2.54692	-0.906697	2.25654	5.61152	0.407985	0.314642	0.36014	0.814761	0.3532	0.706937	Bacteria	Firmicutes	Clostridia	Lachnospirales	Lachnospiraceae	Lachnospiraceae UCG-001	none
seq92	-2.00726	-2.55173	-0.71684	2.50115	5.87032	0.407007	0.299066	0.378319	0.812967	0.380208	0.707052	Bacteria	Firmicutes	Clostridia	Lachnospirales	Lachnospiraceae	Lachnospiraceae NK4A136 group	none
seq788	-2.0188	-2.50015	-0.967515	2.08043	5.4051	0.330198	0.346875	0.412468	0.812721	0.385081	0.707178	Bacteria	Firmicutes	Clostridia	Lachnospirales	Lachnospiraceae	GCA-900066575	none
seq665	-1.07717	-1.96886	1.51152	2.9271	6.16259	0.445056	0.315625	0.345542	0.808039	0.306877	0.707359	Bacteria	Firmicutes	Clostridia	Lachnospirales	Lachnospiraceae	none	none
seq667	-2.0568	-2.63034	-0.923371	2.07823	4.80745	0.390886	0.305296	0.437527	0.796119	0.378472	0.707464	Bacteria	Firmicutes	Clostridia	Clostridia vadinBB60 group	none	none	none
seq586	-2.08765	-2.66924	-0.764049	2.11402	4.76839	0.412122	0.330218	0.390796	0.792195	0.35683	0.707799	Bacteria	Firmicutes	Clostridia	Clostridia UCG-014	none	none	none
seq344	-2.01264	-2.58931	-0.918166	2.14789	4.43041	0.395932	0.321875	0.402035	0.798226	0.375118	0.707975	Bacteria	Firmicutes	Clostridia	Lachnospirales	Lachnospiraceae	A2	none
seq513	-2.11515	-2.66471	-0.843795	2.18668	4.79616	0.388968	0.315625	0.424601	0.814738	0.358803	0.708194	Bacteria	Firmicutes	Clostridia	Lachnospirales	Lachnospiraceae	Roseburia	none
seq698	-1.91804	-2.47642	-0.828745	2.19811	4.53511	0.397095	0.323988	0.41117	0.799192	0.378985	0.711302	Bacteria	Firmicutes	Clostridia	Lachnospirales	Lachnospiraceae	none	none
seq626	-1.84454	-2.38003	-0.788291	2.05333	5.17073	0.32442	0.333333	0.416963	0.8105	0.393426	0.711765	Bacteria	Bacteroidota	Bacteroidia	Bacteroidales	Muribaculaceae	none	none
seq618	-2.1273	-2.58153	-0.961455	1.99825	4.99051	0.343088	0.325	0.413364	0.788639	0.389954	0.7123	Bacteria	Firmicutes	Clostridia	Lachnospirales	Lachnospiraceae	none	none
seq3502	-0.638333	0.274031	-2.26764	-2.30206	4.1672	-0.490718	0.271028	0.303369	0.752355	0.303089	0.712562	Bacteria	Bacteroidota	Bacteroidia	Bacteroidales	Bacteroidaceae	Bacteroides	none
seq758	-2.03767	-2.68115	-0.808567	2.29659	4.96288	0.387793	0.336449	0.416451	0.800671	0.361585	0.713074	Bacteria	Firmicutes	Clostridia	Oscillospirales	Oscillospiraceae	none	none
seq1590	-1.92992	-2.46987	-0.550395	2.06004	4.4254	0.391535	0.315625	0.42099	0.818035	0.354601	0.714105	Bacteria	Firmicutes	Clostridia	Lachnospirales	Lachnospiraceae	none	none
seq1270	-1.98996	-2.61081	-0.820471	2.12122	5.00002	0.346576	0.330218	0.414129	0.791033	0.382812	0.714315	Bacteria	Bacteroidota	Bacteroidia	Bacteroidales	Muribaculaceae	none	none
seq656	-1.94491	-2.53617	-0.739643	2.24003	4.73897	0.411795	0.320872	0.398912	0.797258	0.374448	0.714368	Bacteria	Firmicutes	Clostridia	Clostridia UCG-014	none	none	none
seq1290	-2.1289	-2.6763	-0.916684	2.03025	5.23293	0.339968	0.35	0.384551	0.811447	0.37934	0.714602	Bacteria	Firmicutes	Clostridia	Clostridia vadinBB60 group	none	none	none
seq487	3.21374	3.68448	1.08117	-1.15848	5.0803	-0.262146	0.246875	0.505748	0.963274	0.229798	0.716102	Bacteria	Firmicutes	Clostridia	Oscillospirales	Oscillospiraceae	Colidextribacter	none
seq2329	-2.00931	-2.54411	-0.698079	1.66941	4.67882	0.271533	0.328125	0.484705	0.817947	0.393111	0.718502	Bacteria	Firmicutes	Clostridia	Lachnospirales	Lachnospiraceae	Lachnoclostridium	none
seq284	-2.05636	-2.67403	-0.950254	2.10436	4.56551	0.388165	0.3375	0.43632	0.814854	0.392243	0.71956	Bacteria	Firmicutes	Clostridia	Clostridia vadinBB60 group	none	none	none
seq1267	-2.15367	-2.66575	-1.0934	1.47639	4.00611	0.363949	0.31875	0.464371	0.804422	0.404415	0.719978	Bacteria	Firmicutes	Clostridia	Clostridia UCG-014	none	none	none
seq801	-2.06127	-2.69409	-0.660096	2.57541	5.12672	0.450452	0.325	0.393618	0.8267	0.375375	0.720543	Bacteria	Firmicutes	Clostridia	Lachnospirales	Lachnospiraceae	none	none
seq557	-2.02016	-2.52796	-0.781522	2.42787	5.65055	0.393277	0.330218	0.401632	0.811913	0.384647	0.720778	Bacteria	Firmicutes	Clostridia	Oscillospirales	Oscillospiraceae	none	none
seq992	-2.19681	-2.71928	-1.03345	2.03949	5.09486	0.386357	0.323988	0.41782	0.809811	0.382595	0.722475	Bacteria	Firmicutes	Clostridia	Monoglobales	Monoglobaceae	Monoglobus	none
seq427	-2.09903	-2.6662	-1.01034	2.03382	5.0197	0.347655	0.3375	0.414223	0.80626	0.384529	0.722691	Bacteria	Actinobacteriota	Coriobacteriia	Coriobacteriales	Eggerthellaceae	Enterorhabdus	none
seq180	-2.09708	-2.60356	-1.0538	1.93024	5.91854	0.366304	0.358256	0.364249	0.813178	0.387429	0.723083	Bacteria	Firmicutes	Clostridia	Lachnospirales	Lachnospiraceae	ASF356	none
seq478	-1.1298	-2.04172	1.33321	3.49194	5.61646	0.478301	0.311527	0.352829	0.783825	0.342783	0.72357	Bacteria	Firmicutes	Clostridia	Oscillospirales	Ruminococcaceae	Incertae Sedis	none
seq1195	-2.0843	-2.63283	-0.982023	2.54898	4.85412	0.446627	0.314642	0.440305	0.81624	0.400114	0.72363	Bacteria	Firmicutes	Clostridia	Oscillospirales	Ruminococcaceae	Incertae Sedis	none
seq1086	-2.10268	-2.65691	-0.990392	2.31574	4.83579	0.423027	0.325	0.394428	0.791567	0.369259	0.723692	Bacteria	Firmicutes	Clostridia	Lachnospirales	Lachnospiraceae	none	none
seq1977	-2.10559	-2.69403	-1.00928	2.0545	4.83021	0.341891	0.33125	0.43527	0.811647	0.407868	0.72404	Bacteria	Firmicutes	Clostridia	Clostridia vadinBB60 group	none	none	none
seq620	-2.10636	-2.58471	-1.12511	2.30404	5.04407	0.40571	0.327103	0.405719	0.81333	0.369969	0.724781	Bacteria	Firmicutes	Clostridia	Oscillospirales	Oscillospiraceae	Intestinimonas	none
seq139	-1.19862	-1.95525	1.06385	2.9217	6.66449	0.469398	0.321875	0.359377	0.832155	0.329624	0.724945	Bacteria	Firmicutes	Clostridia	Lachnospirales	Lachnospiraceae	Lachnospiraceae NK4A136 group	bacterium
seq367	-2.06741	-2.65435	-1.06117	2.37973	6.11611	0.3626	0.315625	0.359152	0.823136	0.388869	0.725401	Bacteria	Firmicutes	Clostridia	Oscillospirales	[Eubacterium] coprostanoligenes group	none	none
seq2118	-1.88371	-2.53194	-0.624415	1.81957	4.61231	0.364353	0.315625	0.452286	0.834373	0.382221	0.726932	Bacteria	Firmicutes	Clostridia	Oscillospirales	Oscillospiraceae	Colidextribacter	none
seq773	-2.02623	-2.64986	-0.919873	2.35554	6.05517	0.38393	0.330218	0.375012	0.816222	0.376637	0.727169	Bacteria	Firmicutes	Clostridia	Lachnospirales	Lachnospiraceae	[Eubacterium] xylanophilum group	none
seq897	-2.04062	-2.70757	-0.932677	1.89007	5.09435	0.331521	0.3375	0.424251	0.800188	0.41278	0.727317	Bacteria	Firmicutes	Clostridia	Lachnospirales	Lachnospiraceae	Marvinbryantia	none
seq111	5.74579	5.61224	6.00062	0.851558	7.2477	0.187845	0.305296	0.30792	0.851489	0.247692	0.727809	Bacteria	Firmicutes	Bacilli	Lactobacillales	Lactobacillaceae	HT002	none
seq265	-2.15938	-2.73043	-1.07231	1.97589	5.11267	0.374988	0.353125	0.425134	0.817926	0.371784	0.72893	Bacteria	Firmicutes	Clostridia	Lachnospirales	Lachnospiraceae	[Eubacterium] xylanophilum group	none
seq406	-2.14498	-2.70542	-1.16999	2.36377	5.56933	0.38557	0.34375	0.424885	0.809819	0.416844	0.729791	Bacteria	Firmicutes	Clostridia	Oscillospirales	Ruminococcaceae	[Eubacterium] siraeum group	none
seq145	-2.14667	-2.70435	-0.94437	2.56597	6.41557	0.394476	0.323988	0.38001	0.829046	0.394354	0.730608	Bacteria	Firmicutes	Clostridia	Lachnospirales	Lachnospiraceae	Lachnospiraceae NK4A136 group	none
seq3	9.80447	10.061	9.36443	-0.793248	1.62357	-0.552455	0.255452	0.238956	0.906403	0.189591	0.730969	Bacteria	Bacteroidota	Bacteroidia	Bacteroidales	Muribaculaceae	none	none
seq940	-2.08508	-2.57236	-0.933679	1.91765	4.83218	0.317851	0.342679	0.41945	0.822201	0.373244	0.731179	Bacteria	Firmicutes	Clostridia	Lachnospirales	Lachnospiraceae	none	none
seq2051	-1.97668	-2.50874	-0.803623	1.94225	4.77586	0.379188	0.330218	0.428761	0.804097	0.395676	0.731445	Bacteria	Bacteroidota	Bacteroidia	Bacteroidales	Muribaculaceae	none	none
seq116	2.22809	1.37945	3.78893	1.90095	5.73483	0.316016	0.30625	0.505878	0.932038	0.25292	0.73244	Bacteria	Proteobacteria	Gammaproteobacteria	Burkholderiales	Sutterellaceae	Parasutterella	none
seq730	-2.26763	-2.74981	-1.26875	2.29028	5.32504	0.347863	0.334375	0.366405	0.822831	0.382221	0.733147	Bacteria	Firmicutes	Clostridia	Lachnospirales	Lachnospiraceae	none	none
seq772	-2.1083	-2.50698	-1.07385	2.12025	5.24374	0.355196	0.342679	0.408316	0.810015	0.412445	0.733164	Bacteria	Firmicutes	Clostridia	Lachnospirales	Lachnospiraceae	none	none
seq2680	-2.20221	-2.8252	-1.10657	2.01733	4.77818	0.398157	0.317757	0.434112	0.811825	0.389757	0.733332	Bacteria	Firmicutes	Clostridia	Clostridia vadinBB60 group	none	none	none
seq1176	-2.02994	-2.54643	-0.682369	1.98402	4.4327	0.347177	0.320872	0.465606	0.831703	0.397451	0.733404	Bacteria	Actinobacteriota	Coriobacteriia	Coriobacteriales	Eggerthellaceae	DNF00809	none
seq1485	-2.24981	-2.67958	-1.22187	1.80435	4.83272	0.34584	0.35514	0.436935	0.808101	0.397569	0.73397	Bacteria	Firmicutes	Clostridia	Oscillospirales	Oscillospiraceae	none	none
seq1204	-1.85526	-2.5078	-0.706618	1.98662	4.67248	0.345177	0.330218	0.424983	0.807824	0.396208	0.734279	Bacteria	Firmicutes	Clostridia	Clostridia vadinBB60 group	none	none	none
seq305	-2.13364	-2.69934	-1.06968	1.44443	4.24134	0.310815	0.3625	0.456874	0.80907	0.413135	0.734286	Bacteria	Firmicutes	Clostridia	Clostridia UCG-014	none	none	none
seq604	-1.22474	-2.17256	0.438352	1.93513	4.9353	0.410269	0.3125	0.391443	0.793121	0.368726	0.734524	Bacteria	Firmicutes	Clostridia	Oscillospirales	Oscillospiraceae	Colidextribacter	none
seq680	-2.08901	-2.63593	-1.0042	2.43801	4.72353	0.393872	0.315625	0.437211	0.825074	0.366852	0.734801	Bacteria	Firmicutes	Clostridia	Clostridia vadinBB60 group	none	none	none
seq393	-2.04195	-2.60162	-1.07975	2.07113	4.94416	0.360953	0.321875	0.430072	0.819225	0.394926	0.735353	Bacteria	Firmicutes	Clostridia	Oscillospirales	Oscillospiraceae	Colidextribacter	none
seq750	-2.07405	-2.52377	-1.13138	1.7728	4.73666	0.311833	0.3375	0.466433	0.812375	0.398438	0.736418	Bacteria	Firmicutes	Clostridia	Lachnospirales	Lachnospiraceae	none	none
seq778	-2.17305	-2.62074	-1.13184	1.83629	5.36743	0.327556	0.334375	0.39987	0.807958	0.400213	0.736819	Bacteria	Actinobacteriota	Coriobacteriia	Coriobacteriales	Eggerthellaceae	Enterorhabdus	none
seq22	-2.20426	-2.7168	-1.10151	2.11951	6.737	0.281312	0.330218	0.390352	0.841457	0.426413	0.737025	Bacteria	Bacteroidota	Bacteroidia	Bacteroidales	Muribaculaceae	none	none
seq2479	-1.98886	-2.42866	-1.07712	1.88694	4.79587	0.373954	0.336449	0.419819	0.829085	0.3779	0.737244	Bacteria	Firmicutes	Clostridia	Oscillospirales	Butyricicoccaceae	Butyricicoccus	none
seq302	-2.13011	-2.67932	-1.07266	2.17793	5.13422	0.428874	0.336449	0.421414	0.811471	0.402186	0.73833	Bacteria	Proteobacteria	Gammaproteobacteria	Burkholderiales	Sutterellaceae	Parasutterella	none
seq1906	-2.18137	-2.67707	-1.27128	1.83155	4.81591	0.290274	0.35	0.466309	0.8249	0.409683	0.738607	Bacteria	Firmicutes	Clostridia	Lachnospirales	Lachnospiraceae	none	none
seq1247	-1.975	-2.56468	-0.964435	1.6199	4.73672	0.300531	0.334375	0.477164	0.831116	0.419212	0.739439	Bacteria	Firmicutes	Clostridia	Oscillospirales	Butyricicoccaceae	Butyricicoccus	none
seq1340	-2.10673	-2.71867	-0.99286	2.41272	5.17797	0.406365	0.321875	0.398228	0.821031	0.37066	0.739788	Bacteria	Firmicutes	Clostridia	Lachnospirales	Lachnospiraceae	none	none
seq1019	-2.0232	-2.51906	-0.884049	2.28859	5.21466	0.398144	0.35	0.438117	0.820542	0.407532	0.740111	Bacteria	Firmicutes	Clostridia	Oscillospirales	Ruminococcaceae	Incertae Sedis	none
seq777	4.48531	5.5039	0.124796	-2.0218	7.02587	-0.450649	0.271028	0.372623	0.941574	0.2253	0.740307	Bacteria	Firmicutes	Clostridia	Lachnospirales	Lachnospiraceae	none	none
seq696	-2.10243	-2.77324	-1.14781	2.12859	4.8164	0.338646	0.33125	0.457473	0.8231	0.414082	0.740885	Bacteria	Firmicutes	Clostridia	Lachnospirales	Lachnospiraceae	none	none
seq408	-2.03975	-2.548	-0.836836	1.742	4.7665	0.342507	0.35	0.478804	0.833715	0.413826	0.741341	Bacteria	Firmicutes	Clostridia	Lachnospirales	Lachnospiraceae	none	none
seq909	-2.0978	-2.72839	-0.835865	2.36273	5.07979	0.374914	0.342679	0.442874	0.823561	0.417712	0.741377	Bacteria	Firmicutes	Clostridia	Lachnospirales	Lachnospiraceae	none	none
seq559	-2.11084	-2.73036	-1.05382	2.12849	5.33462	0.40984	0.33125	0.42253	0.818579	0.39319	0.741503	Bacteria	Firmicutes	Clostridia	Lachnospirales	Lachnospiraceae	Lachnospiraceae UCG-001	none
seq219	-1.99587	-2.48059	-1.06733	2.2643	5.70227	0.344193	0.327103	0.407785	0.827426	0.411241	0.74277	Bacteria	Firmicutes	Clostridia	Lachnospirales	Lachnospiraceae	Lachnoclostridium	none
seq2074	-1.97497	-2.516	-1.04671	1.43991	4.47624	0.277196	0.364486	0.465787	0.822982	0.427438	0.743716	Bacteria	Firmicutes	Clostridia	Oscillospirales	Oscillospiraceae	none	none
seq502	-2.07617	-2.58425	-1.01505	2.26004	5.12166	0.406603	0.336449	0.433729	0.819647	0.413747	0.745842	Bacteria	Firmicutes	Clostridia	Lachnospirales	Lachnospiraceae	none	none
seq790	-2.08957	-2.52632	-0.926928	1.80508	4.92749	0.371258	0.340625	0.428459	0.809503	0.405027	0.74603	Bacteria	Firmicutes	Clostridia	Clostridia vadinBB60 group	none	none	none
seq875	-1.8865	-2.41097	-0.873577	2.14119	5.22399	0.394454	0.333333	0.438451	0.822216	0.403961	0.746436	Bacteria	Firmicutes	Clostridia	Clostridia vadinBB60 group	none	none	none
seq2021	-2.11446	-2.63832	-1.0556	2.10015	5.18104	0.398992	0.328125	0.437466	0.825332	0.418363	0.746666	Bacteria	Firmicutes	Clostridia	Lachnospirales	Lachnospiraceae	Roseburia	none
seq512	-2.04741	-2.58142	-1.02759	1.86222	5.65574	0.332638	0.340625	0.430918	0.837855	0.421145	0.746761	Bacteria	Firmicutes	Clostridia	Lachnospirales	Lachnospiraceae	Lachnoclostridium	none
seq1451	-2.1622	-2.70237	-1.12747	1.94288	4.95682	0.363783	0.339564	0.444936	0.834888	0.378985	0.746826	Bacteria	Firmicutes	Clostridia	Oscillospirales	Oscillospiraceae	Intestinimonas	none
seq712	-1.90166	-2.49282	-0.812294	1.84099	4.62592	0.333811	0.35514	0.514502	0.848633	0.409051	0.747673	Bacteria	Firmicutes	Clostridia	Peptostreptococcales-Tissierellales	Anaerovoracaceae	[Eubacterium] brachy group	none
seq385	-2.00368	-2.3154	-1.19147	1.8151	4.71808	0.333186	0.3625	0.479874	0.836829	0.428563	0.748347	Bacteria	Firmicutes	Bacilli	RF39	none	none	none
seq838	1.40338	1.79683	0.492523	-1.73139	3.33005	-0.51357	0.26875	0.226999	0.751783	0.31175	0.749089	Bacteria	Firmicutes	Clostridia	Oscillospirales	Oscillospiraceae	Intestinimonas	none
seq968	-2.06422	-2.5416	-0.927866	2.14102	5.71671	0.321973	0.323988	0.406921	0.84604	0.410866	0.750747	Bacteria	Bacteroidota	Bacteroidia	Bacteroidales	Muribaculaceae	none	none
seq442	-2.04227	-2.57481	-1.20374	1.87114	4.40956	0.359273	0.339564	0.47764	0.840503	0.417022	0.751462	Bacteria	Firmicutes	Clostridia	Clostridia vadinBB60 group	none	none	none
seq2785	-2.25816	-2.74381	-1.28967	1.94014	4.62875	0.39735	0.333333	0.451924	0.819174	0.418935	0.752453	Bacteria	Firmicutes	Clostridia	Lachnospirales	Lachnospiraceae	GCA-900066575	none
seq227	-2.06866	-2.57761	-1.26169	2.43154	6.15737	0.349785	0.359375	0.424677	0.827901	0.454328	0.752946	Bacteria	Actinobacteriota	Coriobacteriia	Coriobacteriales	Eggerthellaceae	Enterorhabdus	none
seq395	-2.04001	-2.52308	-1.10475	2.16286	4.994	0.364553	0.320872	0.440997	0.834928	0.426847	0.753716	Bacteria	Firmicutes	Clostridia	Lachnospirales	Lachnospiraceae	Lachnospiraceae NK4A136 group	none
seq893	-2.18901	-2.68749	-1.06879	2.1761	4.913	0.391184	0.320872	0.458853	0.859198	0.395794	0.754658	Bacteria	Firmicutes	Clostridia	Lachnospirales	Lachnospiraceae	Roseburia	none
seq263	-2.02719	-2.58508	-1.0215	2.08465	4.80029	0.356499	0.342679	0.442028	0.82602	0.401693	0.755807	Bacteria	Firmicutes	Clostridia	Lachnospirales	Lachnospiraceae	Roseburia	none
seq631	-2.11173	-2.64933	-1.11217	2.20159	5.62061	0.350433	0.345795	0.420711	0.837151	0.405855	0.756723	Bacteria	Firmicutes	Clostridia	Oscillospirales	Ruminococcaceae	Incertae Sedis	none
seq1150	-2.11841	-2.53442	-1.31622	1.81879	5.09574	0.332286	0.353125	0.453904	0.827232	0.439749	0.75863	Bacteria	Actinobacteriota	Coriobacteriia	Coriobacteriales	Eggerthellaceae	Enterorhabdus	none
seq136	5.45527	6.11302	4.0297	-1.76875	7.42055	-0.252508	0.246875	0.56179	0.99952	0.211549	0.758729	Bacteria	Firmicutes	Clostridia	Oscillospirales	Oscillospiraceae	none	none
seq913	-2.03581	-2.49836	-1.07191	2.26162	5.32141	0.388177	0.33125	0.44318	0.844001	0.412326	0.75898	Bacteria	Firmicutes	Clostridia	Lachnospirales	Lachnospiraceae	none	none
seq662	-2.11651	-2.62715	-1.12127	2.23891	5.63677	0.383945	0.342679	0.439036	0.832418	0.446772	0.760868	Bacteria	Firmicutes	Clostridia	Lachnospirales	Lachnospiraceae	none	none
seq1124	-2.31061	-2.90615	-1.26363	1.52152	4.90487	0.269144	0.365625	0.510973	0.846773	0.445352	0.764751	Bacteria	Verrucomicrobiota	Verrucomicrobiae	Verrucomicrobiales	Akkermansiaceae	Akkermansia	muciniphila
seq2390	-1.9443	-2.41992	-0.870687	1.6216	4.51782	0.31247	0.346875	0.490344	0.825239	0.442965	0.766407	Bacteria	Firmicutes	Clostridia	Lachnospirales	Lachnospiraceae	Lachnospiraceae NK4A136 group	none
seq1296	-2.03716	-2.45978	-1.05472	2.04921	4.34842	0.343665	0.334375	0.505087	0.856913	0.404356	0.766837	Bacteria	Firmicutes	Clostridia	Lachnospirales	Lachnospiraceae	Lachnospiraceae NK4A136 group	none
seq692	-1.08098	-2.06115	0.921592	2.35779	5.59281	0.350857	0.346875	0.442075	0.825245	0.410452	0.767996	Bacteria	Firmicutes	Clostridia	Peptostreptococcales-Tissierellales	Anaerovoracaceae	Family XIII UCG-001	none
seq796	-2.09007	-2.56217	-1.02796	2.20073	5.18839	0.357221	0.33125	0.439545	0.840847	0.415858	0.76925	Bacteria	Firmicutes	Clostridia	Oscillospirales	Oscillospiraceae	Colidextribacter	none
seq192	-2.29692	-2.70599	-1.44626	1.85201	5.25495	0.310155	0.375	0.458305	0.831782	0.448153	0.770935	Bacteria	Firmicutes	Clostridia	Clostridia vadinBB60 group	none	none	none
seq374	-2.19003	-2.5556	-1.22918	1.67316	4.82071	0.263133	0.376947	0.5022	0.863405	0.444957	0.772878	Bacteria	Firmicutes	Clostridia	Oscillospirales	Ruminococcaceae	none	none
seq658	-1.96416	-2.51288	-0.975142	2.01644	5.34569	0.334604	0.34375	0.415559	0.865933	0.398753	0.77354	Bacteria	Firmicutes	Clostridia	Clostridia UCG-014	none	none	none
seq225	-2.17948	-2.6024	-1.32672	1.69842	6.05144	0.276701	0.364486	0.402334	0.843657	0.456873	0.774332	Bacteria	Firmicutes	Clostridia	Oscillospirales	Oscillospiraceae	Colidextribacter	none
seq3782	-2.05751	-2.46115	-1.24141	1.17798	4.06956	0.248128	0.376947	0.555798	0.84455	0.50943	0.775131	Bacteria	Firmicutes	Clostridia	Lachnospirales	Lachnospiraceae	none	none
seq1115	-2.08023	-2.5358	-1.35629	1.22241	4.11405	0.223673	0.35625	0.512183	0.844348	0.45711	0.775247	Bacteria	Firmicutes	Clostridia	Lachnospirales	Lachnospiraceae	none	none
seq868	0.455505	2.77874	-1.25476	-2.3855	5.30407	-0.447655	0.258567	0.41175	0.845277	0.303898	0.775554	Bacteria	Firmicutes	Clostridia	Oscillospirales	Ruminococcaceae	none	none
seq358	-1.22822	-2.13516	1.33756	3.32977	7.91705	0.442071	0.35625	0.381368	0.841547	0.410038	0.775828	Bacteria	Actinobacteriota	Coriobacteriia	Coriobacteriales	Eggerthellaceae	Enterorhabdus	none
seq689	-1.15353	0.0229131	-2.12994	-3.19039	5.70322	-0.518462	0.283489	0.334163	0.766557	0.378808	0.776306	Bacteria	Firmicutes	Clostridia	Lachnospirales	Lachnospiraceae	Roseburia	none
seq94	0.558394	5.60836	-0.845569	-3.62154	7.10499	-0.523238	0.271028	0.288941	0.797646	0.285314	0.778232	Bacteria	Firmicutes	Clostridia	Lachnospirales	Lachnospiraceae	Lachnospiraceae NK4A136 group	none
seq1487	-1.9942	-2.37648	-1.26184	1.96298	5.54111	0.300343	0.364486	0.438467	0.853781	0.441288	0.778818	Bacteria	Firmicutes	Clostridia	Lachnospirales	Lachnospiraceae	Lachnoclostridium	none
seq954	-2.22159	-2.64321	-1.23443	1.81963	5.62809	0.291644	0.364486	0.462075	0.854625	0.45352	0.780367	Bacteria	Actinobacteriota	Coriobacteriia	Coriobacteriales	Eggerthellaceae	Enterorhabdus	none
seq542	-2.11918	-2.56648	-1.29116	1.77291	5.90497	0.272899	0.36875	0.441452	0.840931	0.459616	0.784835	Bacteria	Firmicutes	Clostridia	Oscillospirales	Oscillospiraceae	Colidextribacter	none
seq1630	-1.2763	-2.03809	-0.0872751	2.28455	5.31736	0.351547	0.325	0.457616	0.879499	0.396662	0.785336	Bacteria	Firmicutes	Clostridia	Lachnospirales	Lachnospiraceae	none	none
seq1299	-2.07783	-2.59169	-1.22706	1.94153	4.846	0.357254	0.317757	0.450003	0.868783	0.421697	0.786337	Bacteria	Firmicutes	Clostridia	Lachnospirales	Lachnospiraceae	none	none
seq789	-2.23709	-2.56688	-1.46242	2.28209	5.60279	0.384438	0.35514	0.431291	0.845948	0.454782	0.786344	Bacteria	Firmicutes	Clostridia	Lachnospirales	Lachnospiraceae	Lachnoclostridium	none
seq5127	-2.07215	-2.62624	-1.22972	1.285	4.37511	0.25466	0.35	0.517882	0.867638	0.444247	0.78719	Bacteria	Firmicutes	Clostridia	Lachnospirales	Lachnospiraceae	Lachnospiraceae NK4A136 group	none
seq72	-2.17148	-2.57578	-1.14529	1.79694	6.38637	0.245405	0.365625	0.414717	0.866118	0.451744	0.78732	Bacteria	Firmicutes	Clostridia	Lachnospirales	Lachnospiraceae	Lachnospiraceae NK4A136 group	none
seq798	-1.22472	-1.95753	1.2726	3.50231	6.53829	0.445914	0.336449	0.37985	0.83895	0.385417	0.787776	Bacteria	Firmicutes	Clostridia	Oscillospirales	Ruminococcaceae	Incertae Sedis	none
seq836	-2.26398	-2.70481	-1.44536	1.71167	4.77848	0.326324	0.34375	0.473451	0.852955	0.440558	0.790162	Bacteria	Firmicutes	Clostridia	Lachnospirales	Lachnospiraceae	none	none
seq1262	-1.24793	0.0688535	-2.36378	-2.98171	5.47934	-0.437022	0.28972	0.323091	0.782638	0.3605	0.79153	Bacteria	Firmicutes	Clostridia	Lachnospirales	Lachnospiraceae	none	none
seq337	-1.66901	-2.08315	-0.73826	1.52654	4.75668	0.259128	0.378125	0.521044	0.846875	0.486368	0.793099	Bacteria	Firmicutes	Clostridia	Lachnospirales	Lachnospiraceae	none	none
seq400	-2.20028	-2.62083	-1.25272	2.07321	5.35303	0.341626	0.3375	0.454902	0.874147	0.455374	0.795205	Bacteria	Firmicutes	Clostridia	Lachnospirales	Lachnospiraceae	none	none
seq1182	-2.0964	-2.41365	-1.32643	1.71325	5.21218	0.283948	0.376947	0.476721	0.866215	0.48692	0.796186	Bacteria	Firmicutes	Clostridia	Oscillospirales	Oscillospiraceae	Colidextribacter	none
seq2543	-1.86886	-2.2906	-0.892566	1.4278	4.59112	0.276013	0.3625	0.542136	0.861521	0.49347	0.796607	Bacteria	Firmicutes	Clostridia	Oscillospirales	Ruminococcaceae	Incertae Sedis	none
seq430	-2.05194	-2.47898	-1.3373	1.89142	5.2802	0.30767	0.35514	0.468337	0.880516	0.472775	0.797085	Bacteria	Firmicutes	Clostridia	Lachnospirales	Lachnospiraceae	A2	none
seq2884	-1.99495	-2.39259	-1.496	1.02894	4.21086	0.193239	0.38125	0.552692	0.855332	0.519985	0.79825	Bacteria	Firmicutes	Clostridia	Lachnospirales	Lachnospiraceae	Lachnospiraceae NK4A136 group	none
seq3497	-2.18476	-2.45172	-1.54126	1.18125	4.46274	0.223156	0.38125	0.558491	0.86109	0.519669	0.800616	Bacteria	Firmicutes	Clostridia	Lachnospirales	Lachnospiraceae	none	none
seq1327	-1.09495	-0.00940781	-2.17365	-3.42009	6.37554	-0.487081	0.3	0.300827	0.747054	0.374448	0.802385	Bacteria	Firmicutes	Clostridia	Lachnospirales	Lachnospiraceae	none	none
seq627	0.521894	4.31662	-0.885117	-2.99534	6.69409	-0.425988	0.259375	0.406782	0.882664	0.319721	0.802811	Bacteria	Firmicutes	Clostridia	Lachnospirales	Lachnospiraceae	none	none
seq131	-2.03003	-2.39617	-1.26815	1.62854	6.49366	0.226018	0.359375	0.424319	0.879261	0.459616	0.803634	Bacteria	Bacteroidota	Bacteroidia	Bacteroidales	Muribaculaceae	none	none
seq1006	-1.01138	-0.0958781	-2.06441	-3.94877	6.55449	-0.572905	0.286605	0.272888	0.746468	0.380958	0.804427	Bacteria	Firmicutes	Clostridia	Lachnospirales	Lachnospiraceae	none	none
seq161	4.49185	5.37923	0.167216	-2.08961	6.91356	-0.395402	0.286605	0.354653	0.915775	0.278291	0.805023	Bacteria	Bacteroidota	Bacteroidia	Bacteroidales	Bacteroidaceae	Bacteroides	uniformis
seq261	3.44681	-0.362395	4.83664	2.96916	6.16472	0.518761	0.317757	0.21749	0.753078	0.304313	0.80796	Bacteria	Firmicutes	Clostridia	Oscillospirales	Oscillospiraceae	none	none
seq569	-1.31003	-0.129195	-2.30549	-3.50353	7.09631	-0.465999	0.333333	0.272812	0.73438	0.402896	0.808526	Bacteria	Firmicutes	Clostridia	Clostridia vadinBB60 group	none	none	none
seq739	-1.16926	0.0923314	-2.19661	-3.1413	6.28569	-0.440693	0.309375	0.309407	0.763818	0.401555	0.809876	Bacteria	Firmicutes	Clostridia	Lachnospirales	Lachnospiraceae	Lachnoclostridium	none
seq309	-1.29188	-0.205532	-2.37984	-3.95477	10.0297	-0.531348	0.315625	0.185186	0.661915	0.387449	0.810287	Bacteria	Firmicutes	Clostridia	Clostridia vadinBB60 group	none	none	none
seq511	0.542196	4.4356	-0.961955	-2.89945	6.61702	-0.435308	0.286605	0.37349	0.880086	0.309442	0.813312	Bacteria	Firmicutes	Clostridia	Oscillospirales	Oscillospiraceae	Intestinimonas	none
seq1817	-0.961016	-0.0437933	-2.32193	-1.78588	4.40035	-0.363095	0.311527	0.402525	0.847764	0.408736	0.814155	Bacteria	Firmicutes	Clostridia	Lachnospirales	Lachnospiraceae	Lachnoclostridium	none
seq73	-1.54072	-2.14788	0.240419	2.22779	7.10119	0.315225	0.35	0.505399	0.932773	0.423276	0.815285	Bacteria	Firmicutes	Clostridia	Lachnospirales	Lachnospiraceae	Lachnoclostridium	none
seq1168	-1.18339	0.0819458	-2.1316	-2.75087	5.8132	-0.488207	0.30625	0.353575	0.776895	0.400509	0.815564	Bacteria	Firmicutes	Clostridia	Oscillospirales	Ruminococcaceae	Incertae Sedis	none
seq2180	-2.10877	-2.52432	-1.46623	1.1781	4.30004	0.235719	0.390625	0.552624	0.880845	0.502663	0.815911	Bacteria	Firmicutes	Clostridia	Lachnospirales	Lachnospiraceae	Lachnoclostridium	none
seq856	-2.32768	-2.84712	-1.75232	1.60298	5.71893	0.246047	0.378125	0.491581	0.874503	0.503235	0.816726	Bacteria	Firmicutes	Clostridia	Lachnospirales	Lachnospiraceae	none	none
seq321	-0.426106	-1.26003	1.2818	2.06224	6.59414	0.313814	0.35514	0.481956	0.911554	0.394788	0.818016	Bacteria	Firmicutes	Clostridia	Oscillospirales	Ruminococcaceae	Incertae Sedis	none
seq647	0.425112	2.3514	-0.954596	-2.05529	5.14012	-0.361365	0.286605	0.424678	0.871873	0.352904	0.81807	Bacteria	Firmicutes	Clostridia	Clostridia vadinBB60 group	none	none	none
seq3186	-2.2881	-2.52508	-1.63166	1.24819	5.95099	0.216528	0.389408	0.473412	0.882114	0.505346	0.818579	Bacteria	Firmicutes	Clostridia	Lachnospirales	Lachnospiraceae	none	none
seq3347	-1.40824	-2.0765	-0.760233	1.01627	4.25583	0.205984	0.390625	0.538532	0.863595	0.516315	0.819007	Bacteria	Bacteroidota	Bacteroidia	Bacteroidales	Muribaculaceae	none	none
seq3234	-1.59174	-2.13012	-0.763352	1.61966	4.69531	0.293965	0.376947	0.533776	0.874352	0.50363	0.819654	Bacteria	Firmicutes	Clostridia	Lachnospirales	Lachnospiraceae	Lachnospiraceae NK4A136 group	none
seq2040	0.513108	1.71442	-1.07774	-1.6075	4.84625	-0.331063	0.311527	0.464381	0.859933	0.390724	0.821157	Bacteria	Firmicutes	Clostridia	Lachnospirales	Lachnospiraceae	none	none
seq1402	-1.60804	-2.14437	-0.748694	1.37149	5.10818	0.229085	0.376947	0.574516	0.879385	0.502703	0.82154	Bacteria	Firmicutes	Clostridia	Oscillospirales	Ruminococcaceae	none	none
seq831	-2.34662	-2.58865	-1.71129	1.21415	4.93812	0.212348	0.386293	0.548465	0.883481	0.527107	0.823224	Bacteria	Firmicutes	Clostridia	Peptostreptococcales-Tissierellales	Anaerovoracaceae	[Eubacterium] nodatum group	none
seq794	-1.87559	-2.34503	-0.933051	1.68019	4.58027	0.293176	0.358256	0.537649	0.886368	0.480054	0.825063	Bacteria	Firmicutes	Bacilli	Erysipelotrichales	Erysipelotrichaceae	none	none
seq500	-1.19918	-0.0669101	-2.34462	-2.58653	5.93152	-0.423305	0.308411	0.363233	0.807863	0.395478	0.825096	Bacteria	Firmicutes	Clostridia	Lachnospirales	Lachnospiraceae	A2	none
seq717	2.11322	-0.208074	2.59676	1.67111	5.10846	0.345715	0.35625	0.35759	0.815083	0.385989	0.829762	Bacteria	Firmicutes	Clostridia	Oscillospirales	Oscillospiraceae	Colidextribacter	none
seq1074	-1.2624	0.00431977	-2.11859	-3.85523	6.04186	-0.59062	0.28972	0.27529	0.763092	0.378531	0.829783	Bacteria	Firmicutes	Clostridia	Lachnospirales	Lachnospiraceae	none	none
seq359	2.67547	3.42874	2.16292	-1.13304	3.95995	-0.249957	0.271028	0.693665	0.992828	0.254281	0.830231	Bacteria	Firmicutes	Clostridia	Lachnospirales	Lachnospiraceae	none	none
seq915	-1.35522	-0.131528	-2.2991	-3.43693	6.10485	-0.482749	0.327103	0.311207	0.787154	0.410156	0.830947	Bacteria	Firmicutes	Clostridia	Lachnospirales	Lachnospiraceae	none	none
seq566	-1.16481	-0.0304894	-2.21336	-3.66538	6.53574	-0.490593	0.317757	0.296701	0.745629	0.393939	0.835157	Bacteria	Firmicutes	Bacilli	Lactobacillales	Lactobacillaceae	Ligilactobacillus	none
seq350	-1.2955	-0.590455	-2.23416	-3.15136	6.35874	-0.460653	0.315625	0.35128	0.792759	0.430496	0.835831	Bacteria	Firmicutes	Clostridia	Oscillospirales	Ruminococcaceae	Incertae Sedis	none
seq517	-1.13332	-0.127431	-1.99562	-3.35238	6.30738	-0.532645	0.315625	0.318597	0.775836	0.422151	0.837884	Bacteria	Firmicutes	Clostridia	Lachnospirales	Lachnospiraceae	none	none
seq1	7.54058	7.44893	9.44625	1.84729	1.57216	0.679765	0.317757	0.224559	0.821605	0.300367	0.838902	Bacteria	Verrucomicrobiota	Verrucomicrobiae	Verrucomicrobiales	Akkermansiaceae	Akkermansia	muciniphila
seq1149	-1.17553	-0.0851581	-2.2568	-2.46868	5.52469	-0.432609	0.317757	0.41149	0.841454	0.444819	0.843121	Bacteria	Firmicutes	Clostridia	Lachnospirales	Lachnospiraceae	GCA-900066575	none
seq1056	0.894469	2.68003	-0.684157	-2.23274	5.23004	-0.368807	0.303125	0.398082	0.878503	0.359493	0.853178	Bacteria	Firmicutes	Clostridia	Oscillospirales	Oscillospiraceae	none	none
seq3323	-1.2385	-0.414975	-2.11647	-1.80195	4.65839	-0.330688	0.353125	0.530317	0.888309	0.528074	0.854284	Bacteria	Firmicutes	Clostridia	Lachnospirales	Lachnospiraceae	none	none
seq1132	0.533744	3.69915	-0.759646	-2.23992	6.06861	-0.350866	0.303125	0.454296	0.917696	0.342902	0.856366	Bacteria	Firmicutes	Clostridia	Oscillospirales	Ruminococcaceae	Incertae Sedis	none
seq910	-1.05333	-0.0836156	-1.95406	-2.7938	5.69814	-0.387985	0.346875	0.419023	0.820349	0.449396	0.859252	Bacteria	Firmicutes	Clostridia	Lachnospirales	Lachnospiraceae	none	none
seq328	-1.70505	-1.10831	-2.4336	-1.94194	6.1529	-0.314055	0.364486	0.43813	0.839343	0.531211	0.863003	Bacteria	Firmicutes	Clostridia	Lachnospirales	Lachnospiraceae	none	none
seq346	-1.7289	-1.14383	-2.38927	-1.65481	5.852	-0.292025	0.373832	0.457959	0.854949	0.538984	0.863782	Bacteria	Firmicutes	Clostridia	Lachnospirales	Lachnospiraceae	Lachnoclostridium	none
seq812	-1.73897	-2.03673	-1.02047	1.2875	5.19137	0.269392	0.39375	0.599538	0.931782	0.543817	0.864954	Bacteria	Firmicutes	Clostridia	Lachnospirales	Lachnospiraceae	GCA-900066575	none
seq1366	-1.26218	-0.391464	-2.01503	-3.33053	6.60474	-0.505586	0.327103	0.34426	0.788465	0.484829	0.865903	Bacteria	Firmicutes	Clostridia	Oscillospirales	Ruminococcaceae	Incertae Sedis	none
seq310	5.01467	5.4829	4.62863	-1.09076	3.07738	-0.423169	0.258567	0.211416	0.837006	0.250572	0.867379	Bacteria	Firmicutes	Clostridia	Oscillospirales	Oscillospiraceae	Colidextribacter	none
seq316	-1.64305	-2.03656	-1.1395	1.20176	5.41582	0.198344	0.404985	0.578824	0.91993	0.562046	0.867699	Bacteria	Firmicutes	Clostridia	Lachnospirales	Lachnospiraceae	none	none
seq151	-1.81446	-2.03635	-1.19187	1.44669	5.51197	0.231889	0.417446	0.564955	0.919155	0.538905	0.868142	Bacteria	Actinobacteriota	Actinobacteria	Bifidobacteriales	Bifidobacteriaceae	Bifidobacterium	none
seq757	-1.70188	-2.15698	-0.898273	1.37583	6.83694	0.184711	0.398754	0.615554	0.953031	0.53995	0.87147	Bacteria	Firmicutes	Clostridia	Peptococcales	Peptococcaceae	none	none
seq84	3.97337	5.15616	-1.21127	-5.45221	8.13676	-0.594707	0.3	0.249015	0.817294	0.314631	0.874022	Bacteria	Bacteroidota	Bacteroidia	Bacteroidales	Muribaculaceae	none	none
seq365	-2.26224	-2.4772	-1.82644	1.00986	5.71038	0.152813	0.420561	0.558359	0.915743	0.595743	0.874834	Bacteria	Bacteroidota	Bacteroidia	Bacteroidales	Muribaculaceae	none	none
seq2674	-1.37036	-0.828761	-2.13458	-1.62875	4.81177	-0.25948	0.35625	0.541928	0.895194	0.569977	0.879988	Bacteria	Bacteroidota	Bacteroidia	Bacteroidales	Muribaculaceae	none	none
seq275	-1.74664	-2.12204	-1.09516	1.45807	4.9307	0.238037	0.401869	0.602107	0.92174	0.577573	0.881268	Bacteria	Proteobacteria	Gammaproteobacteria	Burkholderiales	Sutterellaceae	Parasutterella	none
seq675	-1.71023	-2.203	-0.525839	1.51828	6.11203	0.215418	0.401869	0.686315	0.977428	0.530323	0.887953	Bacteria	Firmicutes	Clostridia	Lachnospirales	Lachnospiraceae	none	none
seq140	-1.78391	-2.05304	-1.18677	0.78931	5.82198	0.137991	0.420561	0.607463	0.942297	0.560251	0.88838	Bacteria	Firmicutes	Clostridia	Lachnospirales	Lachnospiraceae	none	none
seq372	0.349157	6.10528	-0.970569	-2.64488	8.75606	-0.463165	0.317757	0.334321	0.897753	0.383503	0.889721	Bacteria	Firmicutes	Clostridia	Peptostreptococcales-Tissierellales	Peptostreptococcaceae	Romboutsia	ilealis/timonensis
seq852	-1.67041	-2.14036	-0.817453	1.26524	5.25763	0.232059	0.4081	0.62083	0.920927	0.590732	0.890228	Bacteria	Firmicutes	Clostridia	Lachnospirales	Lachnospiraceae	Marvinbryantia	none
seq254	-1.63663	-1.07395	-2.19726	-2.04373	6.86136	-0.316574	0.361371	0.424023	0.853619	0.54794	0.890484	Bacteria	Bacteroidota	Bacteroidia	Bacteroidales	Bacteroidaceae	Bacteroides	none
seq1208	-1.5149	-2.00081	-0.813288	1.20767	4.8858	0.192917	0.41433	0.591098	0.926783	0.582544	0.892345	Bacteria	Firmicutes	Clostridia	Oscillospirales	Oscillospiraceae	Papillibacter	none
seq369	-1.58614	-1.10584	-2.18134	-1.68745	6.62193	-0.281937	0.384375	0.440901	0.864319	0.573015	0.892713	Bacteria	Firmicutes	Clostridia	Lachnospirales	Lachnospiraceae	none	none
seq46	-1.66894	-1.24865	-2.45054	-1.23045	5.13038	-0.215471	0.4081	0.613513	0.905134	0.612729	0.893385	Bacteria	Bacteroidota	Bacteroidia	Bacteroidales	Bacteroidaceae	Bacteroides	fragilis/xylanisolvens
seq848	-1.54842	-1.81723	-0.923437	1.05832	5.40323	0.160698	0.411215	0.633225	0.947315	0.578658	0.893606	Bacteria	Firmicutes	Clostridia	Lachnospirales	Lachnospiraceae	Lachnospiraceae FCS020 group	none
seq1005	-1.55248	-2.00729	-0.562008	1.29873	5.8739	0.214982	0.409375	0.602401	0.955767	0.572226	0.89417	Bacteria	Firmicutes	Clostridia	Oscillospirales	Oscillospiraceae	Oscillibacter	none
seq625	-1.57488	-1.02643	-2.18471	-1.53949	5.76278	-0.268868	0.3875	0.530725	0.897671	0.56396	0.894301	Bacteria	Firmicutes	Bacilli	Lactobacillales	Lactobacillaceae	Ligilactobacillus	none
seq1106	-1.69894	-1.98964	-1.0634	1.26208	6.02447	0.204904	0.420561	0.685482	0.955335	0.607343	0.894746	Bacteria	Firmicutes	Clostridia	Lachnospirales	Lachnospiraceae	Lachnospiraceae NK4A136 group	none
seq152	-1.78405	-2.28379	-1.03784	1.35947	5.66336	0.224859	0.409375	0.623061	0.953883	0.564315	0.895005	Bacteria	Bacteroidota	Bacteroidia	Bacteroidales	Muribaculaceae	none	none
seq2307	-1.53396	-1.72285	-1.34808	0.492696	4.07941	0.0952601	0.426791	0.668736	0.946889	0.621567	0.895539	Bacteria	Firmicutes	Clostridia	Oscillospirales	Oscillospiraceae	Intestinimonas	none
seq258	-1.54387	-1.9741	-0.277692	2.64638	8.70246	0.329105	0.4	0.538445	0.946575	0.585523	0.896372	Bacteria	Firmicutes	Clostridia	Oscillospirales	Ruminococcaceae	none	none
seq336	-1.72244	-2.1528	-0.941419	1.17633	6.32325	0.17185	0.411215	0.669425	0.953722	0.599037	0.896777	Bacteria	Firmicutes	Clostridia	Oscillospirales	Ruminococcaceae	Incertae Sedis	none
seq1075	0.425121	-0.341228	1.01129	1.27727	5.17892	0.220459	0.386293	0.564675	0.943191	0.559422	0.899037	Bacteria	Bacteroidota	Bacteroidia	Bacteroidales	Rikenellaceae	Alistipes	none
seq306	-1.71282	-2.16844	-0.885961	1.70385	6.82766	0.235692	0.39375	0.687114	0.974919	0.577869	0.899196	Bacteria	Firmicutes	Clostridia	Lachnospirales	Lachnospiraceae	none	none
seq3632	-1.35934	-1.45092	-1.14554	0.536074	4.78697	0.111045	0.451713	0.681712	0.94552	0.626637	0.900352	Bacteria	Deferribacterota	Deferribacteres	Deferribacterales	Deferribacteraceae	Mucispirillum	schaedleri
seq1473	-1.82411	-1.38943	-2.31354	-1.64002	5.77127	-0.27979	0.364486	0.512382	0.882208	0.572483	0.900388	Bacteria	Bacteroidota	Bacteroidia	Bacteroidales	Marinifilaceae	Odoribacter	none
seq1107	-1.67259	-2.06427	-0.979496	1.04447	5.36667	0.17156	0.4081	0.644633	0.943651	0.620384	0.900503	Bacteria	Firmicutes	Clostridia	Oscillospirales	Oscillospiraceae	Colidextribacter	none
seq2882	-1.57269	-1.247	-2.23014	-0.565214	4.25118	-0.123925	0.434375	0.626236	0.926951	0.653429	0.90145	Bacteria	Firmicutes	Clostridia	Oscillospirales	Ruminococcaceae	none	none
seq288	-1.72523	-1.26439	-2.2759	-1.44348	6.11695	-0.229341	0.383178	0.531932	0.891495	0.605173	0.902982	Bacteria	Firmicutes	Clostridia	Lachnospirales	Lachnospiraceae	Lachnospiraceae NK4A136 group	none
seq1025	-1.78676	-1.39121	-2.38552	-0.868504	5.09738	-0.165649	0.428125	0.586547	0.914227	0.623915	0.904457	Bacteria	Firmicutes	Clostridia	Lachnospirales	Lachnospiraceae	Lachnospiraceae NK4A136 group	none
seq714	-1.84939	-1.40914	-2.33668	-1.84734	6.47299	-0.269036	0.39375	0.510459	0.892756	0.622652	0.9046	Bacteria	Firmicutes	Clostridia	Lachnospirales	Lachnospiraceae	none	none
seq1026	-1.55228	-1.93961	-0.869675	0.655792	5.04173	0.143675	0.442368	0.679799	0.940966	0.63735	0.904695	Bacteria	Firmicutes	Clostridia	Peptostreptococcales-Tissierellales	Anaerovoracaceae	[Eubacterium] brachy group	none
seq936	0.731695	3.25754	-0.825391	-2.09329	6.09624	-0.314561	0.325	0.475713	0.922432	0.448765	0.905058	Bacteria	Firmicutes	Clostridia	Lachnospirales	Lachnospiraceae	Roseburia	none
seq544	-1.92139	-1.49248	-2.41157	-1.58145	5.75121	-0.237373	0.395639	0.531456	0.893499	0.605982	0.905412	Bacteria	Firmicutes	Clostridia	Clostridia UCG-014	none	none	none
seq1272	-1.72933	-1.44741	-2.1591	-1.64625	5.84787	-0.265371	0.38125	0.537703	0.89574	0.602628	0.906191	Bacteria	Firmicutes	Clostridia	Lachnospirales	Lachnospiraceae	none	none
seq484	-1.78394	-2.07236	-1.06284	1.22443	6.02344	0.217173	0.429907	0.654344	0.957658	0.622771	0.906537	Bacteria	Firmicutes	Clostridia	Oscillospirales	Oscillospiraceae	Intestinimonas	none
seq2944	-1.65947	-1.92084	-1.26043	0.872471	5.10492	0.137698	0.426791	0.64352	0.930983	0.638021	0.906726	Bacteria	Firmicutes	Clostridia	Oscillospirales	Ruminococcaceae	none	none
seq958	-1.61274	-1.98707	-0.813752	1.23993	6.37528	0.160299	0.40625	0.764196	0.971248	0.623146	0.906885	Bacteria	Firmicutes	Clostridia	Lachnospirales	Lachnospiraceae	none	none
seq429	-1.53481	-1.97762	-1.06478	0.885578	4.37021	0.152712	0.4081	0.62732	0.934063	0.625572	0.908271	Bacteria	Firmicutes	Bacilli	Erysipelotrichales	Erysipelotrichaceae	Faecalibaculum	rodentium
seq2772	-1.16911	-1.22691	-1.00686	0.691368	4.54345	0.143046	0.428125	0.61209	0.940044	0.635318	0.911053	Bacteria	Bacteroidota	Bacteroidia	Bacteroidales	Muribaculaceae	none	none
seq1618	-2.1255	-2.17977	-2.02291	0.21771	4.46641	0.0333772	0.4875	0.708107	0.939345	0.68022	0.91152	Bacteria	Firmicutes	Clostridia	Lachnospirales	Lachnospiraceae	Lachnoclostridium	none
seq1562	-1.74231	-1.29837	-2.2669	-1.0016	5.1793	-0.187863	0.4125	0.598688	0.913514	0.632477	0.914445	Bacteria	Firmicutes	Clostridia	Oscillospirales	Ruminococcaceae	Anaerotruncus	none
seq1994	1.42362	2.06953	0.124197	-1.33622	4.62004	-0.265121	0.336449	0.590493	0.95808	0.470782	0.915764	Bacteria	Bacteroidota	Bacteroidia	Bacteroidales	Muribaculaceae	none	none
seq90	-1.66518	-2.12091	-0.758813	1.16718	5.74088	0.193802	0.4125	0.632048	0.946041	0.602036	0.916063	Bacteria	Firmicutes	Clostridia	Lachnospirales	Lachnospiraceae	none	none
seq716	-1.74225	-2.04636	-0.975559	1.01704	5.97764	0.155857	0.417446	0.729297	0.982257	0.607323	0.916165	Bacteria	Firmicutes	Clostridia	Oscillospirales	Ruminococcaceae	none	none
seq953	-2.29956	-2.28555	-2.39046	0.168739	4.22157	0.0218851	0.479751	0.729708	0.944895	0.724669	0.916499	Bacteria	Bacteroidota	Bacteroidia	Bacteroidales	Bacteroidaceae	Bacteroides	none
seq2561	-1.47976	-0.98546	-2.14454	-1.19315	4.73398	-0.231581	0.376947	0.595559	0.923719	0.615688	0.917956	Bacteria	Firmicutes	Clostridia	Oscillospirales	Oscillospiraceae	Oscillibacter	none
seq398	-1.73086	-2.11731	-1.08494	1.13942	5.81563	0.148801	0.433022	0.658586	0.949881	0.621449	0.918116	Bacteria	Firmicutes	Clostridia	Lachnospirales	Lachnospiraceae	Lachnospiraceae NK4A136 group	none
seq858	-1.59818	-1.15034	-2.13072	-1.74567	5.66127	-0.26283	0.370717	0.526334	0.90828	0.582899	0.918248	Bacteria	Firmicutes	Clostridia	Lachnospirales	Lachnospiraceae	none	none
seq3130	-1.66711	-1.72721	-1.54149	0.227558	5.19473	0.0453295	0.48125	0.619841	0.943157	0.646958	0.920058	Bacteria	Bacteroidota	Bacteroidia	Bacteroidales	Bacteroidaceae	Bacteroides	none
seq695	-1.62333	-1.90742	-0.899555	0.523284	5.17046	0.106805	0.453125	0.695957	0.964238	0.622771	0.92145	Bacteria	Firmicutes	Clostridia	Lachnospirales	Lachnospiraceae	GCA-900066575	none
seq525	-1.73876	-1.3128	-2.07268	-1.01706	5.36835	-0.177987	0.439252	0.636902	0.928624	0.673276	0.92196	Bacteria	Firmicutes	Clostridia	Clostridia UCG-014	none	none	none
seq924	-1.8352	-2.17631	-1.19716	0.860014	6.16674	0.128117	0.439252	0.712513	0.97646	0.634233	0.924648	Bacteria	Firmicutes	Clostridia	Oscillospirales	Ruminococcaceae	Incertae Sedis	none
seq900	-1.75433	-1.90319	-1.22256	0.721889	6.43908	0.0956317	0.464174	0.679107	0.962035	0.657256	0.925121	Bacteria	Firmicutes	Clostridia	Lachnospirales	Lachnospiraceae	Roseburia	none
seq101	-1.7432	-1.32052	-2.34939	-1.34168	5.11702	-0.264383	0.373832	0.581283	0.913475	0.629143	0.925537	Bacteria	Bacteroidota	Bacteroidia	Bacteroidales	Prevotellaceae	Prevotellaceae UCG-001	none
seq390	-1.80558	-1.48645	-2.23432	-0.754663	5.60802	-0.106553	0.45	0.648242	0.933277	0.677024	0.925946	Bacteria	Firmicutes	Clostridia	Lachnospirales	Lachnospiraceae	Lachnospiraceae NK4A136 group	none
seq1274	-1.86163	-1.42579	-2.33304	-1.4967	5.46322	-0.247764	0.370717	0.559454	0.907472	0.621804	0.927057	Bacteria	Firmicutes	Clostridia	Oscillospirales	Oscillospiraceae	UCG-005	none
seq645	-1.85297	-2.23008	-1.15944	1.29279	6.62765	0.181822	0.439252	0.696439	0.962176	0.660373	0.927322	Bacteria	Firmicutes	Clostridia	Clostridia vadinBB60 group	none	none	none
seq471	-2.16049	-2.05391	-2.34645	-0.314904	5.57822	-0.0564174	0.46875	0.63166	0.934392	0.741536	0.927651	Bacteria	Bacteroidota	Bacteroidia	Bacteroidales	Bacteroidaceae	Bacteroides	caccae
seq86	5.86709	6.09862	5.22165	-0.882935	5.1686	-0.194836	0.2875	0.49901	0.996083	0.302715	0.927727	Bacteria	Firmicutes	Clostridia	Oscillospirales	Oscillospiraceae	Colidextribacter	none
seq595	-1.71003	-1.22653	-2.19436	-1.49269	5.18755	-0.238295	0.384375	0.568331	0.927752	0.608073	0.928548	Bacteria	Firmicutes	Clostridia	Lachnospirales	Lachnospiraceae	Lachnospiraceae UCG-006	none
seq966	-1.97799	-1.85783	-2.13558	-0.666502	5.15019	-0.107488	0.4375	0.67443	0.930067	0.727095	0.929488	Bacteria	Firmicutes	Clostridia	Lachnospirales	Lachnospiraceae	A2	none
seq981	-2.22489	-2.24045	-2.21662	0.0334913	5.11993	0.00709215	0.490625	0.758212	0.956129	0.746094	0.929708	Bacteria	Firmicutes	Bacilli	Erysipelotrichales	Erysipelotrichaceae	none	none
seq1116	-1.65977	-1.2599	-2.11515	-1.0098	5.18333	-0.171942	0.403125	0.621127	0.92465	0.647214	0.930702	Bacteria	Firmicutes	Clostridia	Lachnospirales	Lachnospiraceae	none	none
seq820	2.1959	3.09665	1.21582	-1.34936	5.31401	-0.253656	0.346875	0.639906	0.980342	0.463048	0.931227	Bacteria	Firmicutes	Clostridia	Oscillospirales	Ruminococcaceae	none	none
seq1961	-1.56362	-1.09081	-2.08771	-0.753315	4.62209	-0.124389	0.423676	0.645257	0.936576	0.665305	0.931624	Bacteria	Firmicutes	Clostridia	Lachnospirales	Lachnospiraceae	Lachnospiraceae UCG-010	none
seq355	-0.554566	-0.138073	-1.09512	-2.04184	6.51654	-0.313746	0.38125	0.444553	0.895563	0.562027	0.9321	Bacteria	Firmicutes	Clostridia	Clostridia vadinBB60 group	none	none	none
seq1280	-0.500847	0.0241149	-1.09411	-1.38034	6.15695	-0.230133	0.35625	0.609273	0.964743	0.562855	0.932138	Bacteria	Bacteroidota	Bacteroidia	Bacteroidales	Muribaculaceae	none	none
seq546	-1.69693	-1.54452	-1.94314	-1.11753	6.46854	-0.143366	0.423676	0.503546	0.902693	0.672309	0.932604	Bacteria	Firmicutes	Clostridia	Clostridia UCG-014	none	none	none
seq479	-2.12842	-1.92963	-2.39044	-0.590308	5.80352	-0.100306	0.461059	0.649911	0.938986	0.721315	0.933248	Bacteria	Firmicutes	Clostridia	Oscillospirales	Ruminococcaceae	none	none
seq287	-2.17962	-2.17593	-2.20336	-0.0836372	4.84244	-0.0133856	0.498442	0.72114	0.953296	0.749329	0.934292	Bacteria	Firmicutes	Clostridia	Lachnospirales	Lachnospiraceae	Lachnospiraceae NK4A136 group	none
seq1699	-0.584538	0.125957	-1.09839	-1.35745	5.20035	-0.240659	0.35514	0.569562	0.956926	0.557765	0.934807	Bacteria	Bacteroidota	Bacteroidia	Bacteroidales	Muribaculaceae	none	none
seq621	-1.79515	-1.44562	-2.25928	-0.512673	4.61066	-0.0885367	0.461059	0.702637	0.954696	0.710878	0.935319	Bacteria	Firmicutes	Clostridia	Oscillospirales	Oscillospiraceae	Oscillibacter	none
seq272	5.31369	5.09312	5.62894	0.406312	6.21897	0.0619762	0.392523	0.539713	0.988879	0.431917	0.93846	Bacteria	Firmicutes	Clostridia	Oscillospirales	Ruminococcaceae	none	none
seq1457	-0.809454	-0.814602	-0.791507	0.399592	4.96912	0.0645703	0.479751	0.697169	0.96421	0.68389	0.939835	Bacteria	Firmicutes	Clostridia	Lachnospirales	Lachnospiraceae	Lachnoclostridium	none
seq964	-2.20901	-1.99809	-2.42867	-0.565534	5.68399	-0.0973612	0.44375	0.682978	0.947291	0.739721	0.941144	Bacteria	Firmicutes	Clostridia	Lachnospirales	Lachnospiraceae	Lachnospiraceae UCG-006	none
seq1407	-1.9572	-1.8107	-2.12961	-0.535133	5.68224	-0.0890902	0.45	0.653295	0.940924	0.750631	0.941918	Bacteria	Firmicutes	Clostridia	Lachnospirales	Lachnospiraceae	Roseburia	none
seq57	3.99431	4.11864	3.85362	3.10544	6.75703	0.386957	0.3375	0.395616	0.924322	0.443044	0.942465	Bacteria	Bacteroidota	Bacteroidia	Bacteroidales	Muribaculaceae	none	none
seq397	-1.13266	-0.404379	-2.01706	-1.29605	7.53275	-0.201058	0.390625	0.527392	0.970197	0.551393	0.943502	Bacteria	Firmicutes	Clostridia	Oscillospirales	Oscillospiraceae	none	none
seq3985	-1.85738	-1.36051	-2.42111	-1.26974	4.77719	-0.222274	0.4081	0.616238	0.946999	0.625809	0.943798	Bacteria	Firmicutes	Clostridia	Lachnospirales	Lachnospiraceae	GCA-900066575	none
seq65	-2.04431	-1.96315	-2.08151	-0.289695	4.87374	-0.055203	0.476636	0.715691	0.940321	0.752545	0.94535	Bacteria	Firmicutes	Clostridia	Lachnospirales	Lachnospiraceae	Lachnospiraceae NK4A136 group	none
seq965	-2.14305	-2.08327	-2.34077	-0.380361	5.95935	-0.0430079	0.471875	0.654528	0.947838	0.739208	0.94625	Bacteria	Firmicutes	Clostridia	Lachnospirales	Lachnospiraceae	Roseburia	none
seq88	0.324848	5.0098	-1.11717	-3.4398	7.62905	-0.43381	0.328125	0.419415	0.947119	0.499388	0.946608	Bacteria	Bacteroidota	Bacteroidia	Bacteroidales	Muribaculaceae	none	none
seq368	-0.410494	0.0569228	-0.913348	-1.49202	6.03463	-0.249077	0.38125	0.59433	0.964394	0.579822	0.947434	Bacteria	Firmicutes	Clostridia	Lachnospirales	Lachnospiraceae	Lachnospiraceae NK4A136 group	none
seq1561	-0.959448	-1.33139	0.245746	0.895168	5.47749	0.160064	0.4375	0.69383	0.970747	0.658302	0.947588	Bacteria	Bacteroidota	Bacteroidia	Bacteroidales	Bacteroidaceae	Bacteroides	vulgatus
seq1677	-2.17103	-2.13499	-2.20851	-0.488344	4.67152	-0.0943949	0.453125	0.736453	0.96248	0.765783	0.948139	Bacteria	Firmicutes	Clostridia	Lachnospirales	Lachnospiraceae	none	none
seq1239	-2.25688	-2.26267	-2.21496	0.13158	5.23636	0.0164375	0.485981	0.769483	0.973134	0.743194	0.949299	Bacteria	Firmicutes	Clostridia	Christensenellales	Christensenellaceae	none	none
seq787	1.91399	-0.190519	2.68869	1.70976	5.39708	0.309941	0.4	0.428092	0.890319	0.53415	0.949516	Bacteria	Firmicutes	Clostridia	Clostridia vadinBB60 group	none	none	none
seq456	-1.77286	-1.3621	-2.32516	-1.30101	7.56294	-0.189899	0.403125	0.475048	0.915641	0.635081	0.950491	Bacteria	Firmicutes	Clostridia	Lachnospirales	Lachnospiraceae	none	none
seq619	-2.19329	-2.1326	-2.24448	-0.503987	6.0771	-0.0749713	0.46875	0.656531	0.946202	0.757378	0.950636	Bacteria	Firmicutes	Clostridia	Clostridiales	Clostridiaceae	Clostridium sensu stricto 1	none
seq129	-2.41267	-2.37027	-2.43565	-0.163728	6.12955	-0.015753	0.475	0.692284	0.956286	0.766256	0.951134	Bacteria	Firmicutes	Clostridia	Lachnospirales	Lachnospiraceae	none	none
seq2210	-2.15204	-2.0717	-2.29433	-0.334364	4.88467	-0.0572849	0.46729	0.765287	0.956546	0.779731	0.951373	Bacteria	Firmicutes	Clostridia	Lachnospirales	Lachnospiraceae	Lachnospiraceae NK4A136 group	none
seq3144	-1.95439	-1.63244	-2.33089	-0.677512	4.69493	-0.140329	0.451713	0.686495	0.957952	0.719697	0.95152	Bacteria	Bacteroidota	Bacteroidia	Bacteroidales	Muribaculaceae	none	none
seq2094	-1.52169	-1.1655	-1.9601	-1.10746	5.10677	-0.192359	0.4125	0.619747	0.948525	0.650174	0.951679	Bacteria	Firmicutes	Clostridia	Christensenellales	Christensenellaceae	none	none
seq1112	-2.34414	-2.21047	-2.4649	-0.566194	5.88895	-0.107989	0.459375	0.668104	0.947547	0.753413	0.952179	Bacteria	Firmicutes	Clostridia	Lachnospirales	Lachnospiraceae	none	none
seq1244	-0.442109	0.191215	-1.05326	-0.947889	6.32416	-0.154952	0.38125	0.621564	0.965279	0.628433	0.952315	Bacteria	Firmicutes	Clostridia	Lachnospirales	Lachnospiraceae	none	none
seq231	-2.12855	-1.99803	-2.24606	-0.458785	4.90995	-0.0779929	0.464174	0.745093	0.950254	0.758602	0.952337	Bacteria	Firmicutes	Clostridia	Clostridia vadinBB60 group	none	none	none
seq18	-2.12924	-2.07056	-2.17096	-0.558	5.04402	-0.0960703	0.45625	0.72288	0.952215	0.741773	0.95286	Bacteria	Proteobacteria	Gammaproteobacteria	Enterobacterales	Enterobacteriaceae	Escherichia-Shigella	none
seq454	-0.469818	-1.2737	1.4617	1.56447	6.71833	0.220269	0.423676	0.54851	0.947482	0.619338	0.953222	Bacteria	Firmicutes	Clostridia	Lachnospirales	Lachnospiraceae	none	none
seq929	-0.661745	-0.33638	-1.13172	-1.244	5.76896	-0.192442	0.411215	0.672288	0.958603	0.664733	0.954543	Bacteria	Firmicutes	Clostridia	Monoglobales	Monoglobaceae	Monoglobus	none
seq928	-2.05742	-1.89938	-2.24763	-0.260905	5.54191	-0.0346978	0.478125	0.722585	0.947633	0.774069	0.954756	Bacteria	Firmicutes	Clostridia	Oscillospirales	Oscillospiraceae	Colidextribacter	none
seq132	4.66161	4.04066	4.85194	0.855527	3.83423	0.185189	0.359375	0.661851	0.991574	0.414694	0.954848	Bacteria	Firmicutes	Clostridia	Lachnospirales	Lachnospiraceae	none	none
seq91	-2.11038	-2.15557	-2.09936	-0.282992	4.96876	-0.0403537	0.475	0.724475	0.962367	0.765507	0.955021	Bacteria	Bacteroidota	Bacteroidia	Bacteroidales	Muribaculaceae	none	none
seq1023	-2.03926	-1.98063	-2.14298	-0.0901551	5.64089	-0.0192111	0.489097	0.67278	0.960822	0.761975	0.955062	Bacteria	Firmicutes	Clostridia	Lachnospirales	Lachnospiraceae	Coprococcus	none
seq235	0.491967	-0.274768	1.42379	0.716694	6.5817	0.102443	0.4125	0.683088	0.976332	0.620916	0.95507	Bacteria	Firmicutes	Clostridia	Oscillospirales	Ruminococcaceae	Incertae Sedis	none
seq107	-2.21519	-2.07436	-2.44	-0.456158	5.20984	-0.0879892	0.45	0.710945	0.948821	0.76018	0.955302	Bacteria	Bacteroidota	Bacteroidia	Bacteroidales	Prevotellaceae	Prevotellaceae UCG-001	none
seq121	-2.18768	-2.21214	-2.1577	-0.123788	5.89466	-0.0250287	0.484375	0.698348	0.977945	0.791568	0.955536	Bacteria	Firmicutes	Clostridia	Lachnospirales	Lachnospiraceae	Lachnospiraceae NK4A136 group	none
seq770	-2.07402	-1.88895	-2.24346	-0.57542	5.26329	-0.095689	0.457944	0.697459	0.949159	0.759983	0.955563	Bacteria	Firmicutes	Clostridia	Lachnospirales	Lachnospiraceae	Acetatifactor	none
seq428	-2.04939	-1.92156	-2.2411	-0.234037	5.3497	-0.0283351	0.46875	0.688115	0.949481	0.757655	0.955699	Bacteria	Firmicutes	Clostridia	Lachnospirales	Lachnospiraceae	Roseburia	none
seq1543	-2.12517	-2.11982	-2.12573	-0.525667	4.54026	-0.103331	0.453125	0.741951	0.972866	0.781605	0.955819	Bacteria	Firmicutes	Clostridia	Lachnospirales	Lachnospiraceae	GCA-900066575	none
seq683	-2.16616	-2.07995	-2.25244	-0.369457	5.00716	-0.0570218	0.475	0.752445	0.967124	0.788767	0.955946	Bacteria	Firmicutes	Clostridia	Lachnospirales	Lachnospiraceae	none	none
seq256	-2.19604	-2.16795	-2.25426	-0.295802	5.99642	-0.0459242	0.47352	0.636707	0.961409	0.761975	0.956453	Bacteria	Bacteroidota	Bacteroidia	Bacteroidales	Bacteroidaceae	Bacteroides	none
seq343	-2.18824	-2.08505	-2.31071	-0.109068	4.63247	-0.0207258	0.489097	0.778735	0.974089	0.771445	0.957633	Bacteria	Proteobacteria	Gammaproteobacteria	Burkholderiales	Sutterellaceae	Parasutterella	none
seq919	-1.98655	-1.78747	-2.19859	-0.574088	4.88288	-0.0920767	0.46875	0.732826	0.957803	0.747475	0.957695	Bacteria	Firmicutes	Clostridia	Lachnospirales	Lachnospiraceae	Acetatifactor	none
seq843	-2.11651	-2.13801	-2.10857	0.0119431	4.90106	0.0033096	0.498442	0.77147	0.968682	0.765467	0.958302	Bacteria	Firmicutes	Clostridia	Lachnospirales	Lachnospiraceae	none	none
seq769	-0.557186	-0.283927	-1.01155	-0.95417	5.87272	-0.145544	0.384375	0.6647	0.97301	0.642854	0.959236	Bacteria	Firmicutes	Clostridia	Lachnospirales	Lachnospiraceae	none	none
seq779	-2.25397	-2.21111	-2.48005	-0.39807	5.29714	-0.0831655	0.46875	0.74265	0.961687	0.807903	0.959236	Bacteria	Firmicutes	Clostridia	Peptostreptococcales-Tissierellales	Anaerovoracaceae	[Eubacterium] nodatum group	none
seq364	-0.954146	-1.08389	-0.780009	0.531582	6.13951	0.0723381	0.457944	0.763866	0.978879	0.734572	0.95965	Bacteria	Firmicutes	Clostridia	Oscillospirales	Butyricicoccaceae	Butyricicoccus	none
seq708	2.41799	3.28725	-0.698343	-2.88849	5.76186	-0.427161	0.353125	0.422346	0.926415	0.468572	0.959814	Bacteria	Firmicutes	Clostridia	Peptostreptococcales-Tissierellales	Anaerovoracaceae	Family XIII UCG-001	none
seq1263	-2.17287	-2.23178	-2.07928	-0.11725	5.35777	-0.0200564	0.485981	0.751047	0.969094	0.749487	0.960287	Bacteria	Firmicutes	Clostridia	Lachnospirales	Lachnospiraceae	none	none
seq2585	-2.20625	-2.22994	-2.16426	0.169303	5.49982	0.0301305	0.485981	0.779548	0.976002	0.740136	0.961676	Bacteria	Firmicutes	Clostridia	Oscillospirales	Oscillospiraceae	none	none
seq554	-0.349225	-1.21256	1.59054	1.43928	6.41615	0.213904	0.417446	0.660794	0.974828	0.657098	0.961803	Bacteria	Firmicutes	Clostridia	Lachnospirales	Lachnospiraceae	none	none
seq472	3.4508	4.47537	1.19992	-0.946606	6.72263	-0.173994	0.35625	0.743253	0.998005	0.517401	0.961987	Bacteria	Firmicutes	Clostridia	Oscillospirales	Oscillospiraceae	none	none
seq803	-2.11271	-2.14049	-2.08563	-0.0768671	5.45313	-0.0220472	0.49375	0.720433	0.965267	0.770163	0.962284	Bacteria	Firmicutes	Clostridia	Oscillospirales	Ruminococcaceae	Incertae Sedis	none
seq1328	-2.0806	-2.01666	-2.15894	-0.368689	4.9273	-0.0628623	0.471875	0.723283	0.96427	0.792771	0.962526	Bacteria	Bacteroidota	Bacteroidia	Bacteroidales	Muribaculaceae	none	none
seq721	-1.22332	-1.54742	-0.949718	-0.0873883	5.72261	-0.0233981	0.485981	0.800538	0.988107	0.720979	0.962818	Bacteria	Firmicutes	Clostridia	Lachnospirales	Lachnospiraceae	none	none
seq651	-2.07403	-2.0725	-2.07602	-0.359908	5.87098	-0.0639275	0.471875	0.712009	0.977704	0.801393	0.964074	Bacteria	Firmicutes	Clostridia	Oscillospirales	Oscillospiraceae	none	none
seq949	-1.15446	-1.33567	-1.02766	0.604859	7.01782	0.0804168	0.465625	0.816091	0.99682	0.698962	0.964798	Bacteria	Firmicutes	Clostridia	Lachnospirales	Lachnospiraceae	Lachnospiraceae UCG-006	bacterium
seq1445	-2.17035	-2.07661	-2.2655	-0.256249	5.11783	-0.0463501	0.485981	0.744916	0.961061	0.779731	0.965096	Bacteria	Firmicutes	Clostridia	Peptococcales	Peptococcaceae	none	none
seq2212	-2.06478	-2.04642	-2.10224	-0.117188	4.57612	-0.025675	0.485981	0.75742	0.974813	0.788845	0.965135	Bacteria	Firmicutes	Clostridia	Oscillospirales	Ruminococcaceae	none	none
seq727	-2.05186	-2.01686	-2.14458	0.0211845	5.15819	0.0037762	0.498442	0.735524	0.972651	0.792831	0.965323	Bacteria	Firmicutes	Clostridia	Oscillospirales	Oscillospiraceae	none	none
seq159	-2.10431	-2.01251	-2.28588	-0.522338	6.19863	-0.0706595	0.451713	0.631196	0.960398	0.743194	0.966683	Bacteria	Firmicutes	Clostridia	Oscillospirales	Ruminococcaceae	none	none
seq529	-2.13108	-2.11543	-2.15233	-0.306954	4.9777	-0.0386671	0.46729	0.774497	0.976678	0.771701	0.966853	Bacteria	Firmicutes	Bacilli	Lactobacillales	Enterococcaceae	Enterococcus	durans/faecalis/faecium
seq1368	-2.15937	-2.14862	-2.16163	-0.35468	4.80822	-0.0617817	0.46875	0.759839	0.970332	0.786123	0.966911	Bacteria	Firmicutes	Clostridia	Oscillospirales	Ruminococcaceae	none	none
seq641	-2.09064	-2.01313	-2.18332	-0.207727	5.43748	-0.0369598	0.485981	0.702125	0.96851	0.786833	0.966922	Bacteria	Firmicutes	Clostridia	Oscillospirales	Oscillospiraceae	none	none
seq273	-0.563025	-0.0378238	-1.04872	-1.63163	7.17119	-0.210461	0.403125	0.636737	0.981096	0.658913	0.968164	Bacteria	Firmicutes	Clostridia	Lachnospirales	Lachnospiraceae	Lachnospiraceae NK4A136 group	none
seq1375	-1.92146	-1.81837	-2.13626	-0.102954	4.77572	-0.0251955	0.492212	0.767122	0.968176	0.783539	0.968509	Bacteria	Firmicutes	Clostridia	none	none	none	none
seq834	-2.07392	-2.00517	-2.28198	-0.0920698	5.22828	-0.0153611	0.485981	0.765835	0.961744	0.776555	0.968596	Bacteria	Firmicutes	Clostridia	Clostridia vadinBB60 group	none	none	none
seq541	-0.350007	0.15335	-0.845172	-0.890949	5.45179	-0.151234	0.409375	0.668225	0.980381	0.619259	0.96907	Bacteria	Firmicutes	Clostridia	Oscillospirales	Oscillospiraceae	UCG-005	none
seq508	-2.09818	-2.03341	-2.23626	-0.0364184	5.525	-0.00398607	0.49375	0.688417	0.972598	0.754459	0.969258	Bacteria	Firmicutes	Clostridia	Clostridia vadinBB60 group	none	none	none
seq646	-1.1553	-1.31784	-0.907163	0.394417	5.60258	0.0779045	0.471875	0.756527	0.979152	0.749822	0.970388	Bacteria	Firmicutes	Clostridia	Christensenellales	Christensenellaceae	none	none
seq191	3.11157	3.14381	3.08354	1.29243	6.41059	0.19126	0.415625	0.636731	0.987224	0.52689	0.971247	Bacteria	Bacteroidota	Bacteroidia	Bacteroidales	Muribaculaceae	none	none
seq70	-1.22113	-1.39963	-0.874639	0.143083	5.55954	0.0263561	0.485981	0.820145	0.994229	0.750829	0.973224	Bacteria	Proteobacteria	Gammaproteobacteria	Enterobacterales	Morganellaceae	Proteus	mirabilis/penneri/vulgaris
seq2830	-1.38661	-1.16955	-1.6876	-0.223891	4.40563	-0.0452231	0.471875	0.747034	0.975314	0.768584	0.973574	Bacteria	Firmicutes	Clostridia	Lachnospirales	Lachnospiraceae	GCA-900066575	none
seq2596	-1.69468	-1.56848	-1.90046	-0.477024	4.93218	-0.0698906	0.470405	0.715603	0.970121	0.750316	0.973761	Bacteria	Bacteroidota	Bacteroidia	Bacteroidales	Bacteroidaceae	Bacteroides	none
seq1027	-1.11551	-1.27434	-0.989344	-0.724902	5.85036	-0.116812	0.470405	0.762962	0.978696	0.807588	0.97409	Bacteria	Firmicutes	Clostridia	Oscillospirales	Oscillospiraceae	Colidextribacter	none
seq996	-1.29022	-1.45778	-1.03782	-0.189906	6.33007	-0.0327568	0.489097	0.802879	0.989449	0.746765	0.976776	Bacteria	Bacteroidota	Bacteroidia	Bacteroidales	Muribaculaceae	none	none
seq1293	0.289807	0.138122	0.428386	0.148784	4.52339	0.0312029	0.484375	0.789197	0.979642	0.802616	0.978221	Bacteria	Firmicutes	Clostridia	Oscillospirales	Ruminococcaceae	none	none
seq1000	0.617893	-0.181888	1.42846	0.528808	6.43766	0.0919065	0.439252	0.687986	0.987082	0.658479	0.978859	Bacteria	Firmicutes	Clostridia	Oscillospirales	Ruminococcaceae	Incertae Sedis	none
seq825	-1.02794	-1.24124	-0.691272	-0.0208555	5.83045	-0.00283795	0.496875	0.787072	0.983484	0.796776	0.981574	Bacteria	Firmicutes	Clostridia	Lachnospirales	Lachnospiraceae	none	none
seq301	5.90523	6.07342	4.39926	-1.40518	2.6971	-0.419928	0.320872	0.260274	0.948179	0.39102	0.981763	Bacteria	Firmicutes	Clostridia	Oscillospirales	Ruminococcaceae	Incertae Sedis	none
seq488	-1.05635	-1.32646	-0.816989	-0.244915	6.96372	-0.0350374	0.482866	0.788486	0.990192	0.817393	0.983757	Bacteria	Firmicutes	Clostridia	Lachnospirales	Lachnospiraceae	none	none
seq516	-1.28088	-1.2356	-1.37193	0.0635237	5.4756	0.0101932	0.495327	0.815481	0.98828	0.822423	0.984203	Bacteria	Firmicutes	Clostridia	Clostridia vadinBB60 group	none	none	none
seq262	2.70033	-0.0496867	3.13712	1.60326	6.81844	0.210166	0.453125	0.57391	0.954211	0.655342	0.984696	Bacteria	Firmicutes	Clostridia	Lachnospirales	Lachnospiraceae	Lachnoclostridium	none
seq1152	-0.93473	-1.25837	0.128823	0.0422517	6.1715	0.0106822	0.495327	0.792558	0.993059	0.769748	0.985562	Bacteria	Firmicutes	Clostridia	Oscillospirales	UCG-010	none	none
seq1348	-1.08808	-1.22023	-0.930512	-0.332339	6.14462	-0.0441454	0.48125	0.814583	0.993589	0.813822	0.985732	Bacteria	Bacteroidota	Bacteroidia	Bacteroidales	Muribaculaceae	none	none
seq1470	1.71911	1.85268	1.38537	0.0879905	4.8653	0.0140448	0.482866	0.81977	0.99026	0.816742	0.98668	Bacteria	Firmicutes	Clostridia	Oscillospirales	Butyricicoccaceae	UCG-009	none
seq71	4.69408	4.14744	5.24745	1.20998	5.32266	0.160522	0.4	0.856067	0.999868	0.553267	0.987903	Bacteria	Bacteroidota	Bacteroidia	Bacteroidales	Muribaculaceae	none	none
seq64	2.89058	3.34598	1.25507	1.92655	7.84088	0.192987	0.434375	0.720174	0.993383	0.660886	0.988232	Bacteria	Bacteroidota	Bacteroidia	Bacteroidales	Muribaculaceae	none	none
seq178	-1.4048	-1.46461	-1.27894	-0.0316479	7.37814	-0.00426298	0.49375	0.820533	0.994516	0.820569	0.988856	Bacteria	Firmicutes	Clostridia	Oscillospirales	Oscillospiraceae	Oscillibacter	none
seq872	-1.40881	-1.39638	-1.44091	-0.311094	7.52755	-0.0411791	0.476636	0.809401	0.999834	0.837378	0.990153	Bacteria	Firmicutes	Clostridia	Lachnospirales	Lachnospiraceae	Lachnospiraceae NK4A136 group	none
seq973	2.60341	2.89385	1.4001	-1.35749	5.54944	-0.228205	0.378125	0.595882	0.991306	0.60971	0.990247	Bacteria	Firmicutes	Clostridia	Oscillospirales	Oscillospiraceae	Intestinimonas	none
seq412	1.62468	3.33434	1.10608	-1.45563	5.7596	-0.211529	0.395639	0.680633	0.9919	0.656191	0.990386	Bacteria	Firmicutes	Clostridia	Lachnospirales	Lachnospiraceae	GCA-900066575	none
seq209	2.3855	2.69655	1.29117	0.137021	5.84074	0.0172495	0.4875	0.844303	0.996694	0.744772	0.990915	Bacteria	Firmicutes	Clostridia	Lachnospirales	Lachnospiraceae	none	none
seq63	2.76892	3.24069	1.36846	2.16624	7.34641	0.212916	0.448598	0.73679	0.994903	0.686356	0.991693	Bacteria	Bacteroidota	Bacteroidia	Bacteroidales	Muribaculaceae	none	none
seq173	-0.357427	0.00852853	-0.630829	-0.994759	6.75983	-0.132318	0.459375	0.750434	0.996344	0.848564	0.992073	Bacteria	Firmicutes	Clostridia	Lachnospirales	Lachnospiraceae	Lachnospiraceae NK4A136 group	none
seq2984	0.956702	1.11172	0.474575	-0.0187735	5.06536	-0.00540135	0.495327	0.788961	0.996189	0.845861	0.992675	Bacteria	Bacteroidota	Bacteroidia	Bacteroidales	Tannerellaceae	Parabacteroides	none
seq994	-0.976238	-1.20346	-0.63652	0.174643	6.4467	0.0198662	0.4875	0.803303	0.994818	0.834596	0.992899	Bacteria	Firmicutes	Clostridia	Lachnospirales	Lachnospiraceae	none	none
seq510	2.63038	3.11696	1.1001	-0.548366	5.67359	-0.108341	0.389408	0.752521	0.999001	0.678109	0.993364	Bacteria	Firmicutes	Clostridia	Lachnospirales	Lachnospiraceae	Roseburia	none
seq11	5.59613	5.45824	7.00581	1.16682	1.95242	0.428992	0.38125	0.5409	0.999848	0.475694	0.993608	Bacteria	Bacteroidota	Bacteroidia	Bacteroidales	Bacteroidaceae	Bacteroides	none
seq371	3.24713	3.63704	2.68312	0.440788	5.73663	0.0769381	0.436137	0.618073	0.974132	0.664043	0.995481	Bacteria	Bacteroidota	Bacteroidia	Bacteroidales	Muribaculaceae	none	none
seq259	5.3345	5.45795	3.60528	-1.88893	3.41748	-0.444315	0.328125	0.207467	0.834698	0.398438	0.995834	Bacteria	Actinobacteriota	Coriobacteriia	Coriobacteriales	Eggerthellaceae	Enterorhabdus	none
seq711	2.48895	3.02775	1.49156	0.484032	7.02171	0.0706346	0.442368	0.819458	0.999173	0.71072	0.997422	Bacteria	Firmicutes	Clostridia	Clostridia vadinBB60 group	none	none	none
seq16	5.97221	6.37206	5.42288	-1.0318	2.64244	-0.378069	0.342679	0.430772	0.999249	0.4302	0.997438	Bacteria	Bacteroidota	Bacteroidia	Bacteroidales	Muribaculaceae	none	none
seq532	4.9325	5.38187	4.73174	-0.782252	6.5212	-0.117288	0.383178	0.78187	0.999776	0.632497	0.997696	Bacteria	Firmicutes	Bacilli	Lactobacillales	Lactobacillaceae	none	none
seq829	2.32005	2.67543	1.25152	-0.119219	6.14823	-0.0156327	0.492212	0.833069	0.999509	0.849471	0.998221	Bacteria	Firmicutes	Clostridia	Oscillospirales	Oscillospiraceae	Oscillibacter	none
seq202	4.02249	4.22472	3.88863	-2.74276	6.23219	-0.385896	0.361371	0.364061	0.959301	0.461667	0.998244	Bacteria	Bacteroidota	Bacteroidia	Bacteroidales	Muribaculaceae	none	none
seq105	3.56659	3.45633	3.74793	0.199683	4.15896	0.0404186	0.48125	0.851538	1	0.816071	0.999339	Bacteria	Firmicutes	Clostridia	Clostridiales	Clostridiaceae	Candidatus Arthromitus	none
seq142	3.71254	3.78295	3.61657	-0.382895	4.22547	-0.0711285	0.448598	0.75745	1	0.858408	1	Bacteria	Firmicutes	Clostridia	Clostridia vadinBB60 group	none	none	none
seq15	9.54139	9.65975	9.14666	-0.448221	1.67329	-0.203381	0.4	0.538727	1	0.57846	1	Bacteria	Bacteroidota	Bacteroidia	Bacteroidales	Muribaculaceae	none	none
seq162	4.74219	4.74011	4.74274	0.119831	7.20488	0.0166064	0.482866	0.702787	0.996301	0.870581	1	Bacteria	Firmicutes	Clostridia	Oscillospirales	Oscillospiraceae	Intestinimonas	none
seq30	9.51261	9.61	9.08818	-0.441815	1.85755	-0.225406	0.395639	0.559086	1	0.616832	1	Bacteria	Bacteroidota	Bacteroidia	Bacteroidales	Muribaculaceae	none	none
seq304	3.8024	3.88354	3.62248	-0.0416213	2.63802	-0.0117526	0.49375	0.834279	1	0.898773	1	Bacteria	Firmicutes	Clostridia	Lachnospirales	Lachnospiraceae	none	none
seq40	7.17003	7.28964	7.11024	0.113357	1.84403	0.0441213	0.464174	0.367025	0.995051	0.830552	1	Bacteria	Firmicutes	Clostridia	Oscillospirales	Oscillospiraceae	Oscillibacter	none
seq41	3.89932	4.9187	0.195975	0.00203264	8.99191	0.000407083	0.5	0.799248	1	0.859829	1	Bacteria	Bacteroidota	Bacteroidia	Bacteroidales	Muribaculaceae	none	none
seq44	5.97679	6.10799	5.56297	-0.199071	7.40502	-0.0247783	0.471875	0.887504	1	0.91931	1	Bacteria	Bacteroidota	Bacteroidia	Bacteroidales	Muribaculaceae	none	none
seq468	2.76128	-0.617815	3.23955	1.40538	6.93708	0.198732	0.446875	0.50244	0.952359	0.735736	1	Bacteria	Firmicutes	Clostridia	Oscillospirales	Oscillospiraceae	Oscillibacter	none
seq51	8.88348	9.00617	8.80752	0.00414609	1.85007	0.00329021	0.496875	0.322257	0.966415	0.960563	1	Bacteria	Bacteroidota	Bacteroidia	Bacteroidales	Muribaculaceae	none	none
seq52	6.95663	8.46751	6.75146	-1.2579	2.81973	-0.358183	0.375	0.390716	0.999474	0.507576	1	Bacteria	Bacteroidota	Bacteroidia	Bacteroidales	Muribaculaceae	none	none
seq55	4.54942	4.63388	1.21478	1.32588	7.96846	0.123372	0.48125	0.83887	0.999664	0.864781	1	Bacteria	Bacteroidota	Bacteroidia	Bacteroidales	Muribaculaceae	none	none

## Sheet: Lf+Fi vs. Chow
ASV	rab.all	rab.win.1	rab.win.2	diff.btw	diff.win	effect	overlap	we.ep	we.eBH	wi.ep	wi.eBH	Kingdom	Phylum	Class	Order	Family	Genus	Species
seq103	4.7516	0.451623	6.43761	6.28494	3.64452	1.56602	0.00021927	0.0118998	0.336917	0	0	Bacteria	Bacteroidota	Bacteroidia	Bacteroidales	Muribaculaceae	none	none
seq15	6.5064	5.56811	9.05412	3.70297	1.78021	2.15109	0.00021927	0.0127486	0.319755	0	0	Bacteria	Bacteroidota	Bacteroidia	Bacteroidales	Muribaculaceae	none	none
seq160	1.23239	-1.59519	6.65119	7.95739	2.8111	2.84506	0.00021927	0.00127865	0.0975056	0	0	Bacteria	Bacteroidota	Bacteroidia	Bacteroidales	Muribaculaceae	none	none
seq30	5.98024	3.59777	8.99817	6.64934	3.95295	1.74954	0.00021927	0.00658986	0.268209	0	0	Bacteria	Bacteroidota	Bacteroidia	Bacteroidales	Muribaculaceae	none	none
seq50	4.47527	-0.831932	8.78843	9.68318	3.86646	2.54648	0.00021927	0.00138438	0.119862	0	0	Bacteria	Bacteroidota	Bacteroidia	Bacteroidales	Rikenellaceae	Alistipes	none
seq75	1.12687	-1.43713	5.97045	7.08515	2.52129	2.66018	0.00021927	0.0016677	0.10001	0	0	Bacteria	Firmicutes	Clostridia	Oscillospirales	Oscillospiraceae	Intestinimonas	none
seq490	1.33119	-1.74947	5.31407	6.89921	2.81506	2.41664	0.00021927	0.00245126	0.138645	3.38e-05	0.00098373	Bacteria	Actinobacteriota	Coriobacteriia	Coriobacteriales	Eggerthellaceae	Enterorhabdus	none
seq134	1.5087	-1.47565	5.78721	6.9982	2.61335	2.42618	0.00021927	0.0026897	0.127831	0.00010146	0.0033842	Bacteria	Firmicutes	Clostridia	Lachnospirales	Lachnospiraceae	Lachnospiraceae NK4A136 group	bacterium
seq1	16.0891	16.3197	9.38689	-7.01068	2.32413	-4.157	0.00021927	0.00094841	0.0468192	0.004329	0.0822521	Bacteria	Verrucomicrobiota	Verrucomicrobiae	Verrucomicrobiales	Akkermansiaceae	Akkermansia	muciniphila
seq10	9.82517	11.7963	5.79615	-5.80545	2.50474	-2.29585	0.00021927	0.00077159	0.0422608	0.004329	0.0822521	Bacteria	Deferribacterota	Deferribacteres	Deferribacterales	Deferribacteraceae	Mucispirillum	schaedleri
seq109	8.05771	9.5681	3.46353	-6.61768	2.97626	-1.88696	0.00021927	0.0113993	0.19681	0.004329	0.0822521	Bacteria	Firmicutes	Clostridia	Oscillospirales	[Eubacterium] coprostanoligenes group	none	none
seq13	9.38274	10.0641	8.03113	-2.30846	0.924358	-2.57965	0.00021927	0.00029065	0.0256309	0.004329	0.0822521	Bacteria	Bacteroidota	Bacteroidia	Bacteroidales	Rikenellaceae	Alistipes	none
seq148	6.00653	8.27262	-2.4226	-10.7596	3.2908	-3.12699	0.00021927	0.00184374	0.0556375	0.004329	0.0822521	Bacteria	Bacteroidota	Bacteroidia	Bacteroidales	Bacteroidaceae	Bacteroides	acidifaciens/congonensis
seq17	8.60128	13.0324	4.29153	-8.30726	5.95527	-1.55371	0.00021927	0.00541185	0.132942	0.004329	0.0822521	Bacteria	Bacteroidota	Bacteroidia	Bacteroidales	Rikenellaceae	Alistipes	none
seq176	9.10439	10.2043	3.94499	-6.12536	1.969	-3.07962	0.00021927	0.00020359	0.0200817	0.004329	0.0822521	Bacteria	Bacteroidota	Bacteroidia	Bacteroidales	Muribaculaceae	none	none
seq190	6.30283	8.14665	-2.48481	-10.6636	3.19254	-3.31065	0.00021927	0.00248013	0.0663513	0.004329	0.0822521	Bacteria	Bacteroidota	Bacteroidia	Bacteroidales	Bacteroidaceae	Bacteroides	none
seq191	8.11526	9.89096	2.70771	-6.76296	3.64869	-1.7337	0.00021927	0.0155952	0.25005	0.004329	0.0822521	Bacteria	Bacteroidota	Bacteroidia	Bacteroidales	Muribaculaceae	none	none
seq23	9.6268	10.1462	7.4511	-2.74724	1.24121	-2.16216	0.00021927	0.0706525	0.596896	0.004329	0.0822521	Bacteria	Bacteroidota	Bacteroidia	Bacteroidales	Rikenellaceae	Alistipes	none
seq24	9.44684	10.6236	5.22102	-4.77818	1.73877	-2.68066	0.00021927	0.00057403	0.0361743	0.004329	0.0822521	Bacteria	Desulfobacterota	Desulfovibrionia	Desulfovibrionales	Desulfovibrionaceae	none	none
seq26	8.04816	9.30492	1.10421	-8.99038	4.24943	-2.13117	0.00021927	0.00487731	0.113184	0.004329	0.0822521	Bacteria	Bacteroidota	Bacteroidia	Bacteroidales	Tannerellaceae	none	none
seq28	11.1797	13.1116	5.15712	-8.34736	2.32166	-3.89332	0.00021927	0.00347353	0.0803681	0.004329	0.0822521	Bacteria	Bacteroidota	Bacteroidia	Bacteroidales	Bacteroidaceae	Bacteroides	vulgatus
seq29	10.3696	11.9903	6.11111	-6.35585	1.73279	-3.47422	0.00021927	3.81e-05	0.0102687	0.004329	0.0822521	Bacteria	Bacteroidota	Bacteroidia	Bacteroidales	Muribaculaceae	none	none
seq3	11.4492	12.8363	9.17926	-3.98748	1.60863	-2.45067	0.00021927	0.00083612	0.0438348	0.004329	0.0822521	Bacteria	Bacteroidota	Bacteroidia	Bacteroidales	Muribaculaceae	none	none
seq316	5.3155	7.89738	-1.21827	-8.89394	4.05517	-2.0282	0.00021927	0.00703153	0.146025	0.004329	0.0822521	Bacteria	Firmicutes	Clostridia	Lachnospirales	Lachnospiraceae	none	none
seq33	7.85475	8.72918	5.68095	-3.6627	2.14273	-1.51919	0.00021927	0.0402318	0.427693	0.004329	0.0822521	Bacteria	Bacteroidota	Bacteroidia	Bacteroidales	Muribaculaceae	none	none
seq42	10.4268	12.7819	5.40259	-7.1426	2.06825	-3.46237	0.00021927	3.62e-05	0.009963	0.004329	0.0822521	Bacteria	Bacteroidota	Bacteroidia	Bacteroidales	Bacteroidaceae	Bacteroides	none
seq43	12.9097	13.604	7.32373	-6.15965	0.995882	-6.30743	0.00021927	8.58e-05	0.0134929	0.004329	0.0822521	Bacteria	Bacteroidota	Bacteroidia	Bacteroidales	Muribaculaceae	none	none
seq47	8.30037	9.56292	4.51903	-5.71467	2.57713	-2.11914	0.00021927	0.0149036	0.229314	0.004329	0.0822521	Bacteria	Bacteroidota	Bacteroidia	Bacteroidales	Muribaculaceae	none	none
seq52	8.87937	9.78674	6.60795	-3.74824	1.80524	-1.79013	0.00021927	0.00653116	0.155125	0.004329	0.0822521	Bacteria	Bacteroidota	Bacteroidia	Bacteroidales	Muribaculaceae	none	none
seq54	7.3306	8.79274	6.14235	-2.52441	1.27252	-2.15408	0.00021927	0.00189846	0.0711851	0.004329	0.0822521	Bacteria	Firmicutes	Clostridia	Oscillospirales	Oscillospiraceae	none	none
seq61	8.14994	10.1121	4.06691	-6.48175	3.01908	-2.21264	0.00021927	0.0101528	0.168857	0.004329	0.0822521	Bacteria	Bacteroidota	Bacteroidia	Bacteroidales	Bacteroidaceae	Bacteroides	uniformis
seq668	6.92575	7.49064	-2.54963	-10.1344	3.06403	-3.34768	0.00021927	0.00290924	0.0799276	0.004329	0.0822521	Bacteria	Verrucomicrobiota	Verrucomicrobiae	Verrucomicrobiales	Akkermansiaceae	Akkermansia	none
seq74	9.34264	12.1226	-1.25311	-13.0016	3.81094	-3.35538	0.00021927	0.00122761	0.0467802	0.004329	0.0822521	Bacteria	Bacteroidota	Bacteroidia	Bacteroidales	Bacteroidaceae	Bacteroides	vulgatus
seq87	7.67458	8.79704	-0.966851	-9.60644	3.71826	-2.56508	0.00021927	0.00515526	0.122274	0.004329	0.0822521	Bacteria	Bacteroidota	Bacteroidia	Bacteroidales	Bacteroidaceae	Bacteroides	none
seq1344	4.6017	5.39127	-2.47804	-7.84292	2.92767	-2.70291	0.00021927	0.00662611	0.136991	0.00436282	0.082701	Bacteria	Verrucomicrobiota	Verrucomicrobiae	Verrucomicrobiales	Akkermansiaceae	Akkermansia	none
seq144	6.41594	7.19973	4.15293	-3.32694	2.54656	-1.44731	0.00021927	0.0398197	0.436124	0.00436282	0.0827792	Bacteria	Firmicutes	Clostridia	Lachnospirales	Lachnospiraceae	Lachnospiraceae UCG-006	none
seq20	8.87938	10.09	7.06953	-3.39627	1.97048	-1.92363	0.0031465	0.00836512	0.179253	0.00436282	0.0828234	Bacteria	Bacteroidota	Bacteroidia	Bacteroidales	Marinifilaceae	Odoribacter	none
seq359	3.85074	5.41041	1.78878	-4.02923	1.89456	-2.0379	0.00021927	0.0107411	0.160349	0.00443047	0.0836896	Bacteria	Firmicutes	Clostridia	Lachnospirales	Lachnospiraceae	none	none
seq712	3.31579	5.92748	-1.31071	-7.12685	3.88521	-1.80053	0.0031465	0.00645261	0.122028	0.00449811	0.0847521	Bacteria	Firmicutes	Clostridia	Peptostreptococcales-Tissierellales	Anaerovoracaceae	[Eubacterium] brachy group	none
seq161	6.09343	8.18421	-0.0089036	-7.77804	4.55193	-1.5413	0.0031465	0.0190657	0.286783	0.00487013	0.0900999	Bacteria	Bacteroidota	Bacteroidia	Bacteroidales	Bacteroidaceae	Bacteroides	uniformis
seq41	8.04715	9.9706	-0.0325497	-9.23098	6.6053	-1.22166	0.0342708	0.039523	0.446464	0.00974026	0.156699	Bacteria	Bacteroidota	Bacteroidia	Bacteroidales	Muribaculaceae	none	none
seq236	4.67809	5.60038	3.87172	-2.18706	2.52365	-0.867336	0.0468771	0.0724391	0.607154	0.0152192	0.19662	Bacteria	Firmicutes	Clostridia	Oscillospirales	Oscillospiraceae	none	none
seq272	0.446311	-1.61737	5.34469	6.60509	4.01437	1.61921	0.0812511	0.0253281	0.333511	0.016572	0.202984	Bacteria	Firmicutes	Clostridia	Oscillospirales	Ruminococcaceae	none	none
seq165	0.502332	-1.45091	6.2229	7.49309	4.2794	1.62553	0.0778828	0.026114	0.350701	0.0194805	0.212848	Bacteria	Actinobacteriota	Coriobacteriia	Coriobacteriales	Eggerthellaceae	Enterorhabdus	none
seq304	0.382882	-1.58147	3.36254	5.03096	3.47541	1.28087	0.0750013	0.042391	0.42727	0.0191761	0.215102	Bacteria	Firmicutes	Clostridia	Lachnospirales	Lachnospiraceae	none	none
seq461	0.501927	-1.51858	5.04781	6.20393	4.04137	1.4931	0.0718763	0.0428046	0.371279	0.019007	0.217896	Bacteria	Bacteroidota	Bacteroidia	Bacteroidales	Muribaculaceae	none	none
seq326	0.627125	-1.61741	4.39055	5.73675	3.97759	1.39932	0.0685372	0.0460769	0.412173	0.02222	0.231135	Bacteria	Firmicutes	Clostridia	Lachnospirales	Lachnospiraceae	[Eubacterium] xylanophilum group	none
seq201	0.501516	-1.4597	4.64914	5.58095	3.69282	1.42994	0.080998	0.0386858	0.396727	0.0221862	0.238036	Bacteria	Bacteroidota	Bacteroidia	Bacteroidales	Tannerellaceae	Parabacteroides	none
seq51	9.59622	10.9886	8.43013	-2.37789	1.51912	-1.60499	0.0656264	0.00535748	0.138027	0.017316	0.240782	Bacteria	Bacteroidota	Bacteroidia	Bacteroidales	Muribaculaceae	none	none
seq312	5.81367	6.58367	2.68992	-4.47523	3.07877	-1.32465	0.0625015	0.0290946	0.359156	0.0180601	0.241706	Bacteria	Firmicutes	Clostridia	Oscillospirales	Oscillospiraceae	none	none
seq32	5.80797	6.81232	0.0846553	-6.31586	5.52057	-0.982417	0.0623068	0.0546869	0.533772	0.0189056	0.244386	Bacteria	Firmicutes	Bacilli	Lactobacillales	Lactobacillaceae	Ligilactobacillus	none
seq1083	1.45395	6.43181	-2.47921	-8.16227	4.93555	-1.59748	0.0750013	0.0142223	0.193328	0.0222876	0.258613	Bacteria	Verrucomicrobiota	Verrucomicrobiae	Verrucomicrobiales	Akkermansiaceae	Akkermansia	none
seq333	0.383828	-1.53829	5.47291	6.62891	4.94478	1.22988	0.090626	0.0445611	0.478379	0.0281723	0.260415	Bacteria	Bacteroidota	Bacteroidia	Bacteroidales	Muribaculaceae	none	none
seq216	1.78131	-0.621679	5.37057	5.15944	4.30185	1.21661	0.0872285	0.0468626	0.447443	0.0197849	0.261314	Bacteria	Firmicutes	Clostridia	Oscillospirales	Butyricicoccaceae	UCG-009	none
seq1728	1.45875	5.62249	-2.52712	-7.73643	4.58848	-1.61416	0.0750013	0.0177172	0.223108	0.0260755	0.283864	Bacteria	Bacteroidota	Bacteroidia	Bacteroidales	Muribaculaceae	none	none
seq1316	0.307584	-1.54792	3.13931	4.42811	3.6983	1.14808	0.109035	0.0636487	0.513156	0.0362554	0.304184	Bacteria	Bacteroidota	Bacteroidia	Bacteroidales	Muribaculaceae	none	none
seq342	5.97472	6.87652	3.36243	-3.26966	3.02128	-0.92847	0.0968759	0.0623756	0.568045	0.0320617	0.350523	Bacteria	Bacteroidota	Bacteroidia	Bacteroidales	Bacteroidaceae	Bacteroides	faecichinchillae
seq166	0.18265	-1.48181	6.70805	7.67274	4.07753	1.44086	0.125001	0.0398273	0.491918	0.0362216	0.359999	Bacteria	Firmicutes	Clostridia	Lachnospirales	Lachnospiraceae	Lachnospiraceae NK4A136 group	none
seq97	1.47246	-0.963542	5.3697	5.59371	5.24879	0.939897	0.125001	0.0686492	0.591028	0.0414299	0.376296	Bacteria	Bacteroidota	Bacteroidia	Bacteroidales	Muribaculaceae	none	none
seq866	0.0389263	-1.88077	2.81972	4.51752	4.45701	0.915507	0.143751	0.102224	0.593318	0.0624324	0.379741	Bacteria	Firmicutes	Clostridia	Lachnospirales	Lachnospiraceae	none	none
seq128	0.199866	-1.493	4.93802	6.02372	4.47443	1.11966	0.137501	0.0752106	0.612931	0.0445076	0.380585	Bacteria	Firmicutes	Clostridia	Lachnospirales	Lachnospiraceae	Marvinbryantia	none
seq5	0.325576	-1.33101	8.48678	9.00632	4.11306	1.54217	0.133957	0.0407038	0.503302	0.0409903	0.383789	Bacteria	Firmicutes	Clostridia	Lachnospirales	Lachnospiraceae	Lachnospiraceae NK4A136 group	bacterium
seq185	0.114647	-1.66501	5.07238	6.13302	4.62558	1.22436	0.137501	0.0776329	0.596997	0.0424783	0.384153	Bacteria	Firmicutes	Clostridia	Lachnospirales	Lachnospiraceae	Roseburia	none
seq105	0.0211374	-1.44053	3.56943	4.53682	4.46946	0.915341	0.146876	0.0928077	0.589084	0.0623985	0.404299	Bacteria	Firmicutes	Clostridia	Clostridiales	Clostridiaceae	Candidatus Arthromitus	none
seq581	0.006005	-1.7126	4.21692	5.22343	4.60548	1.06412	0.152649	0.108056	0.603047	0.0769413	0.407271	Bacteria	Bacteroidota	Bacteroidia	Bacteroidales	Muribaculaceae	none	none
seq79	-0.126621	-1.66505	4.99718	6.11682	5.32288	1.06018	0.130842	0.0897117	0.601619	0.0752503	0.407544	Bacteria	Bacteroidota	Bacteroidia	Bacteroidales	Muribaculaceae	none	none
seq993	-0.0714826	-1.67044	2.8108	4.14054	4.09092	0.974221	0.143751	0.124896	0.617045	0.0763325	0.407571	Bacteria	Firmicutes	Clostridia	Clostridia vadinBB60 group	none	none	none
seq2375	0.00359517	-1.40895	4.05429	5.34062	4.44132	1.08478	0.150001	0.114676	0.677118	0.0462662	0.407904	Bacteria	Bacteroidota	Bacteroidia	Bacteroidales	Prevotellaceae	Prevotellaceae UCG-001	none
seq451	0.0923556	-1.36632	5.59274	6.25439	4.64661	1.07991	0.153126	0.0923491	0.638354	0.0458266	0.408046	Bacteria	Firmicutes	Clostridia	Lachnospirales	Lachnospiraceae	[Eubacterium] xylanophilum group	none
seq124	1.50009	-0.976553	5.4964	6.14266	5.26195	1.00136	0.140188	0.0691485	0.591903	0.0513393	0.4091	Bacteria	Firmicutes	Clostridia	Lachnospirales	Lachnospiraceae	none	none
seq266	0.0387658	-1.54543	5.10611	6.34923	4.6995	1.19614	0.149533	0.0906173	0.636932	0.0478896	0.415426	Bacteria	Firmicutes	Clostridia	Lachnospirales	Lachnospiraceae	Roseburia	none
seq57	-0.176981	-1.65469	3.46761	5.88843	5.47385	0.96605	0.143751	0.0849941	0.621772	0.067776	0.415827	Bacteria	Bacteroidota	Bacteroidia	Bacteroidales	Muribaculaceae	none	none
seq95	6.28099	5.71446	10.6945	5.71818	4.79382	1.13368	0.155764	0.0423142	0.588468	0.0416328	0.418053	Bacteria	Bacteroidota	Bacteroidia	Bacteroidales	Muribaculaceae	none	none
seq224	-0.190442	-1.67384	4.5704	5.92612	5.49602	0.94836	0.143751	0.0826536	0.623625	0.0727137	0.418868	Bacteria	Bacteroidota	Bacteroidia	Bacteroidales	Bacteroidaceae	Bacteroides	caecimuris
seq141	0.052713	-1.65537	4.49819	5.32173	4.97184	0.97261	0.134376	0.117913	0.614831	0.0806615	0.421704	Bacteria	Bacteroidota	Bacteroidia	Bacteroidales	Rikenellaceae	Alistipes	none
seq338	0.05839	-1.6712	4.25248	5.14683	4.16079	0.964971	0.149533	0.128229	0.713445	0.0494453	0.421964	Bacteria	Firmicutes	Clostridia	Lachnospirales	Lachnospiraceae	none	none
seq1827	0.0225547	-1.66935	3.93824	5.33491	4.58356	0.940048	0.155764	0.130063	0.699646	0.0494115	0.423049	Bacteria	Bacteroidota	Bacteroidia	Bacteroidales	Muribaculaceae	none	none
seq314	-0.0249838	-1.55505	3.0608	4.19299	4.18856	0.907782	0.134376	0.116505	0.621697	0.0765016	0.428523	Bacteria	Bacteroidota	Bacteroidia	Bacteroidales	Tannerellaceae	Parabacteroides	none
seq162	-0.0737952	-1.67148	4.34068	5.08055	4.64693	1.03189	0.140626	0.103086	0.624185	0.0744048	0.430623	Bacteria	Firmicutes	Clostridia	Oscillospirales	Oscillospiraceae	Intestinimonas	none
seq403	-0.0712647	-1.6519	3.68397	5.06388	4.75884	0.968305	0.140626	0.0983011	0.600652	0.0749459	0.431328	Bacteria	Bacteroidota	Bacteroidia	Bacteroidales	Rikenellaceae	Alistipes	none
seq419	-0.243315	-1.60754	4.56945	5.26532	4.74427	1.05355	0.150001	0.104659	0.601868	0.0797484	0.433884	Bacteria	Bacteroidota	Bacteroidia	Bacteroidales	Muribaculaceae	none	none
seq468	-0.145045	-1.53678	2.8136	4.50282	4.35086	0.924699	0.146876	0.123623	0.622247	0.0786661	0.433963	Bacteria	Firmicutes	Clostridia	Oscillospirales	Oscillospiraceae	Oscillibacter	none
seq623	-0.0599621	-1.61486	3.2914	4.15485	4.31628	0.906792	0.159376	0.141515	0.641553	0.0843141	0.436642	Bacteria	Firmicutes	Clostridia	Lachnospirales	Lachnospiraceae	Lachnospiraceae UCG-006	none
seq934	-0.174196	-1.56864	3.61813	4.58089	4.35674	0.95198	0.140626	0.113741	0.625289	0.0808306	0.437808	Bacteria	Firmicutes	Clostridia	Oscillospirales	Ruminococcaceae	Incertae Sedis	none
seq150	-0.0586978	-1.64769	5.63691	6.23112	5.55773	1.0528	0.146418	0.0895544	0.616089	0.0887446	0.440302	Bacteria	Bacteroidota	Bacteroidia	Bacteroidales	Muribaculaceae	none	none
seq294	-0.0124295	-1.69194	3.74659	4.51817	4.35549	0.878702	0.168225	0.126828	0.614969	0.0912473	0.441276	Bacteria	Firmicutes	Clostridia	Oscillospirales	Oscillospiraceae	Colidextribacter	none
seq466	0.0279319	-1.30834	3.76069	4.74018	4.42754	0.962418	0.150001	0.11808	0.641749	0.078869	0.442628	Bacteria	Firmicutes	Clostridia	Oscillospirales	Oscillospiraceae	Colidextribacter	none
seq425	-0.0100374	-1.46095	3.23625	4.00987	4.34874	0.914664	0.16875	0.156933	0.648044	0.0864448	0.445334	Bacteria	Firmicutes	Clostridia	Oscillospirales	Oscillospiraceae	Colidextribacter	none
seq230	0.017392	-1.46721	2.90148	4.14196	4.18254	0.855727	0.165625	0.127845	0.65375	0.0814056	0.446777	Bacteria	Patescibacteria	Saccharimonadia	Saccharimonadales	Saccharimonadaceae	Candidatus Saccharimonas	none
seq717	-0.148855	-1.66277	2.2782	3.62404	4.24695	0.784254	0.16875	0.14793	0.671653	0.0884402	0.456204	Bacteria	Firmicutes	Clostridia	Oscillospirales	Oscillospiraceae	Colidextribacter	none
seq292	-0.199756	-1.61397	2.33239	3.40075	3.82626	0.876421	0.140188	0.152905	0.660322	0.0904694	0.457504	Bacteria	Firmicutes	Clostridia	Lachnospirales	Lachnospiraceae	none	none
seq373	-0.0277669	-1.51251	3.07144	4.32858	4.34203	0.899016	0.1625	0.122241	0.680103	0.0816423	0.459442	Bacteria	Firmicutes	Clostridia	Clostridia vadinBB60 group	none	none	none
seq188	-0.0784387	-1.57039	4.77183	5.56375	4.88516	1.0616	0.155764	0.109573	0.630627	0.0855993	0.460154	Bacteria	Bacteroidota	Bacteroidia	Bacteroidales	Muribaculaceae	none	none
seq142	0.0719206	-1.47954	3.2258	4.38813	4.85691	0.826728	0.1625	0.112432	0.672794	0.0846185	0.463603	Bacteria	Firmicutes	Clostridia	Clostridia vadinBB60 group	none	none	none
seq259	0.0334064	-1.24742	3.21774	4.7153	4.63892	0.855938	0.159376	0.126569	0.656162	0.083198	0.470613	Bacteria	Actinobacteriota	Coriobacteriia	Coriobacteriales	Eggerthellaceae	Enterorhabdus	none
seq12	5.76673	3.71018	7.31294	4.3683	7.02103	0.652735	0.175	0.253068	0.944379	0.0613501	0.475615	Bacteria	Bacteroidota	Bacteroidia	Bacteroidales	Muribaculaceae	none	none
seq1313	0.0504139	5.9142	-2.49226	-7.13	6.1939	-1.03774	0.140188	0.0497464	0.387166	0.0706507	0.480062	Bacteria	Bacteroidota	Bacteroidia	Bacteroidales	Bacteroidaceae	Bacteroides	none
seq582	5.34203	8.79091	4.38621	-4.37011	6.25938	-0.83942	0.130842	0.123723	0.726347	0.0496821	0.483125	Bacteria	Bacteroidota	Bacteroidia	Bacteroidales	Muribaculaceae	none	none
seq1140	-0.158158	-1.49254	2.57737	3.66076	4.18094	0.741335	0.16875	0.172851	0.722387	0.0952381	0.485626	Bacteria	Firmicutes	Clostridia	Lachnospirales	Lachnospiraceae	none	none
seq634	0.178111	8.74513	-2.6809	-9.88123	7.10704	-1.28498	0.127727	0.0412672	0.347714	0.0819805	0.501354	Bacteria	Bacteroidota	Bacteroidia	Bacteroidales	Muribaculaceae	none	none
seq155	0.104411	7.62281	-2.55073	-9.26817	6.3006	-1.25251	0.133957	0.0346427	0.342001	0.0712595	0.502111	Bacteria	Proteobacteria	Gammaproteobacteria	Burkholderiales	Sutterellaceae	Parasutterella	none
seq602	2.52171	4.28069	1.22038	-3.68357	4.0172	-0.885917	0.115626	0.0991157	0.63183	0.0600649	0.505453	Bacteria	Firmicutes	Clostridia	Lachnospirales	Lachnospiraceae	none	none
seq1534	0.278859	5.11511	-2.6008	-6.31032	5.47573	-1.06234	0.124611	0.0539645	0.429365	0.0708198	0.510461	Bacteria	Verrucomicrobiota	Verrucomicrobiae	Verrucomicrobiales	Akkermansiaceae	Akkermansia	none
seq1164	3.45279	4.6094	1.34811	-3.14539	4.2672	-0.704161	0.134376	0.164281	0.744376	0.0581033	0.513801	Bacteria	Bacteroidota	Bacteroidia	Bacteroidales	Muribaculaceae	none	none
seq371	4.75476	9.80131	2.41257	-5.87411	3.95966	-1.3296	0.121496	0.0602179	0.484934	0.0570549	0.522386	Bacteria	Bacteroidota	Bacteroidia	Bacteroidales	Muribaculaceae	none	none
seq198	-0.0331671	-1.50846	1.80911	3.7311	5.24566	0.706467	0.177571	0.177833	0.757663	0.126623	0.525988	Bacteria	Firmicutes	Clostridia	Lachnospirales	Lachnospiraceae	none	none
seq1119	2.05457	0.85541	2.92406	2.24625	3.62123	0.607788	0.190032	0.203817	0.823709	0.0964556	0.529314	Bacteria	Firmicutes	Clostridia	Oscillospirales	Oscillospiraceae	none	none
seq1550	0.159902	5.27748	-2.40404	-6.58909	5.65532	-1.08562	0.131251	0.0533687	0.449951	0.0792749	0.534551	Bacteria	Bacteroidota	Bacteroidia	Bacteroidales	Bacteroidaceae	Bacteroides	none
seq1468	0.195881	4.1761	-2.293	-5.67512	4.73252	-1.08639	0.130842	0.0835801	0.517488	0.0844494	0.541933	Bacteria	Bacteroidota	Bacteroidia	Bacteroidales	Muribaculaceae	none	none
seq173	4.35655	9.76581	-1.10419	-9.20259	8.42493	-1.08567	0.149533	0.0415985	0.417234	0.0635823	0.545691	Bacteria	Firmicutes	Clostridia	Lachnospirales	Lachnospiraceae	Lachnospiraceae NK4A136 group	none
seq3502	0.0432827	2.45972	-2.57441	-4.39449	4.23572	-0.897304	0.140626	0.109964	0.574553	0.102848	0.551712	Bacteria	Bacteroidota	Bacteroidia	Bacteroidales	Bacteroidaceae	Bacteroides	none
seq133	2.39744	0.344759	4.37009	3.78403	5.49547	0.636314	0.196875	0.276502	0.912474	0.0873918	0.554764	Bacteria	Firmicutes	Clostridia	Clostridia vadinBB60 group	none	none	none
seq1041	-0.167055	-1.5831	1.54365	2.84874	3.97122	0.710629	0.2	0.230787	0.744648	0.157332	0.556127	Bacteria	Firmicutes	Clostridia	Oscillospirales	Oscillospiraceae	Colidextribacter	none
seq18	-0.101996	4.95224	-2.55112	-6.76055	5.47628	-1.06266	0.143751	0.0676739	0.480219	0.0927016	0.558489	Bacteria	Proteobacteria	Gammaproteobacteria	Enterobacterales	Enterobacteriaceae	Escherichia-Shigella	none
seq71	-0.359628	-1.53601	4.847	5.89398	5.9149	0.860542	0.19375	0.153339	0.737849	0.132339	0.559111	Bacteria	Bacteroidota	Bacteroidia	Bacteroidales	Muribaculaceae	none	none
seq254	-0.176035	9.10459	-2.66739	-10.2857	7.7083	-1.18094	0.133957	0.0371098	0.370928	0.0814394	0.560677	Bacteria	Bacteroidota	Bacteroidia	Bacteroidales	Bacteroidaceae	Bacteroides	none
seq483	-0.326107	-1.72529	5.08716	6.51515	5.93215	0.978901	0.190032	0.130374	0.711281	0.12429	0.572541	Bacteria	Firmicutes	Clostridia	Lachnospirales	Lachnospiraceae	none	none
seq539	-0.275786	-1.38947	4.72259	4.94839	5.48699	0.818766	0.21875	0.153604	0.751859	0.128416	0.577603	Bacteria	Firmicutes	Clostridia	Oscillospirales	Oscillospiraceae	none	none
seq570	-0.427849	-1.71882	5.04754	5.85434	5.88627	0.852197	0.21875	0.149209	0.736216	0.133793	0.586231	Bacteria	Firmicutes	Clostridia	Oscillospirales	Oscillospiraceae	Colidextribacter	none
seq595	-0.237037	6.47785	-2.70478	-7.52985	6.54097	-1.04372	0.153126	0.0543658	0.444123	0.089793	0.594623	Bacteria	Firmicutes	Clostridia	Lachnospirales	Lachnospiraceae	Lachnospiraceae UCG-006	none
seq323	-0.339678	-1.53175	3.27732	5.40196	5.44661	0.878448	0.208723	0.17562	0.780402	0.143229	0.602299	Bacteria	Firmicutes	Clostridia	Clostridia vadinBB60 group	none	none	none
seq2187	-0.577696	2.43689	-2.65688	-4.67614	4.86955	-0.923129	0.168225	0.104549	0.58717	0.117864	0.607113	Bacteria	Firmicutes	Clostridia	Lachnospirales	Lachnospiraceae	ASF356	none
seq1064	-0.381706	-1.67719	0.984217	3.29421	4.67119	0.674033	0.23125	0.169533	0.773003	0.154897	0.611484	Bacteria	Actinobacteriota	Coriobacteriia	Coriobacteriales	Eggerthellaceae	Enterorhabdus	none
seq553	-0.396618	-1.46948	3.36518	3.91781	4.86466	0.800613	0.228125	0.233505	0.815095	0.141673	0.613473	Bacteria	Firmicutes	Clostridia	Oscillospirales	Oscillospiraceae	none	none
seq4	6.97433	6.48983	7.93108	1.17443	1.36026	0.787262	0.209375	0.125359	0.844136	0.111032	0.614596	Bacteria	Bacteroidota	Bacteroidia	Bacteroidales	Prevotellaceae	Prevotellaceae UCG-001	none
seq3144	-0.0502981	1.22321	-2.63019	-3.85315	3.88608	-0.842945	0.165625	0.131733	0.642073	0.132677	0.616009	Bacteria	Bacteroidota	Bacteroidia	Bacteroidales	Muribaculaceae	none	none
seq386	-0.518671	-1.63419	4.19522	5.26624	5.37492	0.854845	0.215625	0.222137	0.812718	0.163014	0.627393	Bacteria	Firmicutes	Clostridia	Lachnospirales	Lachnospiraceae	Lachnospiraceae NK4A136 group	none
seq83	1.14349	-1.04916	4.40627	5.09161	6.01368	0.799069	0.2125	0.143615	0.81182	0.128754	0.634927	Bacteria	Desulfobacterota	Desulfovibrionia	Desulfovibrionales	Desulfovibrionaceae	Desulfovibrio	none
seq256	-0.517881	6.57046	-2.79407	-8.84471	8.82283	-0.94103	0.177571	0.067457	0.515206	0.147085	0.638345	Bacteria	Bacteroidota	Bacteroidia	Bacteroidales	Bacteroidaceae	Bacteroides	none
seq140	1.60828	8.39481	-1.53688	-8.67126	8.18757	-0.965427	0.1625	0.0633575	0.522505	0.104268	0.640181	Bacteria	Firmicutes	Clostridia	Lachnospirales	Lachnospiraceae	none	none
seq787	0.606201	-0.941037	2.28854	2.95572	4.10928	0.6138	0.218069	0.215097	0.800463	0.162946	0.640978	Bacteria	Firmicutes	Clostridia	Clostridia vadinBB60 group	none	none	none
seq303	-0.423306	-1.48748	4.35166	4.52573	5.77707	0.695723	0.209375	0.216822	0.80851	0.146476	0.643153	Bacteria	Bacteroidota	Bacteroidia	Bacteroidales	Tannerellaceae	Parabacteroides	none
seq535	-0.387536	-1.45829	3.71988	4.07591	5.20118	0.693751	0.21875	0.245105	0.820476	0.164536	0.648672	Bacteria	Firmicutes	Clostridia	Clostridia UCG-014	none	none	none
seq38	0.699231	-0.708068	3.82288	5.04271	6.3376	0.737768	0.23125	0.175742	0.810404	0.161425	0.656929	Bacteria	Bacteroidota	Bacteroidia	Bacteroidales	Muribaculaceae	none	none
seq202	-0.411768	-1.4503	3.46345	4.37371	5.20823	0.723275	0.233645	0.245466	0.849521	0.15581	0.657588	Bacteria	Bacteroidota	Bacteroidia	Bacteroidales	Muribaculaceae	none	none
seq391	-0.208161	-1.47554	1.87432	3.02812	4.85046	0.56768	0.249221	0.279691	0.846722	0.185065	0.658682	Bacteria	Firmicutes	Clostridia	Lachnospirales	Lachnospiraceae	Lachnospiraceae NK4A136 group	bacterium
seq471	-0.573125	6.70623	-2.75006	-8.44281	8.58255	-0.973142	0.196875	0.0750517	0.529018	0.148674	0.662575	Bacteria	Bacteroidota	Bacteroidia	Bacteroidales	Bacteroidaceae	Bacteroides	caccae
seq501	-0.284767	4.19834	-2.54212	-5.80629	6.18841	-0.883976	0.174455	0.113422	0.575416	0.162744	0.6672	Bacteria	Firmicutes	Clostridia	Oscillospirales	Oscillospiraceae	Oscillibacter	none
seq261	1.42863	-0.887003	4.45894	4.59608	5.2103	0.676223	0.23125	0.29252	0.973604	0.143432	0.667405	Bacteria	Firmicutes	Clostridia	Oscillospirales	Oscillospiraceae	none	none
seq440	-0.371395	5.77245	-2.29335	-7.08804	7.78439	-0.921147	0.178125	0.0925199	0.558611	0.172315	0.66801	Bacteria	Bacteroidota	Bacteroidia	Bacteroidales	Muribaculaceae	none	none
seq291	-0.581263	-1.54873	4.59257	4.84174	5.88255	0.698272	0.239876	0.217623	0.844373	0.164739	0.671045	Bacteria	Firmicutes	Clostridia	Oscillospirales	Oscillospiraceae	none	none
seq278	-0.413006	4.75617	-2.4507	-5.66328	6.55981	-0.881182	0.186916	0.098327	0.584989	0.153747	0.678759	Bacteria	Bacteroidota	Bacteroidia	Bacteroidales	Bacteroidaceae	Bacteroides	thetaiotaomicron
seq945	-0.713414	3.46927	-2.70046	-5.04272	5.53889	-0.882909	0.193147	0.123959	0.600019	0.163826	0.67929	Bacteria	Bacteroidota	Bacteroidia	Bacteroidales	Muribaculaceae	none	none
seq904	-0.480511	4.36698	-2.41561	-6.24	6.19204	-0.917349	0.19375	0.0984195	0.589963	0.163657	0.682504	Bacteria	Firmicutes	Clostridia	Oscillospirales	Oscillospiraceae	none	none
seq1362	-0.502484	3.64797	-2.44186	-5.32871	5.77681	-0.780066	0.168225	0.146936	0.632181	0.17387	0.685074	Bacteria	Firmicutes	Clostridia	Lachnospirales	Lachnospiraceae	Lachnospiraceae UCG-006	none
seq1515	-0.379547	4.09447	-2.43929	-5.80079	6.32359	-0.859754	0.190625	0.111773	0.599345	0.169068	0.685291	Bacteria	Actinobacteriota	Coriobacteriia	Coriobacteriales	Eggerthellaceae	Parvibacter	none
seq366	-0.714871	4.85221	-2.54315	-6.47221	7.12388	-0.894016	0.199377	0.0996019	0.588665	0.164908	0.685772	Bacteria	Firmicutes	Clostridia	Peptococcales	Peptococcaceae	none	none
seq827	-0.364074	-1.47692	1.52669	3.21317	4.75703	0.588398	0.246106	0.299693	0.88308	0.181717	0.688325	Bacteria	Firmicutes	Clostridia	Oscillospirales	Ruminococcaceae	Harryflintia	none
seq345	1.43714	-0.74773	3.25904	3.98908	4.97433	0.708583	0.23676	0.181023	0.834557	0.160139	0.689895	Bacteria	Firmicutes	Clostridia	Oscillospirales	UCG-010	none	none
seq219	1.65381	6.77717	-1.54499	-5.8363	6.9798	-0.854656	0.175	0.133439	0.749783	0.11252	0.692554	Bacteria	Firmicutes	Clostridia	Lachnospirales	Lachnospiraceae	Lachnoclostridium	none
seq418	-0.424731	3.32404	-2.56912	-5.70587	6.51714	-0.805517	0.180686	0.110656	0.63784	0.16183	0.69483	Bacteria	Firmicutes	Clostridia	Oscillospirales	Oscillospiraceae	Intestinimonas	none
seq1052	-0.473169	1.8238	-2.5027	-3.85126	4.83175	-0.685831	0.18125	0.178581	0.713296	0.166531	0.6961	Bacteria	Firmicutes	Bacilli	Staphylococcales	Staphylococcaceae	Staphylococcus	aureus/cohnii/saccharolyticus/saprophyticus/xylosus
seq268	-0.438994	5.88466	-2.44879	-8.35752	8.03068	-0.922343	0.196262	0.090488	0.580204	0.156825	0.697053	Bacteria	Firmicutes	Clostridia	Lachnospirales	Lachnospiraceae	Lachnospiraceae NK4A136 group	none
seq151	1.8593	8.40886	-1.46633	-8.03804	7.98656	-0.958576	0.165625	0.0729297	0.558578	0.124357	0.697217	Bacteria	Actinobacteriota	Actinobacteria	Bifidobacteriales	Bifidobacteriaceae	Bifidobacterium	none
seq614	-0.465921	4.83673	-2.53651	-6.80094	7.07249	-0.909025	0.18125	0.0984539	0.585399	0.161999	0.700821	Bacteria	Firmicutes	Clostridia	Oscillospirales	Oscillospiraceae	Oscillibacter	none
seq2184	-0.306966	4.31702	-1.96444	-5.60225	5.78225	-0.882862	0.196262	0.0981351	0.590588	0.122971	0.701258	Bacteria	Bacteroidota	Bacteroidia	Bacteroidales	Tannerellaceae	Parabacteroides	none
seq1068	-0.811237	-1.70787	1.29293	3.21847	5.01559	0.571335	0.239876	0.303332	0.848022	0.237588	0.704096	Bacteria	Firmicutes	Clostridia	Lachnospirales	Lachnospiraceae	none	none
seq44	1.68876	0.0106713	5.16856	2.47001	6.33454	0.451418	0.249221	0.326646	0.918994	0.1829	0.705679	Bacteria	Bacteroidota	Bacteroidia	Bacteroidales	Muribaculaceae	none	none
seq653	-0.54668	3.44544	-2.45489	-4.64242	5.38308	-0.769936	0.214954	0.171085	0.666743	0.196327	0.708368	Bacteria	Firmicutes	Clostridia	Lachnospirales	Lachnospiraceae	GCA-900066575	none
seq589	-0.604729	4.75825	-2.7562	-5.96238	6.6768	-0.798546	0.21875	0.108741	0.606337	0.167647	0.712739	Bacteria	Firmicutes	Clostridia	Oscillospirales	Oscillospiraceae	UCG-005	none
seq247	1.37866	7.20194	-0.856203	-6.23374	6.04795	-1.03989	0.180686	0.0914839	0.544025	0.125744	0.712929	Bacteria	Firmicutes	Bacilli	Erysipelotrichales	Erysipelatoclostridiaceae	Erysipelatoclostridium	none
seq3027	-0.352522	-1.33799	0.53532	1.59139	3.37325	0.445412	0.258567	0.342969	0.868083	0.266775	0.714284	Bacteria	Bacteroidota	Bacteroidia	Bacteroidales	Bacteroidaceae	Bacteroides	none
seq475	-0.47259	-1.41725	1.48157	2.84363	4.62972	0.531003	0.25625	0.341845	0.836424	0.281926	0.715117	Bacteria	Firmicutes	Clostridia	Lachnospirales	Lachnospiraceae	none	none
seq310	0.80901	-0.600485	4.19628	3.7137	4.91924	0.661999	0.23125	0.235679	0.848821	0.200318	0.715729	Bacteria	Firmicutes	Clostridia	Oscillospirales	Oscillospiraceae	Colidextribacter	none
seq2674	-0.354599	0.925735	-2.49512	-3.2543	3.97279	-0.750896	0.190625	0.196516	0.735626	0.206067	0.716064	Bacteria	Bacteroidota	Bacteroidia	Bacteroidales	Muribaculaceae	none	none
seq815	-0.840326	-1.64431	1.34412	2.32459	4.48525	0.498697	0.277259	0.356876	0.850567	0.285647	0.718561	Bacteria	Firmicutes	Clostridia	Clostridia vadinBB60 group	none	none	none
seq613	-0.651392	-1.46891	1.30814	2.41493	4.77914	0.479074	0.283489	0.34339	0.873355	0.265693	0.720366	Bacteria	Firmicutes	Clostridia	Oscillospirales	Oscillospiraceae	NK4A214 group	none
seq492	-0.687793	-1.69674	1.31515	2.91331	4.75254	0.555031	0.261682	0.32804	0.847472	0.266268	0.720486	Bacteria	Firmicutes	Clostridia	Lachnospirales	Lachnospiraceae	Roseburia	none
seq183	-0.671824	-1.42656	1.3007	3.37126	5.17627	0.60156	0.2625	0.304079	0.8634	0.284564	0.728466	Bacteria	Firmicutes	Clostridia	Lachnospirales	Lachnospiraceae	Lachnospiraceae NK4A136 group	none
seq76	-0.576291	-1.48292	1.5586	3.97614	5.72584	0.613471	0.277259	0.301363	0.86277	0.279221	0.731592	Bacteria	Actinobacteriota	Coriobacteriia	Coriobacteriales	Eggerthellaceae	Enterorhabdus	none
seq429	-0.222404	5.91193	-1.56772	-7.74934	7.48373	-0.904868	0.209375	0.0920966	0.60321	0.193452	0.731605	Bacteria	Firmicutes	Bacilli	Erysipelotrichales	Erysipelotrichaceae	Faecalibaculum	rodentium
seq556	-0.697623	-1.64198	0.965898	3.09801	5.25534	0.522401	0.280374	0.326048	0.863709	0.310099	0.737742	Bacteria	Firmicutes	Clostridia	Lachnospirales	Lachnospiraceae	Lachnospiraceae NK4A136 group	none
seq703	-0.736037	-1.58453	1.31277	3.9729	5.81004	0.647297	0.258567	0.27597	0.858695	0.273776	0.738693	Bacteria	Firmicutes	Clostridia	Oscillospirales	Oscillospiraceae	none	none
seq487	-0.786663	-1.5377	1.21415	2.39619	4.40989	0.487146	0.286605	0.379206	0.884934	0.291667	0.739539	Bacteria	Firmicutes	Clostridia	Oscillospirales	Oscillospiraceae	Colidextribacter	none
seq252	-0.870937	-1.724	1.3274	3.45624	5.35504	0.568427	0.278125	0.300097	0.879127	0.265185	0.740871	Bacteria	Firmicutes	Clostridia	Oscillospirales	Oscillospiraceae	Oscillibacter	none
seq341	-0.728724	-1.63763	1.05343	2.42795	4.65276	0.46561	0.292835	0.379923	0.876395	0.280641	0.741105	Bacteria	Firmicutes	Clostridia	Oscillospirales	Oscillospiraceae	none	none
seq276	-0.875641	-1.85856	1.0854	3.83018	5.13126	0.58374	0.292835	0.299097	0.884298	0.263968	0.741218	Bacteria	Firmicutes	Clostridia	Lachnospirales	Lachnospiraceae	Lachnospiraceae NK4A136 group	none
seq250	-0.764628	-1.50076	1.4073	3.47746	6.39015	0.495492	0.29595	0.323274	0.907753	0.29488	0.743116	Bacteria	Actinobacteriota	Coriobacteriia	Coriobacteriales	Eggerthellaceae	Enterorhabdus	none
seq782	-0.709878	-1.58766	1.29224	2.41134	4.37699	0.437652	0.283489	0.362439	0.875252	0.288318	0.745144	Bacteria	Firmicutes	Clostridia	Oscillospirales	Oscillospiraceae	none	none
seq2596	-0.737617	0.987525	-2.54271	-3.05941	4.22514	-0.662374	0.21875	0.261218	0.770366	0.247734	0.751176	Bacteria	Bacteroidota	Bacteroidia	Bacteroidales	Bacteroidaceae	Bacteroides	none
seq973	-0.841831	-1.68443	1.38214	2.84564	4.8897	0.522569	0.277259	0.369825	0.894803	0.279119	0.752264	Bacteria	Firmicutes	Clostridia	Oscillospirales	Oscillospiraceae	Intestinimonas	none
seq139	-0.798531	-1.48585	1.05111	3.2236	5.48349	0.517964	0.29375	0.335184	0.889419	0.295725	0.752367	Bacteria	Firmicutes	Clostridia	Lachnospirales	Lachnospiraceae	Lachnospiraceae NK4A136 group	bacterium
seq387	-0.772284	-1.51851	1.0758	3.39628	5.83291	0.545908	0.2875	0.299159	0.88898	0.287439	0.752779	Bacteria	Bacteroidota	Bacteroidia	Bacteroidales	Muribaculaceae	none	none
seq1040	-0.763137	-1.52911	0.931115	2.37019	5.04111	0.441739	0.292835	0.367643	0.895784	0.309355	0.7532	Bacteria	Actinobacteriota	Coriobacteriia	Coriobacteriales	Atopobiaceae	Coriobacteriaceae UCG-002	none
seq98	-0.794908	-1.54216	1.18754	4.35447	6.5001	0.546065	0.29375	0.282153	0.874137	0.281926	0.75412	Bacteria	Firmicutes	Clostridia	Lachnospirales	Lachnospiraceae	Lachnospiraceae NK4A136 group	none
seq797	-0.589868	-1.35983	1.13503	2.67926	5.06211	0.477562	0.3	0.356739	0.893338	0.282096	0.754281	Bacteria	Firmicutes	Clostridia	Oscillospirales	Oscillospiraceae	Oscillibacter	none
seq235	-0.880789	-1.74766	1.29462	3.28787	5.05317	0.536172	0.2875	0.326887	0.892739	0.262243	0.75542	Bacteria	Firmicutes	Clostridia	Oscillospirales	Ruminococcaceae	Incertae Sedis	none
seq253	-0.758866	-1.63733	1.23696	2.80657	5.2168	0.464944	0.286605	0.348605	0.902416	0.295962	0.755592	Bacteria	Firmicutes	Clostridia	Lachnospirales	Lachnospiraceae	none	none
seq464	-0.714672	-1.47121	1.04203	2.92209	4.87849	0.536791	0.280374	0.303314	0.86911	0.277868	0.755763	Bacteria	Firmicutes	Clostridia	Clostridia vadinBB60 group	none	none	none
seq860	-0.729829	-1.52666	1.05738	2.25046	4.32406	0.484601	0.280374	0.380743	0.89677	0.279052	0.756211	Bacteria	Firmicutes	Clostridia	Lachnospirales	Lachnospiraceae	Lachnospiraceae NK4A136 group	none
seq2400	-0.711857	0.912717	-2.41218	-3.32883	5.01961	-0.622112	0.240625	0.221591	0.759685	0.232616	0.757755	Bacteria	Firmicutes	Clostridia	Lachnospirales	Lachnospiraceae	none	none
seq245	-0.832421	-1.60035	1.28297	4.49351	7.4225	0.554037	0.3	0.277701	0.888519	0.318791	0.75924	Bacteria	Firmicutes	Clostridia	Lachnospirales	Lachnospiraceae	Lachnospiraceae NK4A136 group	none
seq510	-0.951395	-1.75561	1.49162	2.7883	4.91932	0.514849	0.2625	0.334407	0.903671	0.249763	0.759264	Bacteria	Firmicutes	Clostridia	Lachnospirales	Lachnospiraceae	Roseburia	none
seq1222	-0.941552	-1.71549	0.939328	2.16052	4.69746	0.413543	0.3125	0.433055	0.899927	0.320414	0.760129	Bacteria	Firmicutes	Clostridia	Oscillospirales	Butyricicoccaceae	Butyricicoccus	none
seq311	-0.686742	-1.47816	1.19609	2.36594	4.56527	0.48621	0.296875	0.400087	0.887963	0.314529	0.76037	Bacteria	Firmicutes	Clostridia	Lachnospirales	Lachnospiraceae	none	none
seq901	-0.766832	-1.57043	1.31375	3.27624	4.94219	0.583494	0.283489	0.353372	0.888418	0.286188	0.760402	Bacteria	Firmicutes	Clostridia	Oscillospirales	Oscillospiraceae	none	none
seq622	-0.676345	-1.51221	1.23502	2.43488	4.88563	0.433054	0.296875	0.39833	0.879419	0.300392	0.761361	Bacteria	Firmicutes	Clostridia	Lachnospirales	Lachnospiraceae	GCA-900066575	none
seq830	-0.761844	-1.58181	1.08834	2.52784	4.75784	0.462134	0.29375	0.424551	0.89693	0.313481	0.762681	Bacteria	Firmicutes	Clostridia	Oscillospirales	Oscillospiraceae	Intestinimonas	none
seq356	-0.633745	-1.39253	1.23352	2.6609	4.8257	0.473949	0.296875	0.38511	0.901895	0.28798	0.762694	Bacteria	Firmicutes	Clostridia	Lachnospirales	Lachnospiraceae	Roseburia	none
seq1030	-0.736863	-1.46928	1.14542	2.88144	5.19588	0.478616	0.302181	0.39751	0.877785	0.332488	0.763526	Bacteria	Firmicutes	Clostridia	Oscillospirales	Oscillospiraceae	Colidextribacter	none
seq214	-0.630749	-1.45277	1.37815	2.72465	4.95288	0.515877	0.296875	0.346259	0.894171	0.3009	0.764268	Bacteria	Firmicutes	Clostridia	Oscillospirales	Oscillospiraceae	Colidextribacter	none
seq571	0.743493	-0.864198	4.24137	3.98375	5.46053	0.646818	0.264798	0.252144	0.85612	0.235119	0.76431	Bacteria	Firmicutes	Clostridia	Oscillospirales	Oscillospiraceae	Oscillibacter	none
seq299	-0.834349	-1.53492	8.2717	8.05919	9.04404	0.784822	0.255452	0.200441	0.842906	0.244792	0.766883	Bacteria	Firmicutes	Clostridia	Lachnospirales	Lachnospiraceae	Lachnospiraceae NK4A136 group	none
seq1006	-0.731763	2.5807	-2.43707	-4.186	5.0455	-0.80474	0.214954	0.192476	0.756181	0.19795	0.767557	Bacteria	Firmicutes	Clostridia	Lachnospirales	Lachnospiraceae	none	none
seq125	1.34235	4.97423	-1.0781	-4.54397	5.80352	-0.762135	0.184375	0.137424	0.712971	0.141843	0.767638	Bacteria	Firmicutes	Clostridia	Clostridia vadinBB60 group	none	none	none
seq3541	-0.779727	0.863878	-2.82395	-3.24113	4.76057	-0.657157	0.215625	0.237353	0.772959	0.230283	0.76885	Bacteria	Bacteroidota	Bacteroidia	Bacteroidales	Bacteroidaceae	Bacteroides	none
seq528	-0.659448	-1.45317	0.965428	2.26615	4.49629	0.451573	0.303125	0.420503	0.903432	0.328801	0.769114	Bacteria	Firmicutes	Clostridia	Christensenellales	Christensenellaceae	Christensenellaceae R-7 group	none
seq389	-0.926349	-1.76226	1.17134	2.94461	5.47529	0.466962	0.302181	0.400766	0.889262	0.318858	0.769801	Bacteria	Firmicutes	Clostridia	Oscillospirales	Ruminococcaceae	none	none
seq412	-0.613156	-1.38834	0.896814	2.28194	4.91905	0.430826	0.299066	0.432133	0.893033	0.357109	0.773282	Bacteria	Firmicutes	Clostridia	Lachnospirales	Lachnospiraceae	GCA-900066575	none
seq443	-0.877965	-1.49783	1.17674	2.56847	4.92696	0.509418	0.2875	0.391279	0.897399	0.316119	0.773426	Bacteria	Firmicutes	Clostridia	Lachnospirales	Lachnospiraceae	none	none
seq2615	-0.939126	-1.60309	1.25913	2.54754	4.81202	0.50781	0.28972	0.393324	0.898892	0.306784	0.77517	Bacteria	Firmicutes	Clostridia	Oscillospirales	Oscillospiraceae	Intestinimonas	none
seq985	-0.876859	-1.46005	0.674808	2.01674	4.34358	0.428306	0.320872	0.460213	0.897077	0.384639	0.780203	Bacteria	Firmicutes	Clostridia	Oscillospirales	Ruminococcaceae	Harryflintia	none
seq347	-0.759398	-1.58225	3.481	4.08401	6.27298	0.577514	0.278125	0.294792	0.904623	0.228964	0.780219	Bacteria	Firmicutes	Clostridia	Lachnospirales	Lachnospiraceae	A2	none
seq1157	-0.666957	-1.4608	1.24382	2.7757	5.40328	0.434023	0.311527	0.384978	0.902124	0.325352	0.780254	Bacteria	Firmicutes	Clostridia	Oscillospirales	Oscillospiraceae	Colidextribacter	none
seq229	0.705119	-0.672962	3.17118	3.8049	5.52767	0.554104	0.28972	0.301489	0.905704	0.258083	0.782061	Bacteria	Firmicutes	Clostridia	Lachnospirales	Lachnospiraceae	none	none
seq330	-0.856859	-1.5638	0.94698	4.454	7.19083	0.562272	0.302181	0.283029	0.90428	0.308577	0.783179	Bacteria	Bacteroidota	Bacteroidia	Bacteroidales	Rikenellaceae	Rikenella	none
seq27	-0.786357	-1.3887	1.01537	3.41511	5.24253	0.537899	0.320872	0.351027	0.891114	0.334111	0.783514	Bacteria	Bacteroidota	Bacteroidia	Bacteroidales	Muribaculaceae	none	none
seq820	-0.687943	-1.47492	1.30954	2.09348	4.69906	0.365374	0.303125	0.461397	0.927035	0.294406	0.783781	Bacteria	Firmicutes	Clostridia	Oscillospirales	Ruminococcaceae	none	none
seq321	-0.859104	-1.61161	1.35026	3.43664	5.6624	0.578584	0.302181	0.352285	0.897012	0.327313	0.78495	Bacteria	Firmicutes	Clostridia	Oscillospirales	Ruminococcaceae	Incertae Sedis	none
seq168	5.57903	8.27124	3.72941	-4.20065	5.1202	-0.744332	0.178125	0.188082	0.857253	0.114313	0.786023	Bacteria	Firmicutes	Clostridia	Oscillospirales	Oscillospiraceae	none	none
seq277	-0.748422	-1.43547	1.40179	3.86014	6.40505	0.540662	0.296875	0.286949	0.901608	0.324743	0.78675	Bacteria	Bacteroidota	Bacteroidia	Bacteroidales	Muribaculaceae	none	none
seq55	-0.676184	-1.42162	1.48605	4.3316	6.74598	0.571156	0.296875	0.288195	0.89221	0.320651	0.787012	Bacteria	Bacteroidota	Bacteroidia	Bacteroidales	Muribaculaceae	none	none
seq932	-0.886985	-1.75986	0.593272	2.28614	4.55454	0.405276	0.305296	0.405569	0.898665	0.369825	0.787436	Bacteria	Firmicutes	Clostridia	Oscillospirales	Ruminococcaceae	none	none
seq752	-0.794528	-1.51391	1.18404	2.2303	4.91455	0.418368	0.29375	0.420275	0.924645	0.312128	0.787495	Bacteria	Firmicutes	Clostridia	Lachnospirales	Lachnospiraceae	Lachnospiraceae UCG-001	none
seq1295	-0.800849	-1.60475	0.990723	2.26734	4.67294	0.452858	0.302181	0.424707	0.904381	0.321226	0.787573	Bacteria	Firmicutes	Clostridia	Lachnospirales	Lachnospiraceae	none	none
seq730	1.25342	5.45978	-1.53031	-5.53897	7.05857	-0.770137	0.205608	0.155573	0.76946	0.166734	0.78771	Bacteria	Firmicutes	Clostridia	Lachnospirales	Lachnospiraceae	none	none
seq174	-0.983238	-1.71747	1.06272	3.83655	6.30719	0.558769	0.3	0.31162	0.894094	0.318182	0.788813	Bacteria	Firmicutes	Clostridia	Oscillospirales	Oscillospiraceae	none	none
seq200	-0.642901	-1.29239	1.15397	2.3941	4.81658	0.448137	0.334375	0.422098	0.917067	0.351055	0.790631	Bacteria	Firmicutes	Clostridia	Oscillospirales	Oscillospiraceae	Oscillibacter	none
seq1357	-0.963716	-1.5834	1.01334	2.76155	5.32281	0.450281	0.29375	0.42635	0.899734	0.369623	0.791897	Bacteria	Actinobacteriota	Coriobacteriia	Coriobacteriales	Eggerthellaceae	Enterorhabdus	none
seq358	-0.83211	-1.55601	0.990435	3.86543	5.86221	0.544674	0.311527	0.329603	0.900881	0.346523	0.791979	Bacteria	Actinobacteriota	Coriobacteriia	Coriobacteriales	Eggerthellaceae	Enterorhabdus	none
seq104	-0.714301	3.20258	-2.4078	-4.80093	6.60627	-0.652266	0.221184	0.160983	0.739367	0.209855	0.79261	Bacteria	Firmicutes	Clostridia	Oscillospirales	Ruminococcaceae	Anaerotruncus	none
seq1000	-0.777461	-1.5876	0.957953	2.78514	5.39322	0.468653	0.28972	0.350227	0.907256	0.297146	0.793149	Bacteria	Firmicutes	Clostridia	Oscillospirales	Ruminococcaceae	Incertae Sedis	none
seq340	-0.637698	-1.424	3.7226	5.35154	6.72324	0.643138	0.284375	0.261698	0.888654	0.261837	0.797074	Bacteria	Firmicutes	Clostridia	Lachnospirales	Lachnospiraceae	Roseburia	none
seq514	-0.799011	-1.55251	1.2829	3.23643	5.56992	0.49447	0.284375	0.380252	0.903463	0.333502	0.79802	Bacteria	Actinobacteriota	Coriobacteriia	Coriobacteriales	Eggerthellaceae	Enterorhabdus	none
seq257	-0.821429	-1.46235	0.97326	3.21894	5.96852	0.49618	0.292835	0.346294	0.920202	0.325859	0.80032	Bacteria	Firmicutes	Clostridia	Lachnospirales	Lachnospiraceae	A2	none
seq979	-0.915818	-1.62885	0.855077	2.97986	5.36946	0.516181	0.29375	0.363933	0.916186	0.318757	0.800855	Bacteria	Firmicutes	Clostridia	Oscillospirales	Oscillospiraceae	Colidextribacter	none
seq1093	-0.720186	3.44657	-2.38311	-5.00558	6.05831	-0.798122	0.215625	0.164906	0.705425	0.228862	0.801041	Bacteria	Firmicutes	Clostridia	Lachnospirales	Lachnospiraceae	none	none
seq1014	-0.868639	-1.54099	1.16551	2.4118	5.18486	0.415502	0.3	0.387096	0.914213	0.335836	0.801434	Bacteria	Bacteroidota	Bacteroidia	Bacteroidales	Muribaculaceae	none	none
seq543	-0.752747	-1.44102	1.13011	2.6943	5.33522	0.464576	0.303125	0.397508	0.908125	0.341484	0.801967	Bacteria	Firmicutes	Clostridia	Lachnospirales	Lachnospiraceae	Lachnospiraceae FCS020 group	none
seq496	-0.924137	-1.64746	0.970471	2.18045	4.86811	0.396425	0.323988	0.455822	0.926399	0.337223	0.802207	Bacteria	Firmicutes	Clostridia	Lachnospirales	Lachnospiraceae	none	none
seq555	-0.905874	-1.46109	1.15499	2.75255	5.4304	0.418435	0.334375	0.394896	0.914869	0.346726	0.804883	Bacteria	Bacteroidota	Bacteroidia	Bacteroidales	Muribaculaceae	none	none
seq489	3.98027	2.84941	5.19422	2.41459	5.39992	0.439513	0.25625	0.282049	0.95125	0.203226	0.804905	Bacteria	Bacteroidota	Bacteroidia	Bacteroidales	Muribaculaceae	none	none
seq628	-0.67043	-1.38735	1.0704	2.0237	4.64618	0.387148	0.303125	0.448717	0.933388	0.342566	0.808154	Bacteria	Firmicutes	Clostridia	Lachnospirales	Lachnospiraceae	Lachnospiraceae NK4A136 group	none
seq665	-0.840871	-1.62008	1.24476	3.07087	5.24168	0.485364	0.305296	0.368306	0.910651	0.322071	0.808412	Bacteria	Firmicutes	Clostridia	Lachnospirales	Lachnospiraceae	none	none
seq285	-0.809762	-1.57153	0.664788	1.87776	4.54872	0.353763	0.334375	0.480936	0.903473	0.398742	0.81269	Bacteria	Firmicutes	Clostridia	Oscillospirales	Ruminococcaceae	Negativibacillus	none
seq588	2.26458	0.306418	5.02615	2.68984	5.17804	0.474816	0.323988	0.27012	0.940688	0.232583	0.815445	Bacteria	Bacteroidota	Bacteroidia	Bacteroidales	Muribaculaceae	none	none
seq305	0.316975	4.5786	-1.26225	-5.74031	6.65834	-0.714244	0.246106	0.152926	0.724729	0.238366	0.817527	Bacteria	Firmicutes	Clostridia	Clostridia UCG-014	none	none	none
seq431	-0.678928	-1.38479	1.17366	2.77514	5.02716	0.489708	0.31875	0.39011	0.917005	0.336174	0.818197	Bacteria	Firmicutes	Clostridia	Clostridia vadinBB60 group	none	none	none
seq1412	-1.24652	4.34298	-2.7893	-6.03168	7.12905	-0.8033	0.246106	0.162573	0.712497	0.26346	0.818667	Bacteria	Firmicutes	Clostridia	Lachnospirales	Lachnospiraceae	none	none
seq313	-0.935187	-1.74874	0.929539	2.43709	4.73591	0.440094	0.30625	0.443928	0.901573	0.342228	0.821017	Bacteria	Firmicutes	Clostridia	Oscillospirales	Oscillospiraceae	none	none
seq1151	-0.976046	4.68449	-2.61116	-6.31488	7.77193	-0.730029	0.224299	0.150032	0.721293	0.256866	0.822244	Bacteria	Bacteroidota	Bacteroidia	Bacteroidales	Bacteroidaceae	Bacteroides	none
seq423	-0.77931	-1.43657	1.08431	1.68439	4.53893	0.360568	0.35514	0.51986	0.915583	0.39881	0.825334	Bacteria	Firmicutes	Clostridia	Oscillospirales	Oscillospiraceae	Colidextribacter	none
seq786	-0.772929	-1.33471	0.526024	1.37964	4.3552	0.308505	0.352025	0.491889	0.927378	0.417918	0.825799	Bacteria	Firmicutes	Clostridia	Clostridia UCG-014	none	none	none
seq604	-0.67873	-1.36017	0.319859	1.51003	4.22028	0.32451	0.3375	0.528683	0.939039	0.433644	0.831387	Bacteria	Firmicutes	Clostridia	Oscillospirales	Oscillospiraceae	Colidextribacter	none
seq768	-0.76615	-1.40166	0.793162	1.63572	4.29543	0.302707	0.317757	0.489111	0.923003	0.384301	0.831984	Bacteria	Firmicutes	Clostridia	Peptostreptococcales-Tissierellales	Anaerovoracaceae	Family XIII AD3011 group	none
seq1172	-1.05026	0.485844	-2.63772	-2.97628	4.79083	-0.597862	0.265625	0.284378	0.811923	0.321327	0.832373	Bacteria	Firmicutes	Clostridia	Clostridia vadinBB60 group	none	none	none
seq228	-0.830442	-1.49788	1.2192	3.23397	5.96499	0.486468	0.308411	0.422548	0.934597	0.359476	0.835437	Bacteria	Firmicutes	Clostridia	Clostridia vadinBB60 group	none	none	none
seq1168	-1.15781	0.221779	-2.52054	-3.22844	5.78319	-0.55667	0.271028	0.30773	0.824357	0.343344	0.843335	Bacteria	Firmicutes	Clostridia	Oscillospirales	Ruminococcaceae	Incertae Sedis	none
seq1745	-0.990445	0.423549	-2.19184	-3.04217	5.36206	-0.507453	0.25625	0.281964	0.828113	0.338643	0.843683	Bacteria	Verrucomicrobiota	Verrucomicrobiae	Verrucomicrobiales	Akkermansiaceae	Akkermansia	none
seq739	-1.13087	0.338427	-2.63599	-4.09164	6.44402	-0.568798	0.2375	0.237262	0.793851	0.308103	0.843947	Bacteria	Firmicutes	Clostridia	Lachnospirales	Lachnospiraceae	Lachnoclostridium	none
seq157	1.68537	-0.256496	4.68243	2.67173	6.43054	0.390725	0.3125	0.372864	0.954317	0.306243	0.847146	Bacteria	Firmicutes	Clostridia	Lachnospirales	Lachnospiraceae	Lachnospiraceae NK4A136 group	none
seq307	-1.06211	0.399757	-2.33143	-2.72825	4.90769	-0.499915	0.299066	0.343652	0.852436	0.345373	0.847316	Bacteria	Firmicutes	Bacilli	Lactobacillales	Streptococcaceae	Streptococcus	none
seq48	-0.40861	-1.13633	6.01125	5.12968	7.71368	0.642239	0.29375	0.322758	0.948645	0.270732	0.847836	Bacteria	Firmicutes	Clostridia	Lachnospirales	Lachnospiraceae	Lachnospiraceae NK4A136 group	none
seq377	-1.24751	0.197866	-2.61079	-3.07285	5.08887	-0.525104	0.280374	0.284622	0.839497	0.319535	0.848828	Bacteria	Firmicutes	Clostridia	Lachnospirales	Lachnospiraceae	Roseburia	none
seq1293	-0.91044	-1.43264	0.173729	1.32531	4.3335	0.282336	0.364486	0.577191	0.941022	0.448931	0.848991	Bacteria	Firmicutes	Clostridia	Oscillospirales	Ruminococcaceae	none	none
seq262	0.424382	-0.833843	2.72966	2.8678	5.28675	0.473865	0.292835	0.388164	0.955854	0.308137	0.849594	Bacteria	Firmicutes	Clostridia	Lachnospirales	Lachnospiraceae	Lachnoclostridium	none
seq16	5.95668	7.44818	5.34164	-2.36942	3.25641	-0.784865	0.202493	0.100674	0.740916	0.153409	0.850415	Bacteria	Bacteroidota	Bacteroidia	Bacteroidales	Muribaculaceae	none	none
seq1994	-0.975506	-1.52112	0.00475819	1.54296	4.48284	0.280292	0.353125	0.561157	0.942969	0.455357	0.850658	Bacteria	Bacteroidota	Bacteroidia	Bacteroidales	Muribaculaceae	none	none
seq1003	-1.25735	0.360394	-2.63305	-3.70165	6.22961	-0.531044	0.261682	0.243097	0.814699	0.308847	0.850711	Bacteria	Firmicutes	Clostridia	Clostridia vadinBB60 group	none	none	none
seq1879	-1.27525	0.00173885	-2.51055	-3.1118	5.43729	-0.522294	0.264798	0.319174	0.837802	0.369859	0.853222	Bacteria	Firmicutes	Clostridia	Lachnospirales	Lachnospiraceae	Lachnoclostridium	none
seq324	-0.81606	-1.52028	4.55061	5.01256	6.65914	0.647559	0.311527	0.305348	0.913458	0.278578	0.853493	Bacteria	Firmicutes	Clostridia	Lachnospirales	Lachnospiraceae	[Eubacterium] xylanophilum group	none
seq1439	-0.715543	-1.4519	0.139425	1.20469	4.027	0.239762	0.3625	0.522389	0.949257	0.443452	0.853978	Bacteria	Firmicutes	Clostridia	Lachnospirales	Lachnospiraceae	Lachnospiraceae NK4A136 group	none
seq132	4.13147	2.9432	4.40615	2.76436	5.38061	0.479958	0.29595	0.296647	0.953844	0.257914	0.854379	Bacteria	Firmicutes	Clostridia	Lachnospirales	Lachnospiraceae	none	none
seq275	0.519939	5.53778	-1.25915	-5.56141	6.98198	-0.796382	0.24375	0.149051	0.73886	0.264577	0.860206	Bacteria	Proteobacteria	Gammaproteobacteria	Burkholderiales	Sutterellaceae	Parasutterella	none
seq976	-0.973895	0.425604	-2.19719	-2.67932	4.89895	-0.503384	0.28125	0.318085	0.834364	0.350142	0.862966	Bacteria	Firmicutes	Clostridia	Lachnospirales	Lachnospiraceae	none	none
seq686	-0.882578	4.28692	-2.41515	-6.5017	8.06587	-0.762583	0.239876	0.147206	0.741315	0.25788	0.863478	Bacteria	Firmicutes	Clostridia	Oscillospirales	Oscillospiraceae	none	none
seq524	-1.05309	-1.4993	0.0922417	3.5394	6.03931	0.559951	0.330218	0.399778	0.940292	0.405472	0.868982	Bacteria	Firmicutes	Clostridia	Clostridia vadinBB60 group	none	none	none
seq414	-1.15645	-1.628	-0.035049	3.22843	7.99449	0.440667	0.3625	0.356646	0.943899	0.461614	0.872008	Bacteria	Firmicutes	Clostridia	Lachnospirales	Lachnospiraceae	Lachnospiraceae NK4A136 group	none
seq225	0.443285	6.41455	-1.41491	-4.56525	10.0281	-0.55417	0.261682	0.203282	0.885725	0.274655	0.87514	Bacteria	Firmicutes	Clostridia	Oscillospirales	Oscillospiraceae	Colidextribacter	none
seq63	-0.256783	-0.846854	1.10509	2.57751	7.13825	0.366933	0.339564	0.447712	0.974122	0.418121	0.880357	Bacteria	Bacteroidota	Bacteroidia	Bacteroidales	Muribaculaceae	none	none
seq714	-1.31942	-0.189592	-2.45975	-3.22351	6.62838	-0.507394	0.284375	0.260014	0.853758	0.361472	0.881496	Bacteria	Firmicutes	Clostridia	Lachnospirales	Lachnospiraceae	none	none
seq1375	-1.6752	-0.781605	-2.476	-1.89925	5.1811	-0.372264	0.314642	0.468314	0.889564	0.490936	0.881656	Bacteria	Firmicutes	Clostridia	none	none	none	none
seq697	-1.19287	-1.56071	-0.227139	3.34323	6.13814	0.454447	0.342679	0.402304	0.937533	0.429146	0.882687	Bacteria	Firmicutes	Clostridia	Lachnospirales	Lachnospiraceae	Lachnospiraceae NK4A136 group	none
seq542	0.514971	4.533	-1.48806	-4.06765	6.80429	-0.551602	0.252337	0.293879	0.929952	0.262818	0.884732	Bacteria	Firmicutes	Clostridia	Oscillospirales	Oscillospiraceae	Colidextribacter	none
seq716	0.618934	4.95928	-1.17982	-4.64042	6.44998	-0.726581	0.259375	0.210509	0.812597	0.290077	0.88676	Bacteria	Firmicutes	Clostridia	Oscillospirales	Ruminococcaceae	none	none
seq273	-1.43762	-1.65359	-1.05163	0.974734	5.51311	0.137373	0.425	0.585362	0.955962	0.5486	0.887052	Bacteria	Firmicutes	Clostridia	Lachnospirales	Lachnospiraceae	Lachnospiraceae NK4A136 group	none
seq2016	-0.917783	-1.35783	0.0646426	2.75286	5.79979	0.442426	0.35514	0.445969	0.953967	0.437432	0.887276	Bacteria	Firmicutes	Clostridia	Oscillospirales	Oscillospiraceae	Intestinimonas	none
seq1630	-1.10384	-1.49086	-0.555946	1.61679	4.97159	0.27545	0.3625	0.507146	0.959869	0.482853	0.887857	Bacteria	Firmicutes	Clostridia	Lachnospirales	Lachnospiraceae	none	none
seq2984	-0.985219	-1.40922	-0.0412849	1.89224	5.36463	0.299767	0.367601	0.526207	0.959342	0.47893	0.888094	Bacteria	Bacteroidota	Bacteroidia	Bacteroidales	Tannerellaceae	Parabacteroides	none
seq73	-0.994964	-1.39617	0.0456504	2.02674	5.48206	0.300877	0.367601	0.49177	0.965491	0.458807	0.889694	Bacteria	Firmicutes	Clostridia	Lachnospirales	Lachnospiraceae	Lachnoclostridium	none
seq621	-1.5098	-0.761134	-2.47917	-1.87942	5.88847	-0.298855	0.339564	0.399001	0.903648	0.475514	0.889885	Bacteria	Firmicutes	Clostridia	Oscillospirales	Oscillospiraceae	Oscillibacter	none
seq1369	-1.45356	-0.585005	-2.49168	-1.93372	5.10785	-0.332602	0.33125	0.445294	0.890238	0.487047	0.890231	Bacteria	Firmicutes	Clostridia	Lachnospirales	Lachnospiraceae	none	none
seq92	0.658801	6.85802	-1.18545	-5.3398	9.67824	-0.650666	0.259375	0.221963	0.887234	0.297348	0.890248	Bacteria	Firmicutes	Clostridia	Lachnospirales	Lachnospiraceae	Lachnospiraceae NK4A136 group	none
seq1435	-1.26235	-0.0229147	-2.50977	-2.65028	5.46386	-0.498041	0.290625	0.339098	0.890353	0.377198	0.890967	Bacteria	Firmicutes	Clostridia	Lachnospirales	Lachnospiraceae	none	none
seq302	0.770461	5.58884	-0.822435	-4.81714	7.61754	-0.597487	0.274144	0.21721	0.832652	0.318791	0.893285	Bacteria	Proteobacteria	Gammaproteobacteria	Burkholderiales	Sutterellaceae	Parasutterella	none
seq88	0.621932	5.27307	-1.23516	-4.05353	8.24505	-0.508776	0.246875	0.281351	0.934008	0.287338	0.898813	Bacteria	Bacteroidota	Bacteroidia	Bacteroidales	Muribaculaceae	none	none
seq258	-1.30851	-1.80106	0.184289	3.33157	7.31467	0.387393	0.376947	0.408443	0.959076	0.455628	0.899951	Bacteria	Firmicutes	Clostridia	Oscillospirales	Ruminococcaceae	none	none
seq234	-1.20056	-1.58131	0.00592067	3.29135	6.48317	0.416765	0.352025	0.406211	0.950409	0.463237	0.900022	Bacteria	Firmicutes	Clostridia	Lachnospirales	Lachnospiraceae	none	none
seq843	-1.38076	-0.580424	-2.47398	-2.051	4.96164	-0.367318	0.328125	0.441762	0.905539	0.462189	0.901009	Bacteria	Firmicutes	Clostridia	Lachnospirales	Lachnospiraceae	none	none
seq2329	-0.312089	0.602569	-1.21964	-2.71373	4.99181	-0.486139	0.275	0.364132	0.887863	0.401549	0.901756	Bacteria	Firmicutes	Clostridia	Lachnospirales	Lachnospiraceae	Lachnoclostridium	none
seq194	3.08828	7.08785	1.15647	-4.52443	6.61617	-0.683575	0.21875	0.219074	0.853025	0.202956	0.90227	Bacteria	Bacteroidota	Bacteroidia	Bacteroidales	Muribaculaceae	none	none
seq1112	-1.41644	-0.300244	-2.56141	-3.48145	6.61459	-0.472871	0.31875	0.281174	0.862941	0.395225	0.903087	Bacteria	Firmicutes	Clostridia	Lachnospirales	Lachnospiraceae	none	none
seq421	0.25025	-1.03151	5.17443	3.95897	6.68296	0.522107	0.333333	0.349217	0.949434	0.373005	0.903431	Bacteria	Firmicutes	Clostridia	Oscillospirales	Oscillospiraceae	none	none
seq769	-1.42955	-1.7504	-0.903266	0.968666	4.48584	0.14979	0.411215	0.619525	0.950732	0.586005	0.90368	Bacteria	Firmicutes	Clostridia	Lachnospirales	Lachnospiraceae	none	none
seq909	-1.46237	-1.71178	-1.19576	1.06837	4.93191	0.205383	0.386293	0.616938	0.959739	0.564935	0.904001	Bacteria	Firmicutes	Clostridia	Lachnospirales	Lachnospiraceae	none	none
seq770	-1.58322	-0.58592	-2.58365	-2.24318	5.31841	-0.366335	0.296875	0.402881	0.896978	0.447917	0.904833	Bacteria	Firmicutes	Clostridia	Lachnospirales	Lachnospiraceae	Acetatifactor	none
seq223	-1.73377	-1.08203	-2.56459	-1.68356	5.37653	-0.272533	0.375	0.504815	0.912993	0.58012	0.905155	Bacteria	Bacteroidota	Bacteroidia	Bacteroidales	Muribaculaceae	none	none
seq446	-1.34271	-1.48875	-1.04851	1.0209	5.25047	0.173247	0.4081	0.586116	0.957841	0.572308	0.906422	Bacteria	Firmicutes	Clostridia	Lachnospirales	Lachnospiraceae	none	none
seq1897	-0.931082	-1.27901	-0.47289	1.54671	4.54322	0.286023	0.378125	0.551207	0.967025	0.507643	0.906588	Bacteria	Firmicutes	Clostridia	Lachnospirales	Lachnospiraceae	none	none
seq432	-1.5614	-0.65091	-2.59117	-2.02587	4.81196	-0.325763	0.3375	0.459135	0.897701	0.493202	0.906925	Bacteria	Firmicutes	Clostridia	Lachnospirales	Lachnospiraceae	GCA-900066575	none
seq169	0.581418	5.11208	-0.975365	-3.60637	7.49508	-0.565622	0.264798	0.286649	0.921692	0.284057	0.907027	Bacteria	Proteobacteria	Alphaproteobacteria	Rhodospirillales	none	none	none
seq732	-1.57416	-0.825899	-2.60209	-2.04347	5.39439	-0.325667	0.333333	0.449707	0.911585	0.498444	0.909313	Bacteria	Firmicutes	Clostridia	Clostridia UCG-014	none	none	none
seq894	-1.55834	-0.735633	-2.59078	-1.87257	5.61729	-0.318062	0.333333	0.418894	0.905024	0.47619	0.909549	Bacteria	Firmicutes	Clostridia	Lachnospirales	Lachnospiraceae	Lachnoclostridium	none
seq495	-1.37213	-1.57219	-1.02936	1.26134	5.14384	0.237596	0.4125	0.600461	0.965218	0.5926	0.910141	Bacteria	Firmicutes	Clostridia	Lachnospirales	Lachnospiraceae	Lachnoclostridium	none
seq152	-1.49215	-1.7412	-1.02721	1.06073	4.70454	0.184975	0.417446	0.65797	0.960415	0.607312	0.910374	Bacteria	Bacteroidota	Bacteroidia	Bacteroidales	Muribaculaceae	none	none
seq1317	-1.66777	-0.810674	-2.7786	-2.08808	4.94566	-0.377652	0.333333	0.470106	0.913183	0.492593	0.910674	Bacteria	Firmicutes	Clostridia	Oscillospirales	Butyricicoccaceae	Butyricicoccus	none
seq208	-1.24008	-1.32465	-1.07477	1.18608	4.95222	0.208234	0.40625	0.604282	0.966186	0.602273	0.91132	Bacteria	Firmicutes	Clostridia	Lachnospirales	Lachnospiraceae	Lachnospiraceae NK4A136 group	none
seq280	1.70649	-0.16449	4.48627	2.07936	6.23492	0.29264	0.35625	0.38985	0.976826	0.385315	0.911521	Bacteria	Bacteroidota	Bacteroidia	Bacteroidales	Rikenellaceae	Alistipes	none
seq1195	-1.41429	-1.67354	-1.02793	1.05978	4.76101	0.184878	0.41875	0.665675	0.967073	0.610119	0.91164	Bacteria	Firmicutes	Clostridia	Oscillospirales	Ruminococcaceae	Incertae Sedis	none
seq757	-1.33187	-1.56129	-0.803433	1.3295	5.69955	0.20235	0.415625	0.58648	0.967904	0.580526	0.911684	Bacteria	Firmicutes	Clostridia	Peptococcales	Peptococcaceae	none	none
seq659	-1.66332	-0.999065	-2.49445	-1.64538	5.51857	-0.285815	0.358256	0.500417	0.920194	0.556446	0.912025	Bacteria	Firmicutes	Clostridia	Lachnospirales	Lachnospiraceae	Roseburia	none
seq643	-1.6189	-0.918278	-2.55791	-1.67678	5.14101	-0.311095	0.358256	0.488003	0.906938	0.509098	0.912081	Bacteria	Firmicutes	Clostridia	Lachnospirales	Lachnospiraceae	none	none
seq498	-1.55035	-1.685	-1.21621	0.814401	5.31327	0.145637	0.442368	0.639726	0.96476	0.602577	0.912092	Bacteria	Firmicutes	Clostridia	Lachnospirales	Lachnospiraceae	none	none
seq512	-1.50586	-1.68395	-1.11726	0.928593	5.79887	0.130696	0.425	0.621614	0.970238	0.625778	0.912958	Bacteria	Firmicutes	Clostridia	Lachnospirales	Lachnospiraceae	Lachnoclostridium	none
seq2051	-1.4834	-1.80021	-1.17498	0.968246	4.89471	0.156998	0.409375	0.659399	0.968615	0.623106	0.913054	Bacteria	Bacteroidota	Bacteroidia	Bacteroidales	Muribaculaceae	none	none
seq260	-0.246128	-0.948353	1.18375	1.5091	5.0479	0.29978	0.364486	0.492615	0.970087	0.472842	0.91315	Bacteria	Firmicutes	Clostridia	Clostridia vadinBB60 group	none	none	none
seq1175	-1.3675	-0.178999	-2.47989	-3.08472	6.27172	-0.433934	0.30625	0.321715	0.874223	0.402733	0.913382	Bacteria	Firmicutes	Clostridia	Lachnospirales	Lachnospiraceae	GCA-900066575	none
seq336	-1.34406	-1.56181	-1.00873	1.00339	5.11172	0.169509	0.439252	0.629627	0.962913	0.602476	0.913741	Bacteria	Firmicutes	Clostridia	Oscillospirales	Ruminococcaceae	Incertae Sedis	none
seq40	6.6049	4.62152	6.76205	4.01002	6.11683	0.629795	0.29595	0.111121	0.822117	0.266132	0.91376	Bacteria	Firmicutes	Clostridia	Oscillospirales	Oscillospiraceae	Oscillibacter	none
seq398	-1.48451	-1.67104	-1.14795	0.888689	5.02736	0.160182	0.433022	0.677259	0.966485	0.646104	0.914035	Bacteria	Firmicutes	Clostridia	Lachnospirales	Lachnospiraceae	Lachnospiraceae NK4A136 group	none
seq231	-1.4358	-0.473161	-2.56195	-2.10597	4.94756	-0.371275	0.323988	0.442826	0.916257	0.471016	0.914367	Bacteria	Firmicutes	Clostridia	Clostridia vadinBB60 group	none	none	none
seq586	-1.41453	-1.62961	-0.868621	0.890443	4.81837	0.185176	0.41433	0.654818	0.958141	0.572883	0.914567	Bacteria	Firmicutes	Clostridia	Clostridia UCG-014	none	none	none
seq656	-1.30463	-1.46705	-1.05721	1.04159	5.28753	0.181392	0.421875	0.627543	0.966101	0.607312	0.914607	Bacteria	Firmicutes	Clostridia	Clostridia UCG-014	none	none	none
seq1682	-1.56807	-0.704985	-2.63329	-2.25912	5.15442	-0.37971	0.31875	0.411809	0.914333	0.468716	0.914659	Bacteria	Firmicutes	Clostridia	Clostridia UCG-014	none	none	none
seq584	-1.38548	-1.46992	-1.30571	1.16781	5.89909	0.182437	0.421875	0.594574	0.965006	0.619893	0.914907	Bacteria	Firmicutes	Clostridia	Lachnospirales	Lachnospiraceae	Roseburia	none
seq348	-1.76762	-1.00506	-2.57777	-1.95379	5.91677	-0.286221	0.359375	0.468658	0.906147	0.552219	0.914911	Bacteria	Firmicutes	Bacilli	Lactobacillales	Lactobacillaceae	Ligilactobacillus	none
seq1106	-1.40089	-1.63515	-0.799023	1.16146	4.71779	0.22551	0.4081	0.65275	0.966257	0.578801	0.915368	Bacteria	Firmicutes	Clostridia	Lachnospirales	Lachnospiraceae	Lachnospiraceae NK4A136 group	none
seq84	0.542569	5.08273	-1.17388	-4.2261	8.67343	-0.488022	0.286605	0.304065	0.958944	0.296604	0.91579	Bacteria	Bacteroidota	Bacteroidia	Bacteroidales	Muribaculaceae	none	none
seq368	-1.40863	-1.61707	-1.02901	1.43464	5.03476	0.238827	0.409375	0.631988	0.976344	0.597403	0.916142	Bacteria	Firmicutes	Clostridia	Lachnospirales	Lachnospiraceae	Lachnospiraceae NK4A136 group	none
seq1085	-1.39255	-1.62816	-1.17083	1.04517	5.01237	0.178797	0.4081	0.654045	0.964917	0.606534	0.916146	Bacteria	Firmicutes	Clostridia	Oscillospirales	Ruminococcaceae	Incertae Sedis	none
seq1349	-1.32024	-1.48015	-0.993939	0.832117	4.82101	0.16623	0.4375	0.661858	0.962618	0.610829	0.916888	Bacteria	Firmicutes	Clostridia	Oscillospirales	Oscillospiraceae	Intestinimonas	none
seq879	-1.68515	-0.866248	-2.51426	-1.79439	5.03782	-0.323854	0.353125	0.508254	0.92336	0.530235	0.917015	Bacteria	Firmicutes	Clostridia	Lachnospirales	Lachnospiraceae	none	none
seq607	-1.33889	-1.56239	-1.06904	1.01848	4.98692	0.167378	0.4125	0.642101	0.972336	0.593277	0.918024	Bacteria	Firmicutes	Clostridia	Lachnospirales	Lachnospiraceae	Roseburia	none
seq1348	-1.49574	-1.72264	-1.24968	0.90748	4.74043	0.160268	0.403125	0.631275	0.960337	0.587189	0.918049	Bacteria	Bacteroidota	Bacteroidia	Bacteroidales	Muribaculaceae	none	none
seq1086	-1.44453	-1.74687	-1.00635	1.01745	4.91799	0.182248	0.426791	0.630096	0.962046	0.577415	0.91805	Bacteria	Firmicutes	Clostridia	Lachnospirales	Lachnospiraceae	none	none
seq411	-1.38481	-1.55721	-1.0719	0.946454	5.04907	0.17273	0.428125	0.647099	0.965729	0.612622	0.918687	Bacteria	Firmicutes	Bacilli	Erysipelotrichales	Erysipelotrichaceae	none	none
seq1247	-1.45708	-1.6536	-1.06932	0.72756	4.83118	0.142153	0.421875	0.6766	0.965143	0.625101	0.919377	Bacteria	Firmicutes	Clostridia	Oscillospirales	Butyricicoccaceae	Butyricicoccus	none
seq642	-1.39661	-1.52552	-1.21795	1.05613	5.65059	0.138158	0.411215	0.614693	0.96847	0.616139	0.919412	Bacteria	Firmicutes	Clostridia	Lachnospirales	Lachnospiraceae	Lachnospiraceae FCS020 group	none
seq996	-1.24957	-1.2678	-1.16514	0.870557	4.87339	0.148685	0.445483	0.651001	0.970531	0.618134	0.919498	Bacteria	Bacteroidota	Bacteroidia	Bacteroidales	Muribaculaceae	none	none
seq929	-1.38383	-1.6387	-0.97389	0.891837	4.73716	0.146411	0.41875	0.676349	0.965568	0.619081	0.919854	Bacteria	Firmicutes	Clostridia	Monoglobales	Monoglobaceae	Monoglobus	none
seq1027	-1.424	-1.57823	-1.22905	0.9176	4.64047	0.152674	0.420561	0.660072	0.961644	0.622869	0.919854	Bacteria	Firmicutes	Clostridia	Oscillospirales	Oscillospiraceae	Colidextribacter	none
seq1620	-1.65025	-0.721221	-2.68163	-2.05102	5.00592	-0.373484	0.320872	0.442387	0.912919	0.481737	0.920643	Bacteria	Firmicutes	Clostridia	Oscillospirales	Ruminococcaceae	none	none
seq367	-1.39388	-1.55719	-1.01948	0.769065	6.10284	0.116002	0.433022	0.577704	0.977834	0.598654	0.920797	Bacteria	Firmicutes	Clostridia	Oscillospirales	[Eubacterium] coprostanoligenes group	none	none
seq408	-1.58357	-1.81546	-1.12492	0.787017	4.70123	0.12895	0.439252	0.687937	0.961985	0.644717	0.921971	Bacteria	Firmicutes	Clostridia	Lachnospirales	Lachnospiraceae	none	none
seq22	-1.3649	-1.59873	-1.06429	1.18387	6.75826	0.150346	0.43125	0.562785	0.975507	0.611607	0.922031	Bacteria	Bacteroidota	Bacteroidia	Bacteroidales	Muribaculaceae	none	none
seq758	-1.26968	-1.48442	-0.931802	0.850681	4.67908	0.157004	0.420561	0.675155	0.977742	0.597978	0.922289	Bacteria	Firmicutes	Clostridia	Oscillospirales	Oscillospiraceae	none	none
seq239	-1.11958	-1.3161	-0.795426	1.20179	5.09152	0.218766	0.409375	0.573069	0.977487	0.563346	0.922783	Bacteria	Bacteroidota	Bacteroidia	Bacteroidales	Muribaculaceae	none	none
seq526	-1.33316	-1.5009	-0.948349	1.30955	5.24232	0.241781	0.415625	0.603876	0.965362	0.594832	0.922838	Bacteria	Firmicutes	Clostridia	Lachnospirales	Lachnospiraceae	Lachnospiraceae NK4A136 group	none
seq696	-1.28712	-1.32449	-1.11565	0.824488	4.74406	0.147773	0.440625	0.698443	0.971651	0.644244	0.922976	Bacteria	Firmicutes	Clostridia	Lachnospirales	Lachnospiraceae	none	none
seq1561	-1.06978	-1.44087	-0.308285	1.2022	5.02638	0.219066	0.411215	0.633016	0.963952	0.559625	0.923002	Bacteria	Bacteroidota	Bacteroidia	Bacteroidales	Bacteroidaceae	Bacteroides	vulgatus
seq658	-1.43213	-1.50248	-1.24892	0.941806	5.42377	0.145271	0.436137	0.631675	0.973541	0.607887	0.92344	Bacteria	Firmicutes	Clostridia	Clostridia UCG-014	none	none	none
seq1296	-1.30907	-1.60498	-1.00206	0.449656	4.2692	0.10931	0.434375	0.664598	0.977451	0.652293	0.923541	Bacteria	Firmicutes	Clostridia	Lachnospirales	Lachnospiraceae	Lachnospiraceae NK4A136 group	none
seq812	-1.53244	-1.72324	-1.28039	0.933615	4.82723	0.207819	0.417446	0.678863	0.977522	0.617898	0.923732	Bacteria	Firmicutes	Clostridia	Lachnospirales	Lachnospiraceae	GCA-900066575	none
seq772	-1.43011	-1.54276	-1.14291	0.860733	5.20012	0.135688	0.417446	0.638329	0.963149	0.636296	0.924312	Bacteria	Firmicutes	Clostridia	Lachnospirales	Lachnospiraceae	none	none
seq93	-1.81689	-0.980885	-2.80815	-1.77597	5.39201	-0.336191	0.34891	0.454933	0.916126	0.517553	0.92432	Bacteria	Campylobacterota	Campylobacteria	Campylobacterales	Helicobacteraceae	Helicobacter	ganmani
seq941	-1.71992	-0.973032	-2.47448	-1.75594	5.45304	-0.273064	0.375	0.434215	0.921628	0.546503	0.92438	Bacteria	Firmicutes	Clostridia	Oscillospirales	Oscillospiraceae	none	none
seq482	-1.25898	-1.31707	-1.15095	0.955872	5.9026	0.139462	0.451713	0.585984	0.973453	0.619453	0.924391	Bacteria	Firmicutes	Clostridia	Lachnospirales	Lachnospiraceae	none	none
seq1831	-1.54841	-1.70685	-1.20116	0.353422	4.70518	0.0684442	0.464174	0.700235	0.972261	0.63146	0.924581	Bacteria	Firmicutes	Clostridia	Oscillospirales	Oscillospiraceae	none	none
seq1005	-1.23621	-1.47872	-0.908765	0.901325	4.9091	0.17211	0.44375	0.637961	0.964733	0.600751	0.924807	Bacteria	Firmicutes	Clostridia	Oscillospirales	Oscillospiraceae	Oscillibacter	none
seq1434	-1.71882	-1.01189	-2.59774	-1.55051	5.04098	-0.287297	0.371875	0.529012	0.931222	0.552523	0.924898	Bacteria	Firmicutes	Clostridia	Lachnospirales	Lachnospiraceae	none	none
seq741	-1.28937	-1.56646	-0.90836	0.927966	5.50889	0.159718	0.434375	0.591881	0.978638	0.590774	0.92502	Bacteria	Firmicutes	Clostridia	Lachnospirales	Lachnospiraceae	Lachnospiraceae NK4A136 group	none
seq618	-1.26396	-1.5226	-0.865342	0.682346	4.87337	0.12784	0.421875	0.691062	0.968392	0.612588	0.92513	Bacteria	Firmicutes	Clostridia	Lachnospirales	Lachnospiraceae	none	none
seq654	-1.30659	-1.43441	-1.01497	1.18855	5.69986	0.199462	0.409375	0.648401	0.976848	0.621483	0.925183	Bacteria	Firmicutes	Clostridia	Lachnospirales	Lachnospiraceae	Lachnoclostridium	none
seq844	-1.46501	-1.60802	-1.16695	1.22656	5.01641	0.200753	0.4	0.625893	0.9689	0.589455	0.925947	Bacteria	Firmicutes	Clostridia	Lachnospirales	Lachnospiraceae	Roseburia	none
seq325	0.64708	3.96451	-1.47843	-3.74399	7.15119	-0.48989	0.275	0.316319	0.929987	0.337223	0.926265	Bacteria	Firmicutes	Clostridia	Lachnospirales	Lachnospiraceae	Lachnospiraceae UCG-006	none
seq393	-1.62836	-1.74122	-1.29473	1.04746	4.78353	0.167058	0.411215	0.641804	0.966165	0.600683	0.926445	Bacteria	Firmicutes	Clostridia	Oscillospirales	Oscillospiraceae	Colidextribacter	none
seq513	-1.32567	-1.60081	-0.887263	0.737286	4.61499	0.148872	0.421875	0.665262	0.966681	0.624121	0.926567	Bacteria	Firmicutes	Clostridia	Lachnospirales	Lachnospiraceae	Roseburia	none
seq897	-1.37201	-1.50277	-1.10551	1.10181	5.13079	0.17509	0.415625	0.687342	0.982533	0.641132	0.926617	Bacteria	Firmicutes	Clostridia	Lachnospirales	Lachnospiraceae	Marvinbryantia	none
seq750	-1.34413	-1.59699	-0.959233	0.802909	4.75791	0.147786	0.428125	0.683984	0.977657	0.61367	0.926729	Bacteria	Firmicutes	Clostridia	Lachnospirales	Lachnospiraceae	none	none
seq306	-1.44604	-1.66275	-1.21122	1.12717	5.46659	0.19525	0.404985	0.627449	0.980321	0.599669	0.926779	Bacteria	Firmicutes	Clostridia	Lachnospirales	Lachnospiraceae	none	none
seq2772	1.04424	1.75475	-1.18138	-2.71436	4.16823	-0.538074	0.283489	0.299299	0.920772	0.315375	0.927031	Bacteria	Bacteroidota	Bacteroidia	Bacteroidales	Muribaculaceae	none	none
seq1204	-1.42965	-1.69833	-1.13901	1.02062	5.10929	0.161875	0.420561	0.620424	0.971612	0.604708	0.927041	Bacteria	Firmicutes	Clostridia	Clostridia vadinBB60 group	none	none	none
seq284	-1.38808	-1.47089	-1.26909	0.954194	4.62305	0.206341	0.428125	0.64785	0.968928	0.597301	0.927053	Bacteria	Firmicutes	Clostridia	Clostridia vadinBB60 group	none	none	none
seq940	-1.56163	-1.73616	-1.12802	0.631902	4.95738	0.115487	0.433022	0.66528	0.962699	0.608293	0.927162	Bacteria	Firmicutes	Clostridia	Lachnospirales	Lachnospiraceae	none	none
seq1048	-1.38785	-1.6297	-0.872036	1.13346	5.73304	0.178883	0.41433	0.559056	0.97231	0.549445	0.927195	Bacteria	Firmicutes	Clostridia	Lachnospirales	Lachnospiraceae	none	none
seq2707	-1.68455	-0.897214	-2.42418	-1.64697	5.48255	-0.262842	0.373832	0.490731	0.921997	0.543256	0.927323	Bacteria	Bacteroidota	Bacteroidia	Bacteroidales	Muribaculaceae	none	none
seq395	-1.5152	-1.73585	-1.24042	1.21277	5.14698	0.232218	0.401869	0.604911	0.969386	0.568791	0.927492	Bacteria	Firmicutes	Clostridia	Lachnospirales	Lachnospiraceae	Lachnospiraceae NK4A136 group	none
seq511	-1.59471	-1.59471	-1.59312	0.723599	4.85536	0.14231	0.445483	0.681371	0.970284	0.650298	0.927589	Bacteria	Firmicutes	Clostridia	Oscillospirales	Oscillospiraceae	Intestinimonas	none
seq290	-1.36661	-1.58079	-1.10314	1.35896	5.40806	0.228308	0.398754	0.614163	0.969334	0.602374	0.927847	Bacteria	Firmicutes	Clostridia	Lachnospirales	Lachnospiraceae	none	none
seq355	-1.30262	-1.46347	-1.04059	0.747803	4.40559	0.118633	0.43125	0.665494	0.973002	0.614955	0.928064	Bacteria	Firmicutes	Clostridia	Clostridia vadinBB60 group	none	none	none
seq1132	-1.32881	-1.39917	-1.14692	0.963516	5.05374	0.173339	0.426791	0.684177	0.969827	0.618777	0.928073	Bacteria	Firmicutes	Clostridia	Oscillospirales	Ruminococcaceae	Incertae Sedis	none
seq788	-1.49013	-1.69854	-1.14075	0.824841	5.14493	0.14615	0.429907	0.6156	0.973686	0.622463	0.928158	Bacteria	Firmicutes	Clostridia	Lachnospirales	Lachnospiraceae	GCA-900066575	none
seq1487	-1.47095	-1.69206	-1.14636	0.978714	5.39909	0.162072	0.415625	0.583474	0.978179	0.56967	0.928311	Bacteria	Firmicutes	Clostridia	Lachnospirales	Lachnospiraceae	Lachnoclostridium	none
seq274	-1.47733	-1.53648	-1.34651	0.756395	5.23762	0.123512	0.446875	0.670036	0.976949	0.642553	0.928328	Bacteria	Firmicutes	Clostridia	Lachnospirales	Lachnospiraceae	Lachnospiraceae NK4A136 group	none
seq875	-1.21415	-1.38733	-0.824732	1.11245	5.19328	0.1787	0.423676	0.631128	0.969873	0.593277	0.928358	Bacteria	Firmicutes	Clostridia	Clostridia vadinBB60 group	none	none	none
seq364	-1.53917	-1.86184	-0.969683	1.01819	5.24772	0.182244	0.426791	0.621809	0.971172	0.612926	0.928409	Bacteria	Firmicutes	Clostridia	Oscillospirales	Butyricicoccaceae	Butyricicoccus	none
seq647	-0.254448	5.45321	-1.55028	-7.3187	9.12336	-0.693826	0.29375	0.168383	0.8122	0.374932	0.929032	Bacteria	Firmicutes	Clostridia	Clostridia vadinBB60 group	none	none	none
seq123	-1.86803	-1.19393	-2.72311	-1.85662	5.2584	-0.317584	0.359375	0.493706	0.930702	0.547179	0.929213	Bacteria	Bacteroidota	Bacteroidia	Bacteroidales	Muribaculaceae	none	none
seq687	-1.31974	-1.54074	-0.928623	0.908986	5.18938	0.152539	0.434375	0.621204	0.970857	0.591247	0.929391	Bacteria	Firmicutes	Clostridia	Oscillospirales	Oscillospiraceae	none	none
seq337	-1.2975	-1.50684	-0.948858	0.934235	4.88384	0.155451	0.434375	0.641736	0.977021	0.588373	0.929725	Bacteria	Firmicutes	Clostridia	Lachnospirales	Lachnospiraceae	none	none
seq94	-1.2319	-1.45682	-0.956473	0.60747	4.94337	0.13494	0.439252	0.640446	0.962554	0.60021	0.929986	Bacteria	Firmicutes	Clostridia	Lachnospirales	Lachnospiraceae	Lachnospiraceae NK4A136 group	none
seq1702	-1.56863	-1.71376	-1.46456	0.475146	4.22341	0.115182	0.45625	0.685835	0.96754	0.679485	0.930092	Bacteria	Firmicutes	Clostridia	Lachnospirales	Lachnospiraceae	none	none
seq1026	-1.38876	-1.63915	-0.974661	0.622272	4.33518	0.123178	0.428125	0.655302	0.974297	0.597031	0.930108	Bacteria	Firmicutes	Clostridia	Peptostreptococcales-Tissierellales	Anaerovoracaceae	[Eubacterium] brachy group	none
seq100	-1.25651	-1.41349	-1.04625	1.12275	5.31883	0.186204	0.433022	0.628885	0.972041	0.627097	0.930301	Bacteria	Bacteroidota	Bacteroidia	Bacteroidales	Muribaculaceae	none	none
seq2422	-1.60592	-0.990941	-2.41881	-1.10791	4.25489	-0.244089	0.396875	0.581427	0.93751	0.582217	0.930623	Bacteria	Firmicutes	Clostridia	Lachnospirales	Lachnospiraceae	Lachnoclostridium	none
seq1124	0.157353	0.963062	-1.28881	-1.63853	4.6194	-0.332301	0.315625	0.438309	0.930295	0.460126	0.930727	Bacteria	Verrucomicrobiota	Verrucomicrobiae	Verrucomicrobiales	Akkermansiaceae	Akkermansia	muciniphila
seq638	-1.41402	-1.47179	-1.28698	0.607285	4.93208	0.10956	0.448598	0.69294	0.968955	0.659023	0.93079	Bacteria	Firmicutes	Clostridia	Lachnospirales	Lachnospiraceae	Roseburia	none
seq344	-1.22069	-1.39988	-0.778635	0.847981	4.77218	0.174026	0.40625	0.666391	0.975929	0.596151	0.931468	Bacteria	Firmicutes	Clostridia	Lachnospirales	Lachnospiraceae	A2	none
seq913	-1.40444	-1.5016	-1.28537	1.02638	5.22508	0.184827	0.423676	0.675596	0.973014	0.620367	0.93147	Bacteria	Firmicutes	Clostridia	Lachnospirales	Lachnospiraceae	none	none
seq295	-1.24391	-1.43133	-0.923174	0.445741	4.38223	0.105309	0.451713	0.715907	0.977311	0.668527	0.931531	Bacteria	Firmicutes	Clostridia	Lachnospirales	Lachnospiraceae	ASF356	none
seq949	-1.33473	-1.49115	-1.08538	0.996963	5.70963	0.161834	0.428125	0.564058	0.974082	0.589286	0.931691	Bacteria	Firmicutes	Clostridia	Lachnospirales	Lachnospiraceae	Lachnospiraceae UCG-006	bacterium
seq557	-1.35551	-1.46896	-1.12685	0.892849	5.66933	0.156174	0.434375	0.603995	0.975519	0.578497	0.931727	Bacteria	Firmicutes	Clostridia	Oscillospirales	Oscillospiraceae	none	none
seq568	-1.34974	-1.50863	-1.0178	1.12666	5.2424	0.216047	0.398754	0.626233	0.974643	0.595204	0.931817	Bacteria	Firmicutes	Clostridia	Lachnospirales	Lachnospiraceae	none	none
seq427	-1.35275	-1.46415	-1.20646	1.02836	4.94436	0.179193	0.436137	0.6461	0.981246	0.623106	0.932205	Bacteria	Actinobacteriota	Coriobacteriia	Coriobacteriales	Eggerthellaceae	Enterorhabdus	none
seq3234	0.0396583	1.226	-1.04476	-1.96138	5.03446	-0.358893	0.317757	0.418144	0.9341	0.422957	0.932329	Bacteria	Firmicutes	Clostridia	Lachnospirales	Lachnospiraceae	Lachnospiraceae NK4A136 group	none
seq580	-1.26685	-1.48032	-0.924415	0.619012	4.93995	0.11198	0.4375	0.657867	0.972612	0.599838	0.932535	Bacteria	Firmicutes	Clostridia	Lachnospirales	Lachnospiraceae	A2	none
seq626	-1.39128	-1.4952	-1.06314	0.939081	5.37188	0.146455	0.433022	0.62219	0.974805	0.607109	0.932627	Bacteria	Bacteroidota	Bacteroidia	Bacteroidales	Muribaculaceae	none	none
seq2585	-1.72043	-1.09513	-2.55418	-1.22071	4.47148	-0.2133	0.383178	0.565232	0.936552	0.601258	0.933465	Bacteria	Firmicutes	Clostridia	Oscillospirales	Oscillospiraceae	none	none
seq1244	-1.29824	-1.42108	-1.06569	0.900374	4.86881	0.165066	0.43125	0.65605	0.971836	0.613975	0.933615	Bacteria	Firmicutes	Clostridia	Lachnospirales	Lachnospiraceae	none	none
seq723	0.180317	6.12828	-0.868089	-7.89578	9.99673	-0.658675	0.28972	0.179204	0.809634	0.391471	0.933945	Bacteria	Firmicutes	Clostridia	Oscillospirales	UCG-010	none	none
seq2540	-1.43834	-1.59356	-1.16123	0.828657	4.96799	0.190951	0.429907	0.701492	0.970642	0.656825	0.933993	Bacteria	Firmicutes	Clostridia	Lachnospirales	Lachnospiraceae	Lachnoclostridium	none
seq1699	-1.51903	-1.62859	-1.41161	0.692984	4.81397	0.106218	0.442368	0.692696	0.974504	0.667952	0.933994	Bacteria	Bacteroidota	Bacteroidia	Bacteroidales	Muribaculaceae	none	none
seq343	-1.39658	-0.734773	-2.17062	-1.18631	4.69021	-0.237024	0.396875	0.59806	0.95133	0.622937	0.93476	Bacteria	Proteobacteria	Gammaproteobacteria	Burkholderiales	Sutterellaceae	Parasutterella	none
seq1457	-1.42239	-1.45669	-1.34161	0.95001	5.268	0.156975	0.415625	0.65313	0.977807	0.62128	0.934764	Bacteria	Firmicutes	Clostridia	Lachnospirales	Lachnospiraceae	Lachnoclostridium	none
seq145	-1.38907	-1.49038	-1.17114	1.13136	6.2921	0.158629	0.425	0.612727	0.977803	0.636397	0.934832	Bacteria	Firmicutes	Clostridia	Lachnospirales	Lachnospiraceae	Lachnospiraceae NK4A136 group	none
seq1056	-1.38017	-1.61071	-1.1053	0.707422	4.87355	0.147026	0.448598	0.651937	0.982455	0.61942	0.934908	Bacteria	Firmicutes	Clostridia	Oscillospirales	Oscillospiraceae	none	none
seq620	-1.32718	-1.4514	-1.12949	0.73895	5.17404	0.142278	0.439252	0.678812	0.969098	0.649587	0.934949	Bacteria	Firmicutes	Clostridia	Oscillospirales	Oscillospiraceae	Intestinimonas	none
seq1485	-1.62372	-1.80988	-1.27726	0.777787	5.1305	0.131275	0.426791	0.683633	0.976432	0.615463	0.934973	Bacteria	Firmicutes	Clostridia	Oscillospirales	Oscillospiraceae	none	none
seq1563	-1.24437	-0.571453	-1.87871	-1.49846	4.74628	-0.285785	0.365625	0.504422	0.92486	0.563582	0.935027	Bacteria	Firmicutes	Clostridia	Oscillospirales	Oscillospiraceae	Colidextribacter	none
seq351	-1.42213	-1.50426	-1.29607	0.396563	4.39036	0.0710994	0.453125	0.68101	0.979531	0.636465	0.935317	Bacteria	Firmicutes	Clostridia	Oscillospirales	Ruminococcaceae	Ruminococcus	none
seq627	-1.35932	-1.46127	-1.09523	0.689125	5.50611	0.121875	0.44375	0.666689	0.964109	0.644853	0.935519	Bacteria	Firmicutes	Clostridia	Lachnospirales	Lachnospiraceae	none	none
seq90	-1.40165	-1.58322	-1.0432	0.901172	5.06342	0.148884	0.434375	0.663449	0.978427	0.614347	0.935563	Bacteria	Firmicutes	Clostridia	Lachnospirales	Lachnospiraceae	none	none
seq675	-1.39595	-1.46516	-1.2697	0.766919	4.93692	0.143522	0.428125	0.661523	0.971162	0.642012	0.935712	Bacteria	Firmicutes	Clostridia	Lachnospirales	Lachnospiraceae	none	none
seq2758	0.348929	1.3871	-0.577876	-1.82892	4.16069	-0.371355	0.30625	0.427645	0.949167	0.377232	0.9358	Bacteria	Bacteroidota	Bacteroidia	Bacteroidales	Bacteroidaceae	Bacteroides	none
seq4615	-1.605	-0.981207	-2.53921	-1.30741	4.55487	-0.263196	0.367601	0.55293	0.936839	0.575724	0.936063	Bacteria	Firmicutes	Clostridia	Lachnospirales	Lachnospiraceae	Lachnoclostridium	none
seq263	-1.38696	-1.52906	-1.1624	0.655693	4.79591	0.111466	0.454829	0.692772	0.965068	0.646882	0.936088	Bacteria	Firmicutes	Clostridia	Lachnospirales	Lachnospiraceae	Roseburia	none
seq845	-1.42442	-1.6089	-1.14286	0.961001	5.09563	0.170901	0.4	0.631766	0.976282	0.588373	0.936159	Bacteria	Firmicutes	Clostridia	Lachnospirales	Lachnospiraceae	none	none
seq227	-1.37072	-1.54555	-1.15704	0.839406	6.46183	0.132294	0.44375	0.576535	0.976267	0.598654	0.936343	Bacteria	Actinobacteriota	Coriobacteriia	Coriobacteriales	Eggerthellaceae	Enterorhabdus	none
seq559	-1.44134	-1.51253	-1.292	0.658047	5.32039	0.109743	0.45	0.642196	0.975559	0.631629	0.93762	Bacteria	Firmicutes	Clostridia	Lachnospirales	Lachnospiraceae	Lachnospiraceae UCG-001	none
seq505	-1.45419	-1.56281	-1.16941	0.793845	4.57371	0.145496	0.426791	0.698027	0.968199	0.65253	0.937755	Bacteria	Firmicutes	Clostridia	Lachnospirales	Lachnospiraceae	none	none
seq180	-1.30132	-1.33851	-1.21218	1.04559	6.17794	0.179595	0.428125	0.607502	0.983061	0.635755	0.937771	Bacteria	Firmicutes	Clostridia	Lachnospirales	Lachnospiraceae	ASF356	none
seq192	-1.57382	-1.61604	-1.47624	0.719351	5.42253	0.125223	0.45625	0.672424	0.984625	0.641606	0.937975	Bacteria	Firmicutes	Clostridia	Clostridia vadinBB60 group	none	none	none
seq1019	-1.46538	-1.49223	-1.18354	0.836717	5.67498	0.158642	0.434375	0.644214	0.975522	0.609104	0.938194	Bacteria	Firmicutes	Clostridia	Oscillospirales	Ruminococcaceae	Incertae Sedis	none
seq893	-1.38502	-1.46001	-1.22465	0.638432	4.66191	0.115877	0.4375	0.704666	0.968943	0.647491	0.938733	Bacteria	Firmicutes	Clostridia	Lachnospirales	Lachnospiraceae	Roseburia	none
seq852	-1.55413	-1.7298	-1.1664	0.91919	4.84724	0.192934	0.426791	0.67367	0.978826	0.607853	0.9394	Bacteria	Firmicutes	Clostridia	Lachnospirales	Lachnospiraceae	Marvinbryantia	none
seq1248	-1.2709	-1.39008	-1.16917	0.60854	4.70633	0.120966	0.45	0.718467	0.984292	0.651143	0.939751	Bacteria	Firmicutes	Clostridia	Oscillospirales	[Eubacterium] coprostanoligenes group	none	none
seq1267	-1.42096	-1.61714	-1.17177	0.447515	4.48832	0.0885746	0.436137	0.675391	0.974786	0.637074	0.939797	Bacteria	Firmicutes	Clostridia	Clostridia UCG-014	none	none	none
seq773	-1.41076	-1.53252	-1.21854	0.691031	5.9122	0.11038	0.439252	0.633235	0.978208	0.678301	0.939968	Bacteria	Firmicutes	Clostridia	Lachnospirales	Lachnospiraceae	[Eubacterium] xylanophilum group	none
seq936	-1.49371	-1.75236	-1.10298	1.09705	5.11292	0.198917	0.426791	0.637524	0.979714	0.586851	0.940285	Bacteria	Firmicutes	Clostridia	Lachnospirales	Lachnospiraceae	Roseburia	none
seq445	-1.27954	-1.39454	-0.974438	0.857016	4.98986	0.153045	0.4125	0.661472	0.974859	0.63775	0.940644	Bacteria	Firmicutes	Clostridia	Oscillospirales	Oscillospiraceae	none	none
seq1176	-1.43541	-1.57081	-1.10396	0.652998	4.69429	0.107983	0.442368	0.719874	0.977041	0.667039	0.940854	Bacteria	Actinobacteriota	Coriobacteriia	Coriobacteriales	Eggerthellaceae	DNF00809	none
seq1270	-1.31938	-1.55564	-1.07983	0.747592	4.89411	0.151501	0.428125	0.642664	0.96982	0.636972	0.940902	Bacteria	Bacteroidota	Bacteroidia	Bacteroidales	Muribaculaceae	none	none
seq507	-1.78117	-0.820372	-2.73543	-1.74002	5.11609	-0.315496	0.38125	0.501485	0.943232	0.494014	0.940977	Bacteria	Firmicutes	Clostridia	Lachnospirales	Lachnospiraceae	Roseburia	none
seq2085	-1.39218	-1.60161	-0.947866	0.627037	4.48702	0.146519	0.433022	0.703824	0.980321	0.65067	0.941458	Bacteria	Firmicutes	Clostridia	Oscillospirales	Ruminococcaceae	Incertae Sedis	none
seq70	0.122262	3.52959	-0.969781	-4.27696	7.41387	-0.561055	0.305296	0.275112	0.867194	0.404762	0.941672	Bacteria	Proteobacteria	Gammaproteobacteria	Enterobacterales	Morganellaceae	Proteus	mirabilis/penneri/vulgaris
seq2477	-1.15874	-1.09896	-1.22188	0.0318497	4.17144	0.0103267	0.495327	0.724963	0.979015	0.749628	0.942243	Bacteria	Firmicutes	Clostridia	Lachnospirales	Lachnospiraceae	none	none
seq3632	-1.53907	-1.58049	-1.46859	0.495987	4.747	0.0776787	0.461059	0.73533	0.97465	0.713305	0.942385	Bacteria	Deferribacterota	Deferribacteres	Deferribacterales	Deferribacteraceae	Mucispirillum	schaedleri
seq958	-1.38705	-1.51443	-1.21777	0.475369	5.09425	0.0738515	0.461059	0.675357	0.97915	0.640253	0.942486	Bacteria	Firmicutes	Clostridia	Lachnospirales	Lachnospiraceae	none	none
seq994	-1.47041	-1.70172	-1.26322	0.945541	5.30927	0.150662	0.436137	0.638833	0.982494	0.600176	0.942746	Bacteria	Firmicutes	Clostridia	Lachnospirales	Lachnospiraceae	none	none
seq215	-1.31192	-1.45916	-1.13746	1.10917	5.52642	0.174586	0.411215	0.640737	0.975208	0.62341	0.942853	Bacteria	Firmicutes	Clostridia	Oscillospirales	Oscillospiraceae	none	none
seq372	-1.39554	-1.49402	-1.17808	1.04721	5.87495	0.170571	0.409375	0.590458	0.978412	0.637344	0.943109	Bacteria	Firmicutes	Clostridia	Peptostreptococcales-Tissierellales	Peptostreptococcaceae	Romboutsia	ilealis/timonensis
seq484	-1.52201	-1.56854	-1.47972	0.618037	5.36225	0.114654	0.448598	0.63653	0.983742	0.623952	0.943125	Bacteria	Firmicutes	Clostridia	Oscillospirales	Oscillospiraceae	Intestinimonas	none
seq708	-1.35895	-1.39847	-1.30939	0.880292	5.65867	0.153457	0.445483	0.692502	0.977732	0.66369	0.943129	Bacteria	Firmicutes	Clostridia	Peptostreptococcales-Tissierellales	Anaerovoracaceae	Family XIII UCG-001	none
seq2307	-1.69668	-1.61325	-1.72189	-0.169318	4.77971	-0.0231346	0.48125	0.758106	0.972529	0.746787	0.943147	Bacteria	Firmicutes	Clostridia	Oscillospirales	Oscillospiraceae	Intestinimonas	none
seq199	-1.30815	-1.49855	-1.08541	0.811059	5.4683	0.144103	0.425	0.625936	0.979427	0.624763	0.94317	Bacteria	Firmicutes	Clostridia	Oscillospirales	Oscillospiraceae	Colidextribacter	none
seq970	-1.42329	-1.63053	-1.15209	0.588563	4.41919	0.125044	0.445483	0.674365	0.976904	0.627198	0.943177	Bacteria	Firmicutes	Clostridia	Oscillospirales	Ruminococcaceae	Anaerotruncus	none
seq825	-1.44055	-1.52618	-1.29858	0.394211	4.92943	0.0858334	0.457944	0.718872	0.980094	0.642248	0.943649	Bacteria	Firmicutes	Clostridia	Lachnospirales	Lachnospiraceae	none	none
seq968	-1.44784	-1.62752	-1.0676	0.953737	6.16173	0.183191	0.425	0.59257	0.980626	0.601732	0.9441	Bacteria	Bacteroidota	Bacteroidia	Bacteroidales	Muribaculaceae	none	none
seq1340	-1.25095	-1.43221	-0.838254	1.06876	4.88567	0.184323	0.423676	0.668192	0.981458	0.619318	0.944243	Bacteria	Firmicutes	Clostridia	Lachnospirales	Lachnospiraceae	none	none
seq744	-1.27561	-1.43546	-1.06842	0.791207	4.98834	0.11809	0.453125	0.668453	0.979027	0.640726	0.944595	Bacteria	Firmicutes	Clostridia	Clostridia UCG-014	none	none	none
seq567	-0.280794	-0.848766	1.22691	1.86413	6.23749	0.284385	0.392523	0.599795	0.987597	0.529627	0.944703	Bacteria	Firmicutes	Clostridia	Oscillospirales	Oscillospiraceae	none	none
seq361	-1.36988	-1.38533	-1.35789	0.878305	5.06872	0.136857	0.454829	0.653926	0.978282	0.645529	0.944739	Bacteria	Firmicutes	Clostridia	Lachnospirales	Lachnospiraceae	Lachnoclostridium	none
seq610	-1.33358	-1.46252	-1.12028	1.0632	5.38792	0.161473	0.434375	0.664659	0.977864	0.651481	0.944755	Bacteria	Firmicutes	Clostridia	Lachnospirales	Lachnospiraceae	Lachnospiraceae NK4A136 group	none
seq1182	-1.43303	-1.48207	-1.36544	0.546753	5.26549	0.103159	0.465625	0.674843	0.979099	0.643635	0.944815	Bacteria	Firmicutes	Clostridia	Oscillospirales	Oscillospiraceae	Colidextribacter	none
seq2270	-1.701	-0.898356	-2.6856	-1.68401	4.71738	-0.285842	0.389408	0.530424	0.952737	0.553335	0.945202	Bacteria	Firmicutes	Clostridia	Oscillospirales	Oscillospiraceae	Oscillibacter	none
seq564	-1.25464	-1.32457	-1.02047	0.921503	5.30212	0.179468	0.425	0.645402	0.983315	0.641403	0.945496	Bacteria	Firmicutes	Clostridia	Oscillospirales	Oscillospiraceae	Intestinimonas	none
seq2040	-1.4926	-1.63342	-1.26557	0.523804	4.7684	0.0641053	0.459375	0.679776	0.980137	0.624459	0.945557	Bacteria	Firmicutes	Clostridia	Lachnospirales	Lachnospiraceae	none	none
seq406	-1.48064	-1.50913	-1.40844	0.485051	5.47545	0.0975141	0.465625	0.69766	0.97223	0.6736	0.945592	Bacteria	Firmicutes	Clostridia	Oscillospirales	Ruminococcaceae	[Eubacterium] siraeum group	none
seq1590	-1.45343	-1.54831	-1.27422	0.637681	4.41776	0.125414	0.436137	0.710106	0.98009	0.664435	0.945607	Bacteria	Firmicutes	Clostridia	Lachnospirales	Lachnospiraceae	none	none
seq1906	-1.42604	-1.39597	-1.43692	0.633272	5.37453	0.104079	0.448598	0.728305	0.981816	0.681277	0.945617	Bacteria	Firmicutes	Clostridia	Lachnospirales	Lachnospiraceae	none	none
seq156	-1.85693	-1.23059	-2.57432	-1.52997	5.28834	-0.256553	0.373832	0.548982	0.951983	0.569535	0.946059	Bacteria	Bacteroidota	Bacteroidia	Bacteroidales	Marinifilaceae	Butyricimonas	none
seq794	-1.33666	-1.46554	-1.14897	0.712762	4.88555	0.130437	0.439252	0.741412	0.978015	0.654728	0.946107	Bacteria	Firmicutes	Bacilli	Erysipelotrichales	Erysipelotrichaceae	none	none
seq598	-1.42982	-1.6385	-1.02231	0.77933	5.09305	0.165236	0.421875	0.638258	0.977055	0.601089	0.946143	Bacteria	Firmicutes	Clostridia	Oscillospirales	Oscillospiraceae	Colidextribacter	none
seq796	-1.30691	-1.48304	-0.965298	0.758938	4.98243	0.130031	0.45	0.662201	0.977864	0.606264	0.946686	Bacteria	Firmicutes	Clostridia	Oscillospirales	Oscillospiraceae	Colidextribacter	none
seq1150	-1.7136	-1.72491	-1.70809	0.69743	5.2736	0.131806	0.445483	0.664611	0.972387	0.660478	0.94799	Bacteria	Actinobacteriota	Coriobacteriia	Coriobacteriales	Eggerthellaceae	Enterorhabdus	none
seq606	-0.0601776	-0.76994	1.17111	1.5368	6.11863	0.254692	0.39375	0.677522	0.98963	0.531318	0.948183	Bacteria	Firmicutes	Clostridia	Lachnospirales	Lachnospiraceae	Acetatifactor	none
seq836	-1.73405	-2.00237	-1.46631	0.575217	4.97121	0.0932444	0.459375	0.68507	0.982369	0.630175	0.948832	Bacteria	Firmicutes	Clostridia	Lachnospirales	Lachnospiraceae	none	none
seq442	-1.43443	-1.45984	-1.35792	0.349768	4.95937	0.0654806	0.465625	0.726446	0.989631	0.666971	0.948872	Bacteria	Firmicutes	Clostridia	Clostridia vadinBB60 group	none	none	none
seq554	-0.264799	-0.94064	1.31315	1.4271	5.8637	0.175433	0.434375	0.674482	0.984828	0.613636	0.949027	Bacteria	Firmicutes	Clostridia	Lachnospirales	Lachnospiraceae	none	none
seq25	-0.543797	-0.865836	0.314975	2.20731	8.0126	0.252107	0.38125	0.519756	0.994027	0.555229	0.949395	Bacteria	Firmicutes	Clostridia	Lachnospirales	Lachnospiraceae	Lachnospiraceae NK4A136 group	none
seq153	5.56677	5.71208	5.39674	-0.33202	0.941427	-0.147988	0.321875	0.344636	0.999705	0.420759	0.949733	Bacteria	Firmicutes	Clostridia	Lachnospirales	Lachnospiraceae	none	none
seq3782	-1.66001	-1.56216	-1.78609	-0.0621452	4.35439	-0.0181231	0.495327	0.741208	0.974568	0.739414	0.950054	Bacteria	Firmicutes	Clostridia	Lachnospirales	Lachnospiraceae	none	none
seq476	-1.17749	-1.24404	-0.971345	0.796087	5.71416	0.124058	0.44375	0.649182	0.98566	0.661492	0.950091	Bacteria	Firmicutes	Clostridia	Clostridia vadinBB60 group	none	none	none
seq1208	-1.32496	-1.51111	-0.977889	0.853671	4.56763	0.14964	0.425	0.717196	0.986561	0.634808	0.950202	Bacteria	Firmicutes	Clostridia	Oscillospirales	Oscillospiraceae	Papillibacter	none
seq778	-1.59471	-1.56768	-1.63858	0.498772	5.71212	0.0874807	0.461059	0.647193	0.984032	0.658076	0.95026	Bacteria	Actinobacteriota	Coriobacteriia	Coriobacteriales	Eggerthellaceae	Enterorhabdus	none
seq790	-1.13255	-1.25436	-0.943543	0.599913	4.65751	0.131373	0.4375	0.721682	0.983842	0.646679	0.950412	Bacteria	Firmicutes	Clostridia	Clostridia vadinBB60 group	none	none	none
seq541	-0.165848	0.472783	-1.1367	-2.18919	5.45631	-0.338876	0.358256	0.443585	0.934267	0.519751	0.951018	Bacteria	Firmicutes	Clostridia	Oscillospirales	Oscillospiraceae	UCG-005	none
seq69	5.06201	5.95754	0.896567	-1.60066	7.37611	-0.298852	0.274144	0.469226	0.998478	0.280134	0.95117	Bacteria	Firmicutes	Clostridia	Lachnospirales	Lachnospiraceae	none	none
seq1290	-1.26597	-1.32599	-1.11615	0.829548	5.52413	0.128899	0.445483	0.658936	0.984352	0.637446	0.951649	Bacteria	Firmicutes	Clostridia	Clostridia vadinBB60 group	none	none	none
seq62	-1.42886	-1.48871	-1.30454	0.727584	5.19657	0.107474	0.425	0.659853	0.977888	0.632745	0.951899	Bacteria	Firmicutes	Clostridia	Lachnospirales	Lachnospiraceae	Lachnospiraceae NK4A136 group	none
seq738	-0.113308	4.83156	-1.05869	-6.28894	8.62803	-0.615906	0.328125	0.233944	0.855637	0.422112	0.952154	Bacteria	Firmicutes	Clostridia	Clostridia vadinBB60 group	none	none	none
seq2801	-1.3648	-1.4469	-1.16902	0.553112	4.45139	0.102542	0.439252	0.703929	0.979982	0.645123	0.953117	Bacteria	Firmicutes	Clostridia	Lachnospirales	Lachnospiraceae	GCA-900066575	none
seq831	-1.75788	-1.61392	-1.95608	0.0110698	5.09659	0.00204088	0.5	0.794543	0.983232	0.789976	0.953142	Bacteria	Firmicutes	Clostridia	Peptostreptococcales-Tissierellales	Anaerovoracaceae	[Eubacterium] nodatum group	none
seq72	-1.49611	-1.54403	-1.37346	0.916325	6.11718	0.129499	0.434375	0.633582	0.983204	0.67086	0.953218	Bacteria	Firmicutes	Clostridia	Lachnospirales	Lachnospiraceae	Lachnospiraceae NK4A136 group	none
seq154	-1.73551	-1.11781	-2.43787	-1.68514	5.24281	-0.249926	0.386293	0.524305	0.952758	0.589184	0.953301	Bacteria	Firmicutes	Clostridia	Oscillospirales	Oscillospiraceae	Oscillibacter	none
seq2680	-1.50828	-1.5603	-1.39987	0.647175	4.70465	0.110544	0.45	0.740707	0.984884	0.705797	0.954013	Bacteria	Firmicutes	Clostridia	Clostridia vadinBB60 group	none	none	none
seq667	-1.34836	-1.45495	-1.1438	0.661667	4.53007	0.107879	0.436137	0.717638	0.984256	0.660579	0.954138	Bacteria	Firmicutes	Clostridia	Clostridia vadinBB60 group	none	none	none
seq646	-1.61153	-1.67927	-1.52706	0.642514	4.63676	0.110081	0.440625	0.704583	0.986416	0.652496	0.954515	Bacteria	Firmicutes	Clostridia	Christensenellales	Christensenellaceae	none	none
seq792	0.500993	3.56105	-1.33267	-3.18498	6.46845	-0.482312	0.29595	0.325723	0.952551	0.376251	0.954575	Bacteria	Firmicutes	Clostridia	Oscillospirales	Oscillospiraceae	none	none
seq392	-0.181575	-0.791896	1.12657	2.04939	5.93583	0.301767	0.395639	0.569484	0.992377	0.553707	0.954597	Bacteria	Firmicutes	Clostridia	Oscillospirales	Oscillospiraceae	Colidextribacter	none
seq1180	-1.80613	-1.10294	-2.6255	-1.59624	5.65113	-0.243385	0.384375	0.556966	0.954884	0.603761	0.954902	Bacteria	Firmicutes	Clostridia	Lachnospirales	Lachnospiraceae	none	none
seq101	-1.60295	-1.00657	-2.62552	-1.49132	5.35046	-0.226443	0.380062	0.492527	0.959559	0.549851	0.955051	Bacteria	Bacteroidota	Bacteroidia	Bacteroidales	Prevotellaceae	Prevotellaceae UCG-001	none
seq789	-1.45896	-1.62633	-1.35361	0.689614	5.86774	0.134686	0.445483	0.657507	0.984738	0.656182	0.955204	Bacteria	Firmicutes	Clostridia	Lachnospirales	Lachnospiraceae	Lachnoclostridium	none
seq801	-1.3063	-1.3748	-1.16464	0.526695	5.29238	0.0966116	0.453125	0.65165	0.990021	0.649554	0.955895	Bacteria	Firmicutes	Clostridia	Lachnospirales	Lachnospiraceae	none	none
seq645	-1.57762	-1.65222	-1.43845	0.965594	5.51203	0.17318	0.448598	0.663387	0.974993	0.662642	0.955949	Bacteria	Firmicutes	Clostridia	Clostridia vadinBB60 group	none	none	none
seq2785	-1.34205	-1.33751	-1.37683	0.200289	4.87379	0.0322205	0.48125	0.763437	0.987994	0.690781	0.956207	Bacteria	Firmicutes	Clostridia	Lachnospirales	Lachnospiraceae	GCA-900066575	none
seq182	-0.468354	-1.05147	1.35889	1.40821	6.80506	0.17008	0.43125	0.699804	0.996699	0.564022	0.956529	Bacteria	Firmicutes	Clostridia	Lachnospirales	Lachnospiraceae	Lachnospiraceae NK4A136 group	none
seq631	-1.39632	-1.47971	-1.29622	0.578952	5.3001	0.0869108	0.459375	0.69825	0.988657	0.68148	0.956539	Bacteria	Firmicutes	Clostridia	Oscillospirales	Ruminococcaceae	Incertae Sedis	none
seq721	-1.37753	-1.40234	-1.35453	0.633498	4.77437	0.0978513	0.44375	0.733761	0.985312	0.677422	0.956818	Bacteria	Firmicutes	Clostridia	Lachnospirales	Lachnospiraceae	none	none
seq2118	-1.4516	-1.54927	-1.31909	0.275056	4.4591	0.0573986	0.470405	0.744985	0.981483	0.711783	0.957177	Bacteria	Firmicutes	Clostridia	Oscillospirales	Oscillospiraceae	Colidextribacter	none
seq2390	-1.40262	-1.47801	-1.26597	0.452299	4.64992	0.087101	0.459375	0.76526	0.979407	0.715165	0.957215	Bacteria	Firmicutes	Clostridia	Lachnospirales	Lachnospiraceae	Lachnospiraceae NK4A136 group	none
seq2479	-1.30216	-1.3739	-1.17834	0.557341	4.96836	0.104565	0.4375	0.711352	0.98584	0.667783	0.95798	Bacteria	Firmicutes	Clostridia	Oscillospirales	Butyricicoccaceae	Butyricicoccus	none
seq809	-0.163351	-0.895198	1.00235	1.23489	5.2367	0.213047	0.426791	0.618938	0.988382	0.585667	0.958262	Bacteria	Firmicutes	Clostridia	Lachnospirales	Lachnospiraceae	none	none
seq430	-1.43937	-1.396	-1.51663	0.694868	5.92621	0.116112	0.457944	0.683672	0.987528	0.687466	0.958585	Bacteria	Firmicutes	Clostridia	Lachnospirales	Lachnospiraceae	A2	none
seq265	-1.47368	-1.43427	-1.49046	0.189257	4.81019	0.0399951	0.476636	0.73105	0.982104	0.7014	0.958896	Bacteria	Firmicutes	Clostridia	Lachnospirales	Lachnospiraceae	[Eubacterium] xylanophilum group	none
seq352	-0.0651245	-0.77706	1.43347	1.83983	5.71044	0.316313	0.386293	0.581164	0.990395	0.528139	0.959161	Bacteria	Bacteroidota	Bacteroidia	Bacteroidales	Tannerellaceae	Parabacteroides	none
seq1280	-1.36375	-1.34974	-1.38381	0.391528	5.20825	0.0819648	0.4625	0.748722	0.989598	0.714692	0.95935	Bacteria	Bacteroidota	Bacteroidia	Bacteroidales	Muribaculaceae	none	none
seq1152	0.775194	3.01079	-0.0724521	-2.59264	5.38103	-0.450191	0.299066	0.398355	0.958817	0.376759	0.959503	Bacteria	Firmicutes	Clostridia	Oscillospirales	UCG-010	none	none
seq1165	-1.30101	-1.4546	-0.918896	0.467797	4.52248	0.0837925	0.45	0.707511	0.989373	0.652902	0.959939	Bacteria	Firmicutes	Clostridia	Oscillospirales	Oscillospiraceae	Intestinimonas	none
seq1115	-1.59432	-1.56364	-1.62958	-0.0931037	4.27665	-0.0155169	0.49375	0.752258	0.978863	0.746652	0.961385	Bacteria	Firmicutes	Clostridia	Lachnospirales	Lachnospiraceae	none	none
seq954	-1.53617	-1.42233	-1.6586	1.00441	5.81807	0.145937	0.44375	0.67777	0.988717	0.674716	0.96183	Bacteria	Actinobacteriota	Coriobacteriia	Coriobacteriales	Eggerthellaceae	Enterorhabdus	none
seq908	-1.39227	-1.51425	-1.18939	0.673423	4.53796	0.107474	0.445483	0.71916	0.989857	0.677286	0.962642	Bacteria	Firmicutes	Clostridia	Lachnospirales	Lachnospiraceae	Acetatifactor	none
seq209	-0.325097	-0.97883	1.01877	1.75034	5.963	0.256918	0.4	0.613142	0.996045	0.553842	0.962704	Bacteria	Firmicutes	Clostridia	Lachnospirales	Lachnospiraceae	none	none
seq992	-1.41874	-1.47965	-1.33508	0.612933	4.80299	0.115971	0.4625	0.699621	0.984792	0.665517	0.96281	Bacteria	Firmicutes	Clostridia	Monoglobales	Monoglobaceae	Monoglobus	none
seq2830	-1.63553	-1.50116	-1.82578	-0.286797	4.11001	-0.075226	0.4625	0.715255	0.986821	0.724871	0.962897	Bacteria	Firmicutes	Clostridia	Lachnospirales	Lachnospiraceae	GCA-900066575	none
seq374	-1.41546	-1.4779	-1.37471	0.709484	4.98169	0.10907	0.45625	0.719377	0.993053	0.676339	0.962908	Bacteria	Firmicutes	Clostridia	Oscillospirales	Ruminococcaceae	none	none
seq900	-1.56797	-1.58522	-1.51877	0.939855	5.3719	0.151651	0.442368	0.685952	0.98729	0.658516	0.963482	Bacteria	Firmicutes	Clostridia	Lachnospirales	Lachnospiraceae	Roseburia	none
seq777	-0.864102	-1.12811	-0.0652907	0.788372	6.6145	0.119508	0.440625	0.649526	0.992251	0.632576	0.963762	Bacteria	Firmicutes	Clostridia	Lachnospirales	Lachnospiraceae	none	none
seq2944	-1.35948	-1.45253	-1.20907	0.349168	4.57295	0.0573568	0.478125	0.759807	0.991985	0.667174	0.96429	Bacteria	Firmicutes	Clostridia	Oscillospirales	Ruminococcaceae	none	none
seq400	-1.4981	-1.48892	-1.5671	0.795075	5.76853	0.107049	0.459375	0.673926	0.984442	0.66714	0.964758	Bacteria	Firmicutes	Clostridia	Lachnospirales	Lachnospiraceae	none	none
seq131	-1.51751	-1.52413	-1.46317	0.577277	6.68201	0.0764985	0.451713	0.633313	0.991241	0.668527	0.964823	Bacteria	Bacteroidota	Bacteroidia	Bacteroidales	Muribaculaceae	none	none
seq1092	-0.508581	-1.09052	0.404172	0.711993	5.61949	0.0946624	0.445483	0.779409	0.996528	0.648336	0.965059	Bacteria	Firmicutes	Clostridia	Oscillospirales	Ruminococcaceae	none	none
seq2884	-1.70035	-1.75223	-1.66915	0.14563	4.24336	0.0165322	0.4875	0.734333	0.98482	0.754464	0.96518	Bacteria	Firmicutes	Clostridia	Lachnospirales	Lachnospiraceae	Lachnospiraceae NK4A136 group	none
seq924	-1.49433	-1.53763	-1.43483	0.614642	5.18364	0.107515	0.440625	0.728529	0.991007	0.685471	0.965367	Bacteria	Firmicutes	Clostridia	Oscillospirales	Ruminococcaceae	Incertae Sedis	none
seq795	-1.31624	-1.43111	-1.17154	0.178573	4.47221	0.0327644	0.484375	0.739766	0.987833	0.71415	0.965596	Bacteria	Actinobacteriota	Coriobacteriia	Coriobacteriales	Eggerthellaceae	Enterorhabdus	none
seq5127	-1.4788	-1.4126	-1.55228	-0.130385	4.41231	-0.0328303	0.482866	0.752219	0.972556	0.740598	0.966598	Bacteria	Firmicutes	Clostridia	Lachnospirales	Lachnospiraceae	Lachnospiraceae NK4A136 group	none
seq662	-1.55959	-1.591	-1.54979	0.798961	5.58221	0.119367	0.436137	0.71586	0.986763	0.682528	0.967521	Bacteria	Firmicutes	Clostridia	Lachnospirales	Lachnospiraceae	none	none
seq1269	-0.308672	0.35658	-1.20723	-1.70741	5.71731	-0.273748	0.36875	0.549401	0.975319	0.574743	0.968024	Bacteria	Firmicutes	Clostridia	Lachnospirales	Lachnospiraceae	none	none
seq233	1.71956	0.182941	4.95901	1.52346	6.71234	0.251681	0.376947	0.541785	0.991258	0.489347	0.968222	Bacteria	Firmicutes	Clostridia	Lachnospirales	Lachnospiraceae	Acetatifactor	none
seq397	-1.73182	-1.59685	-1.96169	0.156872	5.91414	0.0261719	0.489097	0.753533	0.990749	0.774317	0.968397	Bacteria	Firmicutes	Clostridia	Oscillospirales	Oscillospiraceae	none	none
seq1451	-1.57361	-1.4496	-1.91361	0.359673	4.91281	0.0622164	0.461059	0.765294	0.987769	0.704343	0.968463	Bacteria	Firmicutes	Clostridia	Oscillospirales	Oscillospiraceae	Intestinimonas	none
seq488	-0.16244	0.562307	-1.18102	-1.49951	5.50356	-0.256344	0.35	0.533939	0.9771	0.541092	0.968848	Bacteria	Firmicutes	Clostridia	Lachnospirales	Lachnospiraceae	none	none
seq1538	-1.84768	-1.76245	-1.98616	-0.241916	4.22662	-0.0463828	0.476636	0.739963	0.984437	0.763122	0.96921	Bacteria	Firmicutes	Clostridia	Lachnospirales	Lachnospiraceae	none	none
seq77	4.65631	-0.0683795	5.05622	4.5427	6.73193	0.54341	0.34891	0.270824	0.956319	0.38545	0.969288	Bacteria	Firmicutes	Clostridia	Lachnospirales	Lachnospiraceae	Lachnoclostridium	none
seq2074	-1.06847	-0.707252	-1.44215	-0.947686	4.37983	-0.200508	0.4	0.615861	0.972234	0.626826	0.969467	Bacteria	Firmicutes	Clostridia	Oscillospirales	Oscillospiraceae	none	none
seq2180	-1.66338	-1.69661	-1.64608	0.190834	4.26945	0.038036	0.48125	0.780519	0.980684	0.750169	0.970084	Bacteria	Firmicutes	Clostridia	Lachnospirales	Lachnospiraceae	Lachnoclostridium	none
seq383	-0.205202	-0.655888	1.22585	0.970691	5.55647	0.147509	0.4125	0.662537	0.993943	0.618676	0.970102	Bacteria	Firmicutes	Clostridia	Lachnospirales	Lachnospiraceae	none	none
seq349	0.0788111	5.18088	-1.01122	-5.77631	7.5852	-0.631722	0.2875	0.229948	0.876706	0.398032	0.970115	Bacteria	Firmicutes	Clostridia	Lachnospirales	Lachnospiraceae	none	none
seq1299	-1.44941	-1.53455	-1.26577	0.54218	4.59871	0.117337	0.451713	0.717692	0.994005	0.657873	0.97017	Bacteria	Firmicutes	Clostridia	Lachnospirales	Lachnospiraceae	none	none
seq45	0.958062	4.15791	0.469037	-2.58748	5.50553	-0.441599	0.340625	0.46476	0.962348	0.480959	0.970496	Bacteria	Bacteroidota	Bacteroidia	Bacteroidales	Muribaculaceae	none	none
seq3347	-1.12672	-1.22203	-1.07939	-0.0886862	4.28202	-0.0170457	0.495327	0.777817	0.97494	0.727543	0.970574	Bacteria	Bacteroidota	Bacteroidia	Bacteroidales	Muribaculaceae	none	none
seq705	3.08499	0.417167	3.83515	2.71832	5.06088	0.422586	0.384375	0.354774	0.959814	0.438379	0.971066	Bacteria	Firmicutes	Clostridia	Oscillospirales	Oscillospiraceae	none	none
seq838	-0.328246	-0.922871	0.177469	0.449899	5.49486	0.0739232	0.465625	0.754161	0.997108	0.664367	0.971963	Bacteria	Firmicutes	Clostridia	Oscillospirales	Oscillospiraceae	Intestinimonas	none
seq385	-0.329514	0.508482	-1.29922	-1.98779	5.71878	-0.320844	0.359375	0.515411	0.971534	0.546909	0.972579	Bacteria	Firmicutes	Bacilli	RF39	none	none	none
seq178	-1.01892	-0.747526	-1.55453	-0.105482	5.74008	-0.0149257	0.490625	0.773734	0.992847	0.762514	0.972672	Bacteria	Firmicutes	Clostridia	Oscillospirales	Oscillospiraceae	Oscillibacter	none
seq164	-1.6712	-1.33616	-2.16533	-0.168865	5.84512	-0.0218003	0.490625	0.722647	0.989763	0.761059	0.973479	Bacteria	Firmicutes	Clostridia	Lachnospirales	Lachnospiraceae	GCA-900066575	none
seq856	-1.70123	-1.55323	-2.00734	0.245071	5.56762	0.0370099	0.48125	0.726968	0.991149	0.732244	0.973493	Bacteria	Firmicutes	Clostridia	Lachnospirales	Lachnospiraceae	none	none
seq424	-0.229915	0.346889	-1.05005	-2.63386	5.8595	-0.408762	0.336449	0.404938	0.932741	0.514543	0.973578	Bacteria	Firmicutes	Clostridia	Lachnospirales	Lachnospiraceae	Acetatifactor	none
seq1977	-0.310171	0.432727	-1.089	-1.25046	5.18377	-0.241238	0.35	0.562497	0.985592	0.560775	0.973727	Bacteria	Firmicutes	Clostridia	Clostridia vadinBB60 group	none	none	none
seq692	-0.162434	-0.642019	0.961779	0.838269	5.55094	0.149782	0.428125	0.739702	0.996491	0.683577	0.975521	Bacteria	Firmicutes	Clostridia	Peptostreptococcales-Tissierellales	Anaerovoracaceae	Family XIII UCG-001	none
seq170	-0.931781	-0.89985	-0.966973	0.530949	5.99487	0.07514	0.46729	0.793338	0.996835	0.748613	0.975714	Bacteria	Firmicutes	Clostridia	Lachnospirales	Lachnospiraceae	Lachnospiraceae NK4A136 group	none
seq1945	1.48545	1.19576	1.57562	0.497206	2.73455	0.148838	0.423676	0.527275	0.993019	0.653341	0.976385	Bacteria	Bacteroidota	Bacteroidia	Bacteroidales	Muribaculaceae	none	none
seq1107	-0.151537	0.480671	-0.996236	-2.39811	5.88586	-0.367587	0.3625	0.459729	0.969971	0.550629	0.977753	Bacteria	Firmicutes	Clostridia	Oscillospirales	Oscillospiraceae	Colidextribacter	none
seq334	3.25097	4.87458	2.17183	-2.38995	4.82547	-0.427396	0.292835	0.468307	0.981169	0.329545	0.97799	Bacteria	Firmicutes	Clostridia	Lachnospirales	Lachnospiraceae	Lachnoclostridium	none
seq3186	-1.73126	-1.60754	-2.00325	0.0350404	6.10378	0.010883	0.49375	0.732226	0.99271	0.779491	0.978914	Bacteria	Firmicutes	Clostridia	Lachnospirales	Lachnospiraceae	none	none
seq207	-1.10195	-0.993552	-1.19016	0.261877	6.4977	0.0361383	0.485981	0.744954	0.997342	0.75257	0.980009	Bacteria	Firmicutes	Clostridia	Lachnospirales	Lachnospiraceae	Lachnospiraceae UCG-001	none
seq1193	-0.701981	-0.189712	-1.30134	-1.97046	5.87666	-0.30684	0.378125	0.565298	0.981925	0.594697	0.980341	Bacteria	Firmicutes	Clostridia	Peptostreptococcales-Tissierellales	Anaerovoracaceae	[Eubacterium] brachy group	none
seq2021	-0.659088	-0.152719	-1.35232	-2.08108	6.60853	-0.276783	0.383178	0.526008	0.988617	0.583266	0.981874	Bacteria	Firmicutes	Clostridia	Lachnospirales	Lachnospiraceae	Roseburia	none
seq872	-1.73504	-1.56021	-2.03039	-0.0603293	5.95279	-0.0079136	0.496875	0.753769	0.996705	0.786999	0.98207	Bacteria	Firmicutes	Clostridia	Lachnospirales	Lachnospiraceae	Lachnospiraceae NK4A136 group	none
seq1356	-0.389647	-0.737846	-0.124996	0.338942	4.9291	0.0629312	0.475	0.800435	0.996421	0.731636	0.982446	Bacteria	Firmicutes	Clostridia	Lachnospirales	Lachnospiraceae	none	none
seq3497	-1.70462	-1.51767	-1.86182	-0.294272	4.82364	-0.05331	0.471875	0.729557	0.980541	0.769413	0.982671	Bacteria	Firmicutes	Clostridia	Lachnospirales	Lachnospiraceae	none	none
seq353	-0.27032	0.37236	-0.905254	-1.78347	5.92319	-0.298743	0.375	0.527136	0.990694	0.558442	0.983583	Bacteria	Firmicutes	Clostridia	Lachnospirales	Lachnospiraceae	GCA-900066575	none
seq698	-0.85402	-0.643971	-1.21561	-0.777182	5.76823	-0.117551	0.446875	0.657682	0.988412	0.741579	0.98379	Bacteria	Firmicutes	Clostridia	Lachnospirales	Lachnospiraceae	none	none
seq301	4.06494	4.53332	4.06494	0.603338	5.48198	0.118774	0.3875	0.542514	0.999739	0.482008	0.984203	Bacteria	Firmicutes	Clostridia	Oscillospirales	Ruminococcaceae	Incertae Sedis	none
seq848	-0.210552	0.32616	-1.27195	-1.72633	6.3825	-0.27045	0.3875	0.528309	0.986417	0.547856	0.984338	Bacteria	Firmicutes	Clostridia	Lachnospirales	Lachnospiraceae	Lachnospiraceae FCS020 group	none
seq1359	1.18111	2.97755	0.761441	-1.49575	4.99315	-0.294103	0.376947	0.556173	0.988118	0.495198	0.985405	Bacteria	Firmicutes	Clostridia	Oscillospirales	Oscillospiraceae	none	none
seq365	-1.73809	-1.51981	-2.21381	-0.0722138	5.58674	-0.0080135	0.496875	0.767119	0.997577	0.80506	0.985741	Bacteria	Bacteroidota	Bacteroidia	Bacteroidales	Muribaculaceae	none	none
seq37	1.22661	3.40792	0.751395	-2.20766	6.25463	-0.330365	0.34891	0.465116	0.987097	0.484307	0.986173	Bacteria	Firmicutes	Bacilli	Acholeplasmatales	Acholeplasmataceae	Anaeroplasma	none
seq49	4.9611	7.91425	4.6543	-4.80775	6.10159	-0.589336	0.29595	0.274638	0.984311	0.296807	0.986918	Bacteria	Desulfobacterota	Desulfovibrionia	Desulfovibrionales	Desulfovibrionaceae	Bilophila	none
seq470	1.5886	5.42785	0.887084	-4.81337	7.44574	-0.503333	0.34891	0.316126	0.929608	0.470644	0.987153	Bacteria	Firmicutes	Clostridia	Oscillospirales	Oscillospiraceae	none	none
seq516	-0.682529	-0.158872	-1.23866	-2.53246	6.93907	-0.32443	0.364486	0.440349	0.971685	0.611472	0.988326	Bacteria	Firmicutes	Clostridia	Clostridia vadinBB60 group	none	none	none
seq680	-0.717906	-0.142391	-1.09323	-2.11761	6.50668	-0.2634	0.390625	0.494655	0.978409	0.624763	0.988907	Bacteria	Firmicutes	Clostridia	Clostridia vadinBB60 group	none	none	none
seq2543	-0.799886	-0.659307	-0.994802	-0.527194	5.1596	-0.103017	0.47352	0.687266	0.983465	0.753754	0.989477	Bacteria	Firmicutes	Clostridia	Oscillospirales	Ruminococcaceae	Incertae Sedis	none
seq339	1.88182	4.68777	1.43949	-2.08564	6.30911	-0.311875	0.340625	0.542432	0.993028	0.479775	0.990228	Bacteria	Firmicutes	Clostridia	Lachnospirales	Lachnospiraceae	none	none
seq531	-0.989573	-0.869777	-1.18423	-0.638017	5.75983	-0.0829399	0.453125	0.646755	0.987563	0.76133	0.990895	Bacteria	Firmicutes	Clostridia	Lachnospirales	Lachnospiraceae	none	none
seq1065	1.8532	3.68506	1.34771	-3.33772	6.96022	-0.423136	0.3375	0.402511	0.973017	0.465909	0.990931	Bacteria	Firmicutes	Clostridia	Oscillospirales	Oscillospiraceae	UCG-003	none
seq189	0.716516	0.395228	1.27834	0.188092	6.44832	0.0322287	0.45	0.79045	0.999039	0.70671	0.991112	Bacteria	Firmicutes	Clostridia	Lachnospirales	Lachnospiraceae	none	none
seq472	1.92396	3.28647	1.24432	-1.01944	6.15626	-0.205882	0.370717	0.609773	0.995166	0.561621	0.991209	Bacteria	Firmicutes	Clostridia	Oscillospirales	Oscillospiraceae	none	none
seq441	-0.808595	-0.758065	-0.887206	-0.551562	6.33462	-0.0854967	0.4625	0.733523	0.993884	0.808171	0.991306	Bacteria	Firmicutes	Clostridia	Lachnospirales	Lachnospiraceae	none	none
seq11	7.08504	11.0643	6.91888	-6.67633	7.83756	-0.900702	0.25	0.0556655	0.544792	0.257914	0.991338	Bacteria	Bacteroidota	Bacteroidia	Bacteroidales	Bacteroidaceae	Bacteroides	none
seq502	-0.864191	-0.788417	-1.17961	-0.554261	5.62293	-0.0912528	0.475	0.720114	0.99722	0.733563	0.991472	Bacteria	Firmicutes	Clostridia	Lachnospirales	Lachnospiraceae	none	none
seq413	0.224678	0.131741	0.265631	-0.208338	4.59703	-0.0402449	0.476636	0.71506	0.996793	0.762683	0.991557	Bacteria	Firmicutes	Clostridia	Peptococcales	Peptococcaceae	Peptococcus	none
seq297	0.576617	0.343721	0.981076	0.759702	5.96341	0.114292	0.454829	0.774006	0.996938	0.750744	0.991575	Bacteria	Firmicutes	Clostridia	Lachnospirales	Lachnospiraceae	Lachnospiraceae UCG-006	none
seq172	6.46888	6.75124	6.28728	-0.606359	1.48767	-0.438565	0.334375	0.224876	0.968956	0.408922	0.992071	Bacteria	Actinobacteriota	Coriobacteriia	Coriobacteriales	Eggerthellaceae	Enterorhabdus	none
seq695	-0.827657	-0.715654	-1.17336	-0.655514	5.20906	-0.0840277	0.453125	0.719277	0.994474	0.785139	0.992096	Bacteria	Firmicutes	Clostridia	Lachnospirales	Lachnospiraceae	GCA-900066575	none
seq474	3.13034	0.545764	3.58372	2.26453	4.96756	0.370761	0.395639	0.378853	0.981142	0.502063	0.992137	Bacteria	Firmicutes	Clostridia	Lachnospirales	Lachnospiraceae	none	none
seq270	1.9453	0.497588	3.06967	1.31973	5.49169	0.192096	0.43125	0.576691	0.995613	0.606872	0.992351	Bacteria	Firmicutes	Clostridia	Lachnospirales	Lachnospiraceae	Lachnoclostridium	none
seq868	-1.2157	-1.1254	-1.32475	-0.269466	5.80603	-0.0370237	0.485981	0.681889	0.990899	0.774114	0.992641	Bacteria	Firmicutes	Clostridia	Oscillospirales	Ruminococcaceae	none	none
seq486	2.01142	5.04861	1.38699	-3.18066	7.63938	-0.403232	0.3375	0.427311	0.987229	0.46202	0.992831	Bacteria	Firmicutes	Clostridia	Oscillospirales	Oscillospiraceae	Oscillibacter	none
seq279	0.511097	0.329353	0.816127	-0.477975	5.31139	-0.0827518	0.4625	0.755192	0.998403	0.794677	0.993552	Bacteria	Firmicutes	Clostridia	Lachnospirales	Lachnospiraceae	none	none
seq907	-1.00249	-0.800001	-1.31432	-0.394321	5.72582	-0.0658945	0.479751	0.726494	0.994283	0.778409	0.993801	Bacteria	Firmicutes	Clostridia	Clostridia UCG-014	none	none	none
seq1075	1.04877	3.02296	0.764333	-1.74355	6.10168	-0.312886	0.34891	0.614063	0.993275	0.562534	0.993925	Bacteria	Bacteroidota	Bacteroidia	Bacteroidales	Rikenellaceae	Alistipes	none
seq822	-0.895526	-0.71954	-1.36314	-0.0579931	5.942	-0.0074618	0.498442	0.812937	0.996159	0.80117	0.993947	Bacteria	Firmicutes	Clostridia	Clostridia vadinBB60 group	none	none	none
seq3130	-1.41849	-1.02796	-2.175	-0.560855	5.74636	-0.102963	0.454829	0.812239	0.998911	0.784564	0.994037	Bacteria	Bacteroidota	Bacteroidia	Bacteroidales	Bacteroidaceae	Bacteroides	none
seq401	1.61712	3.00376	1.2262	-2.67337	6.4538	-0.347707	0.364486	0.540271	0.989553	0.540449	0.99406	Bacteria	Firmicutes	Clostridia	Lachnospirales	Lachnospiraceae	none	none
seq226	-0.0853307	0.424833	-1.0243	-1.02677	6.10332	-0.173018	0.396875	0.607975	0.997654	0.648539	0.994206	Bacteria	Bacteroidota	Bacteroidia	Bacteroidales	Muribaculaceae	none	none
seq478	1.8948	3.57181	1.04383	-2.10439	5.97226	-0.331499	0.340625	0.540344	0.991792	0.483124	0.99431	Bacteria	Firmicutes	Clostridia	Oscillospirales	Ruminococcaceae	Incertae Sedis	none
seq417	3.25758	2.56698	3.7269	0.566021	5.46019	0.0922609	0.43125	0.759653	1	0.67015	0.99481	Bacteria	Firmicutes	Clostridia	Lachnospirales	Lachnospiraceae	none	none
seq1402	-0.990706	-0.750608	-1.33532	-0.467395	4.98397	-0.0759427	0.47352	0.748838	0.996671	0.785139	0.995032	Bacteria	Firmicutes	Clostridia	Oscillospirales	Ruminococcaceae	none	none
seq473	-0.813113	-0.581559	-1.17899	-0.553557	4.97493	-0.100813	0.457944	0.732246	0.995678	0.746449	0.995059	Bacteria	Firmicutes	Clostridia	Lachnospirales	Lachnospiraceae	Lachnoclostridium	none
seq64	1.48387	3.58053	0.89621	1.62681	8.05107	0.165585	0.434375	0.824553	1	0.68192	0.996126	Bacteria	Bacteroidota	Bacteroidia	Bacteroidales	Muribaculaceae	none	none
seq454	1.40663	4.04642	1.22197	-2.28876	7.03178	-0.295452	0.371875	0.656804	0.999987	0.600345	0.996262	Bacteria	Firmicutes	Clostridia	Lachnospirales	Lachnospiraceae	none	none
seq327	1.86696	3.59053	1.0938	-1.99671	6.59567	-0.299905	0.330218	0.536678	0.999305	0.479606	0.997072	Bacteria	Firmicutes	Clostridia	Oscillospirales	Ruminococcaceae	none	none
seq117	0.709891	0.524478	1.09167	-0.166142	5.55681	-0.0290546	0.490625	0.806142	1	0.828024	0.997467	Bacteria	Firmicutes	Clostridia	Oscillospirales	Oscillospiraceae	Colidextribacter	none
seq578	0.643895	0.361802	1.22106	-0.137461	5.11269	-0.024011	0.484375	0.798306	0.9985	0.846659	0.997838	Bacteria	Firmicutes	Clostridia	Oscillospirales	Oscillospiraceae	NK4A214 group	none
seq1126	2.15652	3.87445	2.05135	-2.39878	5.26053	-0.339117	0.417446	0.591561	0.987312	0.713339	0.998806	Bacteria	Firmicutes	Clostridia	Oscillospirales	Oscillospiraceae	none	none
seq601	4.82503	3.99381	4.8693	1.01084	6.00301	0.168245	0.415625	0.604218	1	0.58286	0.998998	Bacteria	Actinobacteriota	Coriobacteriia	Coriobacteriales	Eggerthellaceae	Enterorhabdus	none
seq518	0.68692	0.304566	1.13733	0.0290693	6.60162	0.00641783	0.496875	0.798331	1	0.817844	0.999016	Bacteria	Firmicutes	Clostridia	Oscillospirales	Oscillospiraceae	none	none
seq1470	0.742134	0.291277	1.30296	-0.270361	5.65696	-0.0430213	0.470405	0.787726	0.997949	0.823627	0.999221	Bacteria	Firmicutes	Clostridia	Oscillospirales	Butyricicoccaceae	UCG-009	none
seq163	0.769381	0.444664	1.17445	-0.20026	5.86996	-0.0315898	0.478125	0.782185	1	0.819196	0.999243	Bacteria	Firmicutes	Clostridia	Lachnospirales	Lachnospiraceae	none	none
seq19	8.20358	7.78724	8.39545	0.793382	2.19136	0.335543	0.38125	0.471692	1	0.523065	0.999393	Bacteria	Bacteroidota	Bacteroidia	Bacteroidales	Muribaculaceae	none	none
seq203	0.573309	0.368894	0.926937	-0.60898	6.45399	-0.0843355	0.448598	0.803355	1	0.78869	0.999729	Bacteria	Firmicutes	Clostridia	Oscillospirales	Oscillospiraceae	Oscillibacter	none
seq1031	1.90664	3.13363	1.39885	-1.12905	5.649	-0.193142	0.386293	0.667806	1	0.611303	0.999983	Bacteria	Firmicutes	Clostridia	Lachnospirales	Lachnospiraceae	none	none
seq102	6.39423	7.80309	6.39423	-1.71766	5.10385	-0.220499	0.45625	0.912523	1	0.884876	1	Bacteria	Desulfobacterota	Desulfovibrionia	Desulfovibrionales	Desulfovibrionaceae	Desulfovibrio	none
seq111	5.94328	6.61163	5.59534	-0.910321	5.68548	-0.14907	0.36875	0.860345	1	0.592465	1	Bacteria	Firmicutes	Bacilli	Lactobacillales	Lactobacillaceae	HT002	none
seq114	3.03293	6.09597	3.01271	-4.77363	8.63158	-0.455736	0.395639	0.532632	0.998889	0.730486	1	Bacteria	Firmicutes	Clostridia	Oscillospirales	Oscillospiraceae	Intestinimonas	none
seq116	3.39943	6.01424	3.39943	-3.66645	8.93554	-0.370678	0.383178	0.462036	0.997321	0.580628	1	Bacteria	Proteobacteria	Gammaproteobacteria	Burkholderiales	Sutterellaceae	Parasutterella	none
seq130	6.59581	6.67904	4.74711	-2.03506	3.94306	-0.448715	0.386293	0.201014	0.996782	0.601529	1	Bacteria	Firmicutes	Clostridia	Lachnospirales	Lachnospiraceae	A2	none
seq136	3.59022	4.51494	3.58653	-0.851086	6.50874	-0.107045	0.4081	0.813347	1	0.691694	1	Bacteria	Firmicutes	Clostridia	Oscillospirales	Oscillospiraceae	none	none
seq143	6.3756	7.62603	6.16921	-1.08079	2.97529	-0.232691	0.3625	0.875603	1	0.478693	1	Bacteria	Bacteroidota	Bacteroidia	Bacteroidales	Marinifilaceae	Odoribacter	none
seq175	5.49382	8.98388	5.49382	-6.46367	10.0655	-0.49527	0.35625	0.324794	0.997966	0.484679	1	Bacteria	Firmicutes	Clostridia	Lachnospirales	Lachnospiraceae	Lachnospiraceae NK4A136 group	none
seq195	3.35044	5.35828	3.33333	-2.95249	8.1341	-0.345489	0.380062	0.577664	0.998553	0.58428	1	Bacteria	Firmicutes	Clostridia	Lachnospirales	Lachnospiraceae	Tuzzerella	none
seq241	3.21776	6.53974	3.21544	-4.5632	8.7343	-0.386119	0.461059	0.564418	0.998537	0.863839	1	Bacteria	Bacteroidota	Bacteroidia	Bacteroidales	Bacteroidaceae	Bacteroides	intestinalis
seq248	2.99516	4.54439	2.97755	-1.18104	6.65675	-0.168426	0.411215	0.780772	1	0.652361	1	Bacteria	Firmicutes	Clostridia	Clostridia UCG-014	none	none	none
seq249	4.49495	5.10872	4.1086	-1.21984	5.04054	-0.203612	0.373832	0.777003	1	0.584923	1	Bacteria	Firmicutes	Clostridia	Oscillospirales	Oscillospiraceae	none	none
seq296	4.16456	4.31451	4.03104	-0.314302	4.69665	-0.0502343	0.442368	0.794421	1	0.812973	1	Bacteria	Firmicutes	Clostridia	Lachnospirales	Lachnospiraceae	none	none
seq318	7.26465	7.25268	7.26465	0.300679	2.71026	0.0788694	0.43125	0.433104	1	0.670319	1	Bacteria	Bacteroidota	Bacteroidia	Bacteroidales	Muribaculaceae	none	none
seq35	5.2221	5.95218	5.2221	0.504507	8.49209	0.0527513	0.479751	0.783532	1	0.765354	1	Bacteria	Bacteroidota	Bacteroidia	Bacteroidales	Muribaculaceae	none	none
seq357	0.818062	0.630737	1.21127	-0.396546	5.73682	-0.0643387	0.465625	0.782944	1	0.806649	1	Bacteria	Firmicutes	Clostridia	Lachnospirales	Lachnospiraceae	none	none
seq362	0.391143	-0.230904	1.47876	0.0431578	6.83679	0.00586952	0.496875	0.805177	0.999588	0.806446	1	Bacteria	Firmicutes	Clostridia	Lachnospirales	Lachnospiraceae	none	none
seq381	4.74305	5.97927	4.6027	-1.66816	5.16981	-0.22373	0.39375	0.800667	1	0.619386	1	Bacteria	Firmicutes	Clostridia	Oscillospirales	Ruminococcaceae	UBA1819	none
seq409	3.77803	3.61473	3.77803	-0.648844	7.05465	-0.0760459	0.45	0.862849	1	0.824033	1	Bacteria	Firmicutes	Clostridia	Lachnospirales	Lachnospiraceae	none	none
seq437	4.80218	5.05294	1.03518	-1.65615	6.1691	-0.305037	0.35514	0.437595	0.996715	0.544575	1	Bacteria	Firmicutes	Clostridia	Lachnospirales	Lachnospiraceae	none	none
seq452	2.84499	3.90156	2.84499	-2.23149	6.67153	-0.236222	0.436137	0.790279	1	0.78541	1	Bacteria	Firmicutes	Clostridia	Lachnospirales	Lachnospiraceae	none	none
seq519	3.17612	3.38528	3.17612	-1.23404	5.91379	-0.169591	0.4125	0.804312	1	0.710904	1	Bacteria	Firmicutes	Clostridia	Oscillospirales	Oscillospiraceae	none	none
seq532	4.31608	4.68574	4.31608	-1.58658	6.663	-0.1764	0.442368	0.836899	1	0.743337	1	Bacteria	Firmicutes	Bacilli	Lactobacillales	Lactobacillaceae	none	none
seq562	4.13273	4.11173	4.13273	0.65941	4.81321	0.0795976	0.454829	0.557407	1	0.757001	1	Bacteria	Firmicutes	Clostridia	Oscillospirales	Oscillospiraceae	Intestinimonas	none
seq577	2.89488	2.24886	2.99094	-0.311685	5.22578	-0.0687266	0.470405	0.770865	0.999185	0.858868	1	Bacteria	Firmicutes	Clostridia	Lachnospirales	Lachnospiraceae	none	none
seq59	5.65404	4.90439	5.65404	1.81579	7.33219	0.21855	0.40625	0.507553	0.999907	0.585227	1	Bacteria	Firmicutes	Bacilli	Lactobacillales	Lactobacillaceae	Lactobacillus	intestinalis
seq60	6.18454	6.31545	6.08513	-0.274775	6.55021	-0.0378542	0.459375	0.866818	1	0.899959	1	Bacteria	Bacteroidota	Bacteroidia	Bacteroidales	Rikenellaceae	Rikenellaceae RC9 gut group	none
seq652	5.20123	5.27992	5.1966	-0.250861	5.05263	-0.0498321	0.454829	0.732935	1	0.849871	1	Bacteria	Bacteroidota	Bacteroidia	Bacteroidales	Muribaculaceae	none	none
seq676	3.99201	4.20645	3.99201	-0.883527	6.03722	-0.128683	0.465625	0.689344	1	0.894751	1	Bacteria	Firmicutes	Clostridia	Oscillospirales	Oscillospiraceae	none	none
seq711	0.155321	-0.233076	0.843514	-0.127647	7.37011	-0.0157261	0.489097	0.777217	0.999986	0.837933	1	Bacteria	Firmicutes	Clostridia	Clostridia vadinBB60 group	none	none	none
seq798	0.754003	0.486975	1.28892	-0.137693	6.05855	-0.0254634	0.485981	0.829471	1	0.842127	1	Bacteria	Firmicutes	Clostridia	Oscillospirales	Ruminococcaceae	Incertae Sedis	none
seq80	7.85191	8.22081	7.75392	0.0714242	4.82653	0.00769806	0.490625	0.277031	0.999982	0.917073	1	Bacteria	Bacteroidota	Bacteroidia	Bacteroidales	Rikenellaceae	Rikenellaceae RC9 gut group	none
seq829	0.532861	0.196782	1.36329	-0.805791	7.68638	-0.120925	0.465625	0.741781	1	0.846253	1	Bacteria	Firmicutes	Clostridia	Oscillospirales	Oscillospiraceae	Oscillibacter	none
seq86	4.80572	4.40175	4.80572	0.0685541	6.46738	0.00690998	0.496875	0.783534	1	0.881595	1	Bacteria	Firmicutes	Clostridia	Oscillospirales	Oscillospiraceae	Colidextribacter	none
seq89	8.25664	8.51281	8.25664	-0.90785	4.50462	-0.225707	0.440625	0.755099	1	0.843885	1	Bacteria	Bacteroidota	Bacteroidia	Bacteroidales	Muribaculaceae	none	none
seq99	5.46999	7.60339	5.45139	-3.21235	5.1813	-0.549605	0.359375	0.207692	0.993471	0.573965	1	Bacteria	Desulfobacterota	Desulfovibrionia	Desulfovibrionales	Desulfovibrionaceae	Desulfovibrio	none

## Sheet: Hf+Fi vs. Chow
ASV	rab.all	rab.win.1	rab.win.2	diff.btw	diff.win	effect	overlap	we.ep	we.eBH	wi.ep	wi.eBH	Kingdom	Phylum	Class	Order	Family	Genus	Species
seq15	6.06244	5.01594	9.10284	4.46388	2.62311	1.88844	0.00021927	0.00544315	0.206863	0	0	Bacteria	Bacteroidota	Bacteroidia	Bacteroidales	Muribaculaceae	none	none
seq160	1.0524	-1.09432	6.71784	7.39872	2.68386	2.63448	0.00021927	0.00100328	0.0709542	0	0	Bacteria	Bacteroidota	Bacteroidia	Bacteroidales	Muribaculaceae	none	none
seq30	6.25216	0.343271	9.00257	8.80338	4.37496	1.90481	0.00021927	0.00248236	0.155381	0	0	Bacteria	Bacteroidota	Bacteroidia	Bacteroidales	Muribaculaceae	none	none
seq50	5.83316	4.90375	8.81508	5.56728	3.98034	1.45312	0.00021927	0.00738918	0.249587	0	0	Bacteria	Bacteroidota	Bacteroidia	Bacteroidales	Rikenellaceae	Alistipes	none
seq490	1.15152	-0.985269	5.38146	6.2812	2.71542	2.25919	0.00021927	0.00120143	0.0918067	1.97e-05	0.00078334	Bacteria	Actinobacteriota	Coriobacteriia	Coriobacteriales	Eggerthellaceae	Enterorhabdus	none
seq103	3.98445	-0.662436	6.45919	7.23485	3.40594	2.12943	0.0031465	0.00256124	0.142078	1.97e-05	0.0008323	Bacteria	Bacteroidota	Bacteroidia	Bacteroidales	Muribaculaceae	none	none
seq134	1.17088	-1.03544	5.82464	6.67565	2.46186	2.56569	0.00021927	0.00124698	0.0862469	1.97e-05	0.0009512	Bacteria	Firmicutes	Clostridia	Lachnospirales	Lachnospiraceae	Lachnospiraceae NK4A136 group	bacterium
seq89	4.574	1.00341	8.27886	6.60579	4.0458	1.60941	0.0031465	0.00325352	0.160075	0.00015783	0.00658552	Bacteria	Bacteroidota	Bacteroidia	Bacteroidales	Muribaculaceae	none	none
seq562	0.942749	-1.35711	4.13508	5.30388	3.27772	1.6012	0.0280409	0.00401736	0.178721	0.00189394	0.0573621	Bacteria	Firmicutes	Clostridia	Oscillospirales	Oscillospiraceae	Intestinimonas	none
seq140	5.72351	11.4386	-1.23449	-11.3616	5.87167	-2.04837	0.00021927	0.00221186	0.120822	0.00252525	0.126231	Bacteria	Firmicutes	Clostridia	Lachnospirales	Lachnospiraceae	none	none
seq151	9.99476	11.6309	-1.09045	-12.5756	4.20048	-2.89344	0.00021927	0.00268609	0.140935	0.00252525	0.126231	Bacteria	Actinobacteriota	Actinobacteria	Bifidobacteriales	Bifidobacteriaceae	Bifidobacterium	none
seq217	4.82695	5.48772	-2.52425	-9.46558	7.46565	-1.72101	0.00021927	0.00225595	0.119776	0.00252525	0.126231	Bacteria	Firmicutes	Clostridia	Oscillospirales	Ruminococcaceae	Ruminococcus	none
seq241	9.31356	10.6158	3.28345	-7.44443	2.13616	-3.71257	0.00021927	0.00273708	0.0973209	0.00252525	0.126231	Bacteria	Bacteroidota	Bacteroidia	Bacteroidales	Bacteroidaceae	Bacteroides	intestinalis
seq256	8.96654	10.5315	-2.64925	-13.1846	3.41238	-3.84483	0.00021927	0.00122694	0.0669417	0.00252525	0.126231	Bacteria	Bacteroidota	Bacteroidia	Bacteroidales	Bacteroidaceae	Bacteroides	none
seq278	7.70298	9.94028	-2.38929	-12.6112	4.1415	-2.89249	0.00021927	0.0009733	0.0618513	0.00252525	0.126231	Bacteria	Bacteroidota	Bacteroidia	Bacteroidales	Bacteroidaceae	Bacteroides	thetaiotaomicron
seq28	11.0142	12.1119	5.21285	-7.0034	2.10633	-3.52288	0.00021927	0.00604851	0.203683	0.00252525	0.126231	Bacteria	Bacteroidota	Bacteroidia	Bacteroidales	Bacteroidaceae	Bacteroides	vulgatus
seq3	11.1776	11.9045	9.17328	-3.28837	1.7523	-2.02211	0.00021927	0.00170714	0.120327	0.00252525	0.126231	Bacteria	Bacteroidota	Bacteroidia	Bacteroidales	Muribaculaceae	none	none
seq42	11.2656	11.9832	5.38664	-6.60792	1.47551	-4.65125	0.00021927	0.00027391	0.0425929	0.00252525	0.126231	Bacteria	Bacteroidota	Bacteroidia	Bacteroidales	Bacteroidaceae	Bacteroides	none
seq51	11.2313	11.9976	8.47336	-3.39883	1.22424	-2.754	0.00021927	9.77e-05	0.0260472	0.00252525	0.126231	Bacteria	Bacteroidota	Bacteroidia	Bacteroidales	Muribaculaceae	none	none
seq74	10.3437	11.3042	-1.1744	-12.2585	3.73534	-3.21381	0.00021927	0.0026723	0.142758	0.00252525	0.126231	Bacteria	Bacteroidota	Bacteroidia	Bacteroidales	Bacteroidaceae	Bacteroides	vulgatus
seq61	7.06186	8.96205	4.15546	-7.10124	4.64064	-1.47586	0.00021927	0.00919604	0.294339	0.00258444	0.12802	Bacteria	Bacteroidota	Bacteroidia	Bacteroidales	Bacteroidaceae	Bacteroides	uniformis
seq143	4.68782	1.30224	6.20158	4.45748	4.03186	0.988025	0.0747676	0.0170896	0.371387	0.0073982	0.153073	Bacteria	Bacteroidota	Bacteroidia	Bacteroidales	Marinifilaceae	Odoribacter	none
seq19	6.66103	6.10733	8.36719	2.49048	2.32973	0.949175	0.0685372	0.047433	0.610879	0.00751657	0.179004	Bacteria	Bacteroidota	Bacteroidia	Bacteroidales	Muribaculaceae	none	none
seq176	6.53198	7.5841	3.89769	-3.87386	3.19696	-1.3263	0.0218795	0.00529078	0.236007	0.00578046	0.220931	Bacteria	Bacteroidota	Bacteroidia	Bacteroidales	Muribaculaceae	none	none
seq77	0.423432	-1.30319	5.08232	6.34964	4.0332	1.49153	0.0934589	0.0339947	0.361654	0.0173019	0.22907	Bacteria	Firmicutes	Clostridia	Lachnospirales	Lachnospiraceae	Lachnoclostridium	none
seq489	0.451634	-1.10254	5.19615	6.32309	3.88097	1.44246	0.0996894	0.0256662	0.357197	0.0164536	0.230736	Bacteria	Bacteroidota	Bacteroidia	Bacteroidales	Muribaculaceae	none	none
seq97	0.539726	-1.16195	5.41628	6.08821	4.00394	1.47443	0.0750013	0.0348846	0.347167	0.0174992	0.231257	Bacteria	Bacteroidota	Bacteroidia	Bacteroidales	Muribaculaceae	none	none
seq705	0.37093	-1.18585	3.77558	4.72984	3.53508	1.19525	0.0968759	0.049063	0.390776	0.0180122	0.239083	Bacteria	Firmicutes	Clostridia	Oscillospirales	Oscillospiraceae	none	none
seq326	0.425607	-1.29282	4.39271	5.30415	3.72867	1.37628	0.0716524	0.0482991	0.37141	0.0189591	0.239283	Bacteria	Firmicutes	Clostridia	Lachnospirales	Lachnospiraceae	[Eubacterium] xylanophilum group	none
seq165	0.494952	-0.977191	6.27001	7.47046	4.00891	1.59013	0.0965741	0.0281628	0.366648	0.0198864	0.249662	Bacteria	Actinobacteriota	Coriobacteriia	Coriobacteriales	Eggerthellaceae	Enterorhabdus	none
seq261	0.508051	-1.27131	4.53339	4.99148	4.0175	1.1937	0.0903437	0.0557209	0.4293	0.0230429	0.254829	Bacteria	Firmicutes	Clostridia	Oscillospirales	Oscillospiraceae	none	none
seq1119	0.547549	-1.11743	2.99744	4.33365	3.65944	1.07722	0.0812511	0.0594376	0.485577	0.0218592	0.268877	Bacteria	Firmicutes	Clostridia	Oscillospirales	Oscillospiraceae	none	none
seq588	0.373335	-1.06024	4.94243	5.53958	4.14862	1.24614	0.093751	0.048621	0.466595	0.0254695	0.282229	Bacteria	Bacteroidota	Bacteroidia	Bacteroidales	Muribaculaceae	none	none
[truncated: 642 more rows]

## Sheet: Fat Effect
ASV	rab.all	rab.win.1	rab.win.2	diff.btw	diff.win	effect	overlap	we.ep	we.eBH	wi.ep	wi.eBH	Kingdom	Phylum	Class	Order	Family	Genus	Species
[truncated: 709 more rows]

[truncated: 2 more sheets: Fiber Effect, Direct Fat Effect]
