# Supplementary material for: The microbiota extends the reproductive lifespan of mice by safeguarding the ovarian reserve
Source: Cell Host Microbe. Author manuscript; Available in PMC 2026 Jul 16. (PMC13374525; doi:10.1016/j.chom.2025.09.006)
Supplement: MMC2 [file NIHMS2110120-supplement-MMC2.xlsx]

## Sheet: Table S3 legend
Table S3: Differential abundance analysis of gut microbiota across mouse developmental stages.
Differentially abundant taxa were identified using ALDEx2 analysis comparing successive developmental time points: postnatal day 7 to 12 (P7-P12), day 12 to 21 (P12-P21), day 21 to 28 (P21-P28), and day 28 to 70 (P28-P70).
The tables include taxonomic classification, effect size (median difference between groups), and statistical significance measures (Welch's t-test and Wilcoxon rank test p-values, with both raw and Benjamini-Hochberg corrected values).
Positive effect sizes indicate increased abundance in the later time point, while negative values indicate decreased abundance.
Taxa with an adjusted p-value < 0.05 were considered statistically significant. These results highlight the dynamic succession of bacterial taxa throughout postnatal development, with the most substantial changes occurring during the weaning transition (P12-P21) and continued refinement during maturation to adulthood (P28-P70).

## Sheet: P7 vs. P12
ASV	Phylum	Class	Order	Family	Genus	Species	effect	we.ep	we.eBH
seq5	Firmicutes	Clostridia	Lachnospirales	Lachnospiraceae	Lachnospiraceae NK4A136 group	bacterium	3.10689	1.07267e-06	0.000742834
seq597	none	none	none	none	none	none	-2.91895	3.17428e-05	0.00142636
seq663	none	none	none	none	none	none	-2.83562	5.93759e-05	0.00197023
seq802	none	none	none	none	none	none	-2.74248	0.00017835	0.00425738
seq666	Proteobacteria	none	none	none	none	none	-2.72034	3.01256e-05	0.00154432
seq939	none	none	none	none	none	none	-2.38022	0.000194553	0.00484727
seq891	Proteobacteria	none	none	none	none	none	-2.36326	0.000100507	0.00315023
seq605	none	none	none	none	none	none	-2.26163	0.00037819	0.00849772
seq434	none	none	none	none	none	none	-2.11352	0.000186267	0.00664944
seq865	none	none	none	none	none	none	-2.01958	0.000409251	0.00984571
seq1321	none	none	none	none	none	none	-2.01861	0.000223491	0.00656873
seq1323	none	none	none	none	none	none	-1.97649	0.000353819	0.00891049
seq1111	none	none	none	none	none	none	-1.94563	0.000476501	0.0107643
seq481	none	none	none	none	none	none	-1.89718	0.000447683	0.0117723
seq1073	Proteobacteria	none	none	none	none	none	-1.84871	0.000357507	0.00906987
seq1192	none	none	none	none	none	none	-1.81692	0.000379004	0.00932669
seq134	Firmicutes	Clostridia	Lachnospirales	Lachnospiraceae	Lachnospiraceae NK4A136 group	bacterium	1.81628	0.000203912	0.0280634
seq632	none	none	none	none	none	none	-1.78531	0.000606663	0.0135833
seq1138	none	none	none	none	none	none	-1.77457	0.000508706	0.0112568
seq991	none	none	none	none	none	none	-1.77215	0.00568977	0.0464937
seq864	none	none	none	none	none	none	-1.76392	0.000579395	0.0137965
seq1627	none	none	none	none	none	none	-1.71437	0.000984951	0.020524
seq587	Proteobacteria	none	none	none	none	none	-1.63427	0.000789931	0.0188208
seq1121	none	none	none	none	none	none	-1.61096	0.0028655	0.0407046
seq560	Proteobacteria	none	none	none	none	none	-1.39913	0.00214071	0.0399691
seq986	none	none	none	none	none	none	-1.39216	0.00202707	0.0356109
seq453	none	none	none	none	none	none	-1.35164	0.00192827	0.0382371
seq963	none	none	none	none	none	none	-1.31271	0.00178078	0.0347652
seq1431	none	none	none	none	none	none	-1.25405	0.00242219	0.0412676

## Sheet: P12 vs. P21
ASV	Phylum	Class	Order	Family	Genus	Species	effect	we.ep	we.eBH
seq87	Bacteroidota	Bacteroidia	Bacteroidales	Bacteroidaceae	Bacteroides	none	2.74878	0.000146418	0.00496245
seq194	Bacteroidota	Bacteroidia	Bacteroidales	Muribaculaceae	none	none	2.59848	0.000200461	0.00632659
seq32	Firmicutes	Bacilli	Lactobacillales	Lactobacillaceae	Ligilactobacillus	none	-2.44277	1.91057e-05	0.00419796
seq424	Firmicutes	Clostridia	Lachnospirales	Lachnospiraceae	Acetatifactor	none	2.37853	0.000231994	0.00656007
seq105	Firmicutes	Clostridia	Clostridiales	Clostridiaceae	Candidatus Arthromitus	none	2.30562	8.94774e-05	0.00327781
seq227	Actinobacteriota	Coriobacteriia	Coriobacteriales	Eggerthellaceae	Enterorhabdus	none	2.29137	0.000271009	0.0065879
seq5	Firmicutes	Clostridia	Lachnospirales	Lachnospiraceae	Lachnospiraceae NK4A136 group	bacterium	-2.22867	8.4198e-05	0.0154903
seq449	Firmicutes	Clostridia	Peptococcales	Peptococcaceae	none	none	2.19534	0.00052225	0.0102056
seq122	Bacteroidota	Bacteroidia	Bacteroidales	Bacteroidaceae	Bacteroides	uniformis	2.19432	0.000415924	0.0109525
seq190	Bacteroidota	Bacteroidia	Bacteroidales	Bacteroidaceae	Bacteroides	none	2.13149	0.000459501	0.0105134
seq33	Bacteroidota	Bacteroidia	Bacteroidales	Muribaculaceae	none	none	2.07772	0.000929809	0.0186979
seq174	Firmicutes	Clostridia	Oscillospirales	Oscillospiraceae	none	none	2.03086	0.000577475	0.011231
seq307	Firmicutes	Bacilli	Lactobacillales	Streptococcaceae	Streptococcus	none	-2.01116	1.54415e-05	0.00346568
seq447	Firmicutes	Bacilli	Lactobacillales	Enterococcaceae	Enterococcus	casseliflavus/faecium/gallinarum/saccharolyticus	-1.97213	0.000843539	0.029893
seq10	Deferribacterota	Deferribacteres	Deferribacterales	Deferribacteraceae	Mucispirillum	schaedleri	1.95262	0.00195209	0.0302345
seq306	Firmicutes	Clostridia	Lachnospirales	Lachnospiraceae	none	none	1.89648	0.00120263	0.0187329
seq359	Firmicutes	Clostridia	Lachnospirales	Lachnospiraceae	none	none	1.87754	0.000518323	0.0110707
seq468	Firmicutes	Clostridia	Oscillospirales	Oscillospiraceae	Oscillibacter	none	1.84245	0.00102013	0.0185609
seq189	Firmicutes	Clostridia	Lachnospirales	Lachnospiraceae	none	none	1.83166	0.00121129	0.0241678
seq226	Bacteroidota	Bacteroidia	Bacteroidales	Muribaculaceae	none	none	1.81904	0.00100294	0.0188412
seq230	Patescibacteria	Saccharimonadia	Saccharimonadales	Saccharimonadaceae	Candidatus Saccharimonas	none	1.80876	0.000295334	0.00695229
seq142	Firmicutes	Clostridia	Clostridia vadinBB60 group	none	none	none	1.8067	0.000350102	0.00925546
seq61	Bacteroidota	Bacteroidia	Bacteroidales	Bacteroidaceae	Bacteroides	uniformis	1.80106	0.00132345	0.0179694
seq161	Bacteroidota	Bacteroidia	Bacteroidales	Bacteroidaceae	Bacteroides	uniformis	1.79041	0.000778753	0.0150418
seq148	Bacteroidota	Bacteroidia	Bacteroidales	Bacteroidaceae	Bacteroides	acidifaciens/congonensis	1.78228	0.000844551	0.014637
seq132	Firmicutes	Clostridia	Lachnospirales	Lachnospiraceae	none	none	1.7229	0.0011568	0.021428
seq282	Firmicutes	Clostridia	Lachnospirales	Lachnospiraceae	Lachnospiraceae NK4A136 group	none	1.71875	0.000997676	0.0171525
seq44	Bacteroidota	Bacteroidia	Bacteroidales	Muribaculaceae	none	none	1.71084	0.00110711	0.0224785
seq144	Firmicutes	Clostridia	Lachnospirales	Lachnospiraceae	Lachnospiraceae UCG-006	none	1.67922	0.000799107	0.0175732
seq393	Firmicutes	Clostridia	Oscillospirales	Oscillospiraceae	Colidextribacter	none	1.67484	0.000888095	0.0160732
seq577	Firmicutes	Clostridia	Lachnospirales	Lachnospiraceae	none	none	1.65544	0.00149816	0.0255082
seq52	Bacteroidota	Bacteroidia	Bacteroidales	Muribaculaceae	none	none	1.65102	0.00321617	0.0495513
seq141	Bacteroidota	Bacteroidia	Bacteroidales	Rikenellaceae	Alistipes	none	1.63401	0.00186856	0.0316304
seq216	Firmicutes	Clostridia	Oscillospirales	Butyricicoccaceae	UCG-009	none	1.61742	0.00210013	0.0341028
seq12	Bacteroidota	Bacteroidia	Bacteroidales	Muribaculaceae	none	none	1.61223	0.000666083	0.0157632
seq134	Firmicutes	Clostridia	Lachnospirales	Lachnospiraceae	Lachnospiraceae NK4A136 group	bacterium	-1.6107	0.000480393	0.0402884
seq4	Bacteroidota	Bacteroidia	Bacteroidales	Prevotellaceae	Prevotellaceae UCG-001	none	1.53706	2.60729e-05	0.00245867
seq355	Firmicutes	Clostridia	Clostridia vadinBB60 group	none	none	none	1.52397	0.00336647	0.0304476
seq487	Firmicutes	Clostridia	Oscillospirales	Oscillospiraceae	Colidextribacter	none	1.52032	0.00200799	0.0302613
seq349	Firmicutes	Clostridia	Lachnospirales	Lachnospiraceae	none	none	1.5203	0.00138365	0.0204608
seq79	Bacteroidota	Bacteroidia	Bacteroidales	Muribaculaceae	none	none	1.51112	0.00226258	0.0305502
seq555	Bacteroidota	Bacteroidia	Bacteroidales	Muribaculaceae	none	none	1.48394	0.00135614	0.0220803
seq646	Firmicutes	Clostridia	Christensenellales	Christensenellaceae	none	none	1.44389	0.00318373	0.0384283
seq176	Bacteroidota	Bacteroidia	Bacteroidales	Muribaculaceae	none	none	1.41938	0.00185912	0.0268659
seq578	Firmicutes	Clostridia	Oscillospirales	Oscillospiraceae	NK4A214 group	none	1.41593	0.00269883	0.0348258
seq423	Firmicutes	Clostridia	Oscillospirales	Oscillospiraceae	Colidextribacter	none	1.34153	0.00402909	0.0457406
seq160	Bacteroidota	Bacteroidia	Bacteroidales	Muribaculaceae	none	none	1.27196	0.00349472	0.0473066
seq341	Firmicutes	Clostridia	Oscillospirales	Oscillospiraceae	none	none	1.26148	0.00324899	0.0405653
seq185	Firmicutes	Clostridia	Lachnospirales	Lachnospiraceae	Roseburia	none	1.20823	0.00466382	0.0482111
seq24	Desulfobacterota	Desulfovibrionia	Desulfovibrionales	Desulfovibrionaceae	none	none	1.1124	0.0013997	0.0255743

## Sheet: P21 vs. P28
ASV	Phylum	Class	Order	Family	Genus	Species	effect	we.ep	we.eBH
seq112	Bacteroidota	Bacteroidia	Bacteroidales	Muribaculaceae	none	none	-2.19066	0.000122747	0.0206412
seq464	Firmicutes	Clostridia	Clostridia vadinBB60 group	none	none	none	1.82187	1.81555e-05	0.00563934
seq94	Firmicutes	Clostridia	Lachnospirales	Lachnospiraceae	Lachnospiraceae NK4A136 group	none	-1.78163	6.17016e-05	0.0243804
seq83	Desulfobacterota	Desulfovibrionia	Desulfovibrionales	Desulfovibrionaceae	Desulfovibrio	none	1.50387	4.24245e-05	0.00869555
seq12	Bacteroidota	Bacteroidia	Bacteroidales	Muribaculaceae	none	none	1.44587	2.85836e-05	0.00723242
seq50	Bacteroidota	Bacteroidia	Bacteroidales	Rikenellaceae	Alistipes	none	1.41868	2.88598e-05	0.00708511
seq141	Bacteroidota	Bacteroidia	Bacteroidales	Rikenellaceae	Alistipes	none	1.32817	0.000442901	0.0391556
seq46	Bacteroidota	Bacteroidia	Bacteroidales	Bacteroidaceae	Bacteroides	fragilis/xylanisolvens	1.07526	0.000378505	0.0384334

## Sheet: P28 vs. P70
ASV	Phylum	Class	Order	Family	Genus	Species	effect	we.ep	we.eBH
seq20	Bacteroidota	Bacteroidia	Bacteroidales	Marinifilaceae	Odoribacter	none	-5.14589	7.71747e-05	0.00170102
seq112	Bacteroidota	Bacteroidia	Bacteroidales	Muribaculaceae	none	none	5.12533	3.18564e-05	0.000715218
seq84	Bacteroidota	Bacteroidia	Bacteroidales	Muribaculaceae	none	none	-5.01991	1.1746e-05	0.000333629
seq167	Bacteroidota	Bacteroidia	Bacteroidales	Muribaculaceae	none	none	4.64888	3.58949e-05	0.000867993
seq47	Bacteroidota	Bacteroidia	Bacteroidales	Muribaculaceae	none	none	-4.61217	2.26781e-06	0.000102273
seq88	Bacteroidota	Bacteroidia	Bacteroidales	Muribaculaceae	none	none	-4.5963	3.29479e-06	0.000136702
seq150	Bacteroidota	Bacteroidia	Bacteroidales	Muribaculaceae	none	none	-4.50659	4.25626e-06	0.000177073
seq212	Firmicutes	Clostridia	Lachnospirales	Lachnospiraceae	Lachnospiraceae NK4A136 group	none	4.38033	4.06161e-05	0.000805678
seq160	Bacteroidota	Bacteroidia	Bacteroidales	Muribaculaceae	none	none	-4.37909	6.58956e-06	0.000240165
seq45	Bacteroidota	Bacteroidia	Bacteroidales	Muribaculaceae	none	none	4.35568	8.02198e-07	6.65252e-05
seq81	Bacteroidota	Bacteroidia	Bacteroidales	Muribaculaceae	none	none	4.33321	3.32755e-05	0.000851345
seq171	Bacteroidota	Bacteroidia	Bacteroidales	Muribaculaceae	none	none	4.32348	3.92506e-05	0.000845675
seq135	Proteobacteria	Gammaproteobacteria	Burkholderiales	Sutterellaceae	Parasutterella	excrementihominis	4.26963	2.31222e-05	0.00056097
seq188	Bacteroidota	Bacteroidia	Bacteroidales	Muribaculaceae	none	none	-4.22869	5.80989e-06	0.000226024
seq361	Firmicutes	Clostridia	Lachnospirales	Lachnospiraceae	Lachnoclostridium	none	4.21268	0.000102926	0.00179444
seq196	Firmicutes	Clostridia	Lachnospirales	Lachnospiraceae	[Eubacterium] xylanophilum group	none	4.20438	6.10162e-05	0.00118581
seq156	Bacteroidota	Bacteroidia	Bacteroidales	Marinifilaceae	Butyricimonas	none	4.1924	7.70483e-05	0.00123135
seq320	Bacteroidota	Bacteroidia	Bacteroidales	Muribaculaceae	none	none	4.17482	8.22366e-05	0.00154971
seq113	Bacteroidota	Bacteroidia	Bacteroidales	Muribaculaceae	none	none	4.15858	5.27016e-05	0.0011142
seq109	Firmicutes	Clostridia	Oscillospirales	[Eubacterium] coprostanoligenes group	none	none	-4.14557	7.3551e-06	0.000249011
seq263	Firmicutes	Clostridia	Lachnospirales	Lachnospiraceae	Roseburia	none	4.13737	1.90105e-05	0.000508464
seq226	Bacteroidota	Bacteroidia	Bacteroidales	Muribaculaceae	none	none	-3.89152	1.21503e-05	0.000395091
seq426	Firmicutes	Clostridia	Lachnospirales	Lachnospiraceae	Lachnospiraceae NK4A136 group	none	3.89027	6.50203e-05	0.00129666
seq5	Firmicutes	Clostridia	Lachnospirales	Lachnospiraceae	Lachnospiraceae NK4A136 group	bacterium	-3.86754	1.73943e-08	3.83424e-06
seq50	Bacteroidota	Bacteroidia	Bacteroidales	Rikenellaceae	Alistipes	none	-3.84956	1.74452e-06	7.18523e-05
seq271	Proteobacteria	Gammaproteobacteria	Burkholderiales	Sutterellaceae	Parasutterella	none	3.73418	2.12168e-05	0.000545694
seq83	Desulfobacterota	Desulfovibrionia	Desulfovibrionales	Desulfovibrionaceae	Desulfovibrio	none	-3.64438	1.65396e-06	7.42111e-05
seq202	Bacteroidota	Bacteroidia	Bacteroidales	Muribaculaceae	none	none	-3.6023	1.31418e-05	0.000438077
seq574	Firmicutes	Clostridia	Lachnospirales	Lachnospiraceae	ASF356	none	3.56935	0.000139892	0.00229284
seq831	Firmicutes	Clostridia	Peptostreptococcales-Tissierellales	Anaerovoracaceae	[Eubacterium] nodatum group	none	3.55979	7.93906e-05	0.00144583
seq464	Firmicutes	Clostridia	Clostridia vadinBB60 group	none	none	none	-3.55256	2.11704e-05	0.000513772
seq287	Firmicutes	Clostridia	Lachnospirales	Lachnospiraceae	Lachnospiraceae NK4A136 group	none	3.45674	0.000151379	0.00245113
seq499	Firmicutes	Clostridia	Oscillospirales	Butyricicoccaceae	Butyricicoccus	none	3.42573	5.10392e-05	0.00106939
seq230	Patescibacteria	Saccharimonadia	Saccharimonadales	Saccharimonadaceae	Candidatus Saccharimonas	none	-3.40803	9.30249e-06	0.000314688
seq648	Firmicutes	Clostridia	Lachnospirales	Lachnospiraceae	ASF356	none	3.33662	0.000109191	0.00198147
seq306	Firmicutes	Clostridia	Lachnospirales	Lachnospiraceae	none	none	-3.26123	5.14447e-05	0.00128699
seq826	Firmicutes	Clostridia	Peptostreptococcales-Tissierellales	Anaerovoracaceae	[Eubacterium] nodatum group	none	3.25268	9.80651e-05	0.00184519
seq285	Firmicutes	Clostridia	Oscillospirales	Ruminococcaceae	Negativibacillus	none	3.19628	1.17567e-07	1.8671e-05
seq52	Bacteroidota	Bacteroidia	Bacteroidales	Muribaculaceae	none	none	-3.02485	1.40989e-05	0.000517423
seq704	Firmicutes	Clostridia	Oscillospirales	Ruminococcaceae	none	none	3.01863	0.0002568	0.00394334
seq218	Firmicutes	Clostridia	Clostridia vadinBB60 group	none	none	none	-2.93608	1.33703e-05	0.000395006
seq11	Bacteroidota	Bacteroidia	Bacteroidales	Bacteroidaceae	Bacteroides	none	2.93554	3.64034e-06	0.000198205
seq343	Proteobacteria	Gammaproteobacteria	Burkholderiales	Sutterellaceae	Parasutterella	none	2.91087	0.00029242	0.00332018
seq138	Firmicutes	Clostridia	Oscillospirales	[Eubacterium] coprostanoligenes group	none	none	2.8267	4.3127e-05	0.000851276
seq220	Firmicutes	Clostridia	Clostridia vadinBB60 group	none	none	none	-2.8258	1.27022e-05	0.00039652
seq298	Bacteroidota	Bacteroidia	Bacteroidales	Marinifilaceae	Butyricimonas	none	2.78926	0.000298454	0.00388921
seq746	Firmicutes	Bacilli	Erysipelotrichales	Erysipelatoclostridiaceae	Candidatus Stoquefichus	none	2.77969	5.05736e-05	0.00104244
seq468	Firmicutes	Clostridia	Oscillospirales	Oscillospiraceae	Oscillibacter	none	-2.74697	0.000138165	0.00270235
seq836	Firmicutes	Clostridia	Lachnospirales	Lachnospiraceae	none	none	2.68401	0.000607584	0.00699057
seq319	Bacteroidota	Bacteroidia	Bacteroidales	Muribaculaceae	none	none	2.65725	0.00026986	0.00430387
seq253	Firmicutes	Clostridia	Lachnospirales	Lachnospiraceae	none	none	2.65442	0.000181758	0.00328412
seq768	Firmicutes	Clostridia	Peptostreptococcales-Tissierellales	Anaerovoracaceae	Family XIII AD3011 group	none	2.65348	0.000337223	0.00540045
seq294	Firmicutes	Clostridia	Oscillospirales	Oscillospiraceae	Colidextribacter	none	-2.63574	5.98258e-05	0.00164264
seq128	Firmicutes	Clostridia	Lachnospirales	Lachnospiraceae	Marvinbryantia	none	2.61947	9.08797e-05	0.00165339
seq376	Firmicutes	Clostridia	Lachnospirales	Lachnospiraceae	Lachnospiraceae NK4A136 group	none	2.5995	0.000381312	0.00519759
seq190	Bacteroidota	Bacteroidia	Bacteroidales	Bacteroidaceae	Bacteroides	none	2.55406	7.67306e-07	6.6027e-05
seq69	Firmicutes	Clostridia	Lachnospirales	Lachnospiraceae	none	none	2.52365	0.000277605	0.00301013
seq232	Firmicutes	Clostridia	Lachnospirales	Lachnospiraceae	none	none	2.51933	0.000284621	0.00392167
seq541	Firmicutes	Clostridia	Oscillospirales	Oscillospiraceae	UCG-005	none	-2.47881	6.50088e-05	0.00161478
seq25	Firmicutes	Clostridia	Lachnospirales	Lachnospiraceae	Lachnospiraceae NK4A136 group	none	-2.46206	8.67691e-06	0.000306513
seq435	Firmicutes	Clostridia	Lachnospirales	Lachnospiraceae	Roseburia	none	2.38429	0.000608715	0.00933355
seq418	Firmicutes	Clostridia	Oscillospirales	Oscillospiraceae	Intestinimonas	none	2.31696	0.00031005	0.00420103
seq17	Bacteroidota	Bacteroidia	Bacteroidales	Rikenellaceae	Alistipes	none	-2.2466	1.44189e-05	0.000450221
seq175	Firmicutes	Clostridia	Lachnospirales	Lachnospiraceae	Lachnospiraceae NK4A136 group	none	-2.24016	0.00118972	0.0145809
seq173	Firmicutes	Clostridia	Lachnospirales	Lachnospiraceae	Lachnospiraceae NK4A136 group	none	-2.22578	0.000802148	0.0112613
seq305	Firmicutes	Clostridia	Clostridia UCG-014	none	none	none	-2.19911	0.000985889	0.0128297
seq165	Actinobacteriota	Coriobacteriia	Coriobacteriales	Eggerthellaceae	Enterorhabdus	none	-2.17792	0.000151986	0.00364402
seq441	Firmicutes	Clostridia	Lachnospirales	Lachnospiraceae	none	none	-2.17539	0.000130034	0.00346583
seq170	Firmicutes	Clostridia	Lachnospirales	Lachnospiraceae	Lachnospiraceae NK4A136 group	none	-2.14474	0.00127058	0.0155929
seq396	Firmicutes	Bacilli	Erysipelotrichales	Erysipelatoclostridiaceae	Erysipelatoclostridium	none	2.12211	0.00068653	0.00675257
seq482	Firmicutes	Clostridia	Lachnospirales	Lachnospiraceae	none	none	2.1136	0.000668659	0.00989608
seq548	Firmicutes	Clostridia	Lachnospirales	Lachnospiraceae	[Eubacterium] ventriosum group	none	2.09444	0.00052528	0.0063406
seq594	Firmicutes	Clostridia	Oscillospirales	[Eubacterium] coprostanoligenes group	none	none	2.08245	0.000727384	0.00747252
seq87	Bacteroidota	Bacteroidia	Bacteroidales	Bacteroidaceae	Bacteroides	none	2.05281	5.67863e-06	0.000268628
seq531	Firmicutes	Clostridia	Lachnospirales	Lachnospiraceae	none	none	-2.04878	0.00338379	0.0265714
seq400	Firmicutes	Clostridia	Lachnospirales	Lachnospiraceae	none	none	-1.9998	0.000266253	0.00577528
seq174	Firmicutes	Clostridia	Oscillospirales	Oscillospiraceae	none	none	-1.99829	0.00408353	0.0288212
seq1273	Firmicutes	Clostridia	Lachnospirales	Lachnospiraceae	Lachnospiraceae UCG-001	none	1.8886	0.00191273	0.0159346
seq37	Firmicutes	Bacilli	Acholeplasmatales	Acholeplasmataceae	Anaeroplasma	none	1.88674	0.00177437	0.0194665
seq825	Firmicutes	Clostridia	Lachnospirales	Lachnospiraceae	none	none	-1.87449	0.00267337	0.0259377
seq16	Bacteroidota	Bacteroidia	Bacteroidales	Muribaculaceae	none	none	1.86879	2.44793e-05	0.0007884
seq313	Firmicutes	Clostridia	Oscillospirales	Oscillospiraceae	none	none	-1.85813	0.00162058	0.0197494
seq421	Firmicutes	Clostridia	Oscillospirales	Oscillospiraceae	none	none	-1.84178	0.00415052	0.0337591
seq1015	Firmicutes	Clostridia	Lachnospirales	Lachnospiraceae	none	none	-1.83567	0.00210375	0.022524
seq644	Firmicutes	Clostridia	Oscillospirales	Ruminococcaceae	Incertae Sedis	none	1.80456	0.00254452	0.0207676
seq398	Firmicutes	Clostridia	Lachnospirales	Lachnospiraceae	Lachnospiraceae NK4A136 group	none	-1.79998	0.00422865	0.0333616
seq786	Firmicutes	Clostridia	Clostridia UCG-014	none	none	none	-1.77398	0.00641296	0.0472509
seq153	Firmicutes	Clostridia	Lachnospirales	Lachnospiraceae	none	none	-1.77028	0.000324403	0.00703786
seq1046	Bacteroidota	Bacteroidia	Bacteroidales	Marinifilaceae	Butyricimonas	none	1.76609	0.00232716	0.0213175
seq205	Firmicutes	Clostridia	Lachnospirales	Lachnospiraceae	[Eubacterium] fissicatena group	none	1.76209	0.000352927	0.00553498
seq613	Firmicutes	Clostridia	Oscillospirales	Oscillospiraceae	NK4A214 group	none	-1.76074	0.00322728	0.0273858
seq478	Firmicutes	Clostridia	Oscillospirales	Ruminococcaceae	Incertae Sedis	none	1.75209	0.00217063	0.0208575
seq450	Firmicutes	Clostridia	Lachnospirales	Lachnospiraceae	Lachnospiraceae NK4A136 group	none	1.75112	0.00145651	0.0189423
seq254	Bacteroidota	Bacteroidia	Bacteroidales	Bacteroidaceae	Bacteroides	none	1.69895	0.00185545	0.0169211
seq851	Firmicutes	Clostridia	Peptococcales	Peptococcaceae	none	none	-1.69498	0.00755269	0.0440031
seq616	Firmicutes	Clostridia	Lachnospirales	Lachnospiraceae	Lachnoclostridium	none	1.64822	0.00414055	0.0316655
seq94	Firmicutes	Clostridia	Lachnospirales	Lachnospiraceae	Lachnospiraceae NK4A136 group	none	1.64558	0.000125491	0.00281103
seq716	Firmicutes	Clostridia	Oscillospirales	Ruminococcaceae	none	none	1.60827	0.00257705	0.0250479
seq653	Firmicutes	Clostridia	Lachnospirales	Lachnospiraceae	GCA-900066575	none	1.58706	0.00413126	0.0305593
seq1231	Firmicutes	Clostridia	Lachnospirales	Lachnospiraceae	A2	none	-1.58211	0.00534819	0.0404479
seq444	Firmicutes	Clostridia	Clostridia vadinBB60 group	none	none	none	1.56283	0.0030149	0.0243495
seq1059	Firmicutes	Clostridia	Lachnospirales	Lachnospiraceae	ASF356	none	1.53805	0.00567347	0.0373061
seq926	Bacteroidota	Bacteroidia	Bacteroidales	Prevotellaceae	Prevotellaceae UCG-001	none	1.46974	0.00416295	0.0334501
seq401	Firmicutes	Clostridia	Lachnospirales	Lachnospiraceae	none	none	1.45322	0.000142353	0.00305759
seq71	Bacteroidota	Bacteroidia	Bacteroidales	Muribaculaceae	none	none	1.44698	0.00291014	0.0317865
seq1370	Firmicutes	Clostridia	Lachnospirales	Lachnospiraceae	Lachnospiraceae UCG-001	none	1.43532	0.00387263	0.0328186
seq432	Firmicutes	Clostridia	Lachnospirales	Lachnospiraceae	GCA-900066575	none	1.43128	0.00365493	0.0314703
seq121	Firmicutes	Clostridia	Lachnospirales	Lachnospiraceae	Lachnospiraceae NK4A136 group	none	1.42724	0.00507783	0.0489625
seq4	Bacteroidota	Bacteroidia	Bacteroidales	Prevotellaceae	Prevotellaceae UCG-001	none	1.42311	0.00237217	0.0292381
seq771	Firmicutes	Clostridia	Lachnospirales	Lachnospiraceae	Lachnoclostridium	none	1.4114	0.00195111	0.020821
seq867	Firmicutes	Clostridia	Oscillospirales	Ruminococcaceae	Paludicola	none	1.40954	0.00492942	0.0462894
seq643	Firmicutes	Clostridia	Lachnospirales	Lachnospiraceae	none	none	1.38239	0.00311371	0.0318281
seq561	Firmicutes	Clostridia	Lachnospirales	Lachnospiraceae	none	none	-1.38229	0.00415462	0.0417905
seq133	Firmicutes	Clostridia	Clostridia vadinBB60 group	none	none	none	1.37278	0.0036199	0.0385923
seq417	Firmicutes	Clostridia	Lachnospirales	Lachnospiraceae	none	none	1.3663	0.00543945	0.0499364
seq315	Firmicutes	Clostridia	Lachnospirales	Lachnospiraceae	Lachnospiraceae NK4A136 group	none	1.34489	0.0044911	0.04493
seq764	Bacteroidota	Bacteroidia	Bacteroidales	Muribaculaceae	none	none	1.33896	0.00431275	0.0430965
seq200	Firmicutes	Clostridia	Oscillospirales	Oscillospiraceae	Oscillibacter	none	1.33562	0.00381538	0.0372808
seq183	Firmicutes	Clostridia	Lachnospirales	Lachnospiraceae	Lachnospiraceae NK4A136 group	none	1.30014	0.00478797	0.0470557
seq413	Firmicutes	Clostridia	Peptococcales	Peptococcaceae	Peptococcus	none	-1.29786	0.00343671	0.0476622
seq206	Firmicutes	Clostridia	Lachnospirales	Lachnospiraceae	Roseburia	none	1.29118	0.0053131	0.0430782
seq337	Firmicutes	Clostridia	Lachnospirales	Lachnospiraceae	none	none	1.27247	0.00424287	0.0393625
seq422	Firmicutes	Clostridia	Lachnospirales	Lachnospiraceae	none	none	1.23375	0.00630268	0.0477431
seq19	Bacteroidota	Bacteroidia	Bacteroidales	Muribaculaceae	none	none	1.22093	0.00302577	0.0347321
seq1702	Firmicutes	Clostridia	Lachnospirales	Lachnospiraceae	none	none	1.18952	0.00559531	0.0483345
seq86	Firmicutes	Clostridia	Oscillospirales	Oscillospiraceae	Colidextribacter	none	1.18422	0.00149742	0.0195108
seq38	Bacteroidota	Bacteroidia	Bacteroidales	Muribaculaceae	none	none	1.1718	0.00432527	0.0448137
