# Supplementary material for: The microbiota extends the reproductive lifespan of mice by safeguarding the ovarian reserve
Source: Cell Host Microbe. Author manuscript; Available in PMC 2026 Jul 16. (PMC13374525; doi:10.1016/j.chom.2025.09.006)
Supplement: MMC3 [file NIHMS2110120-supplement-MMC3.xlsx]

## Sheet: Table Legend
Table S4: Custom diet formulation for evaluating the effects early-life dietary disruptions on reproductive outcomes
This spreadsheet summarizes the macronutrient composition and detailed formulations of five diets used in our study: four purified experimental diets (TD.240245, TD.240247, TD.240248, TD.240246) and one standard grain-based chow diet (NIH-31M).
Each diet was formulated to isolate specific dietary components and evaluate their effects on female reproductive outcomes.
Diet Composition and Rationale for Inclusion:
NIH-31M (Chow Diet): A grain-based, standard laboratory chow diet included for comparison. This diet contains a complex mixture of plant-derived carbohydrates, proteins, and fats, introducing naturally occurring phytonutrients, anti-nutrients, and fermentation substrates.
TD.240245 (designated as the Low fat-Low fiber diet [Lf-Lfi]): A low-fat, high-carbohydrate control diet with dextrose as the primary carbohydrate source, loosely based on AIN-93G and optimized for reproductive studies.
TD.240247 (designated as the High fat-Low fiber diet [Hf-Lfi]): A high-fat diet (21% lard) with increased simple sugar content (23% dextrose) to model the obesogenic Western diet.
TD.240246 (designated as the Low fat+Fiber diet [Lf+Fi]): A purified diet where 30% of the carbohydrate is replaced with Hylon VII, maintaining a high-fiber, low-fat profile to isolate the effects of resistant starch without excess dietary fat.
TD.240248 (designated as the High fat+Fiber diet [Hf+Fi]): A high-fat diet where 30% of the carbohydrate is replaced with Hylon VII (a resistant starch) to test its effects on microbiota-derived short-chain fatty acids and reproductive healt
			Ω

## Sheet: Nutrient Profile Summary
Diet	Protein (% by weight)	Protein (% kcal from)	Carbohydrate (% by weight)	Carbohydrate (% kcal from)	Fat (% by weight)	Fat (% kcal from)	Kcal/g
Chow Diet (NIH-31M)	20-24	18-22	50-60	45-55	4-11	15-25	3.2-3.8
Low fat-Low Fiber Diet (TD.240245)	17.7	20.6	51.9	60.5	7.2	18.9	3.4
High Fat-Low Fiber Diet (TD.240247)	17.3	15.7	40.5	36.8	23.2	47.5	4.4
Low Fat+Fiber Diet (TD.240246)	17.7	20.6	51.9	60.5	7.2	18.9	3.4
High Fat+Fiber Diet (TD.240248)	17.3	15.7	40.5	36.8	23.2	47.5	4.4

## Sheet:  Chow Diet (NIH-31M)
Formula	g/Kg
Protein	20-24%
Carbohydrate	50-60%
Fat	4-11%
Fiber	~5%
Soybean Meal	Varies
Corn	Varies
Wheat	Varies
Fish Meal	Varies
Soybean Oil	Present
Vitamins & Minerals	Added

## Sheet: Low fat-Low Fiber Diet (TD.2402
Formula	g/Kg
Casein	200
L-Cystine	3
Dextrose, monohydrate	533
Soybean Oil	40
Lard	30
Cellulose	120.324
Mineral Mix, AIN-93G-MX (94046)	48
Ferric Citrate	0.3
Vitamin Mix, AIN-93-VX (94047)	22.5
Thiamin (81%)	0.01
Vitamin K1, phylloquinone	0.002
Choline Bitartrate	2.75
TBHQ, antioxidant	0.014
Yellow Food Color	0.1

## Sheet: High Fat-Low Fiber Diet (TD.240
Formula	g/Kg
Casein	195
L-Cystine	3
Sucrose	96.86
Dextrose, monohydrate	230.3
Maltodextrin	60
Lard	210
Soybean Oil	20
Cellulose	93.824
Mineral Mix, AIN-93G-MX (94046)	58.971
Ferric Citrate	0.39
Vitamin Mix, AIN-93-VX (94047)	28.5
Thiamin (81%)	0.013
Vitamin K1, phylloquinone	0.002
Choline Bitartrate	3
TBHQ, antioxidant	0.04
Blue Food Color	0.1

## Sheet: Low Fat+Fiber Diet (TD.240246)
Formula	g/Kg
Casein	200
L-Cystine	3
Dextrose, monohydrate	303.324
High Amylose Corn Starch	300
Soybean Oil	40
Lard	30
Cellulose	50
Mineral Mix, AIN-93G-MX (94046)	48
Ferric Citrate	0.3
Vitamin Mix, AIN-93-VX (94047)	22.5
Thiamin (81%)	0.01
Vitamin K1, phylloquinone	0.002
Choline Bitartrate	2.75
TBHQ, antioxidant	0.014
Orange Food Color	0.1

## Sheet: High Fat+Fiber Diet (TD.240248)
Formula	g/Kg
Casein	195
L-Cystine	3
Sucrose	96.86
High Amylose Corn Starch	300
Maltodextrin	60
Lard	210
Soybean Oil	20
Cellulose	24.124
Mineral Mix, AIN-93G-MX (94046)	58.971
Ferric Citrate	0.39
Vitamin Mix, AIN-93-VX (94047)	28.5
Thiamin (81%)	0.013
Vitamin K1, phylloquinone	0.002
Choline Bitartrate	3
TBHQ, antioxidant	0.04
Red Food Color	0.1
